# Supplementary material for: Multi-omics study identifies novel signatures of DNA/RNA, amino acid, peptide, and lipid metabolism by simulated diabetes on coronary endothelial cells
Source: Sci Rep. 2022 Jul 14;12:12027. doi: 10.1038/s41598-022-16300-5 (PMC9283518; doi:10.1038/s41598-022-16300-5)
Supplement: Supplementary file 4 — Supplementary Table S5. [file 41598_2022_16300_MOESM4_ESM.xlsx]

## Sheet: Peptides
Table S5. List of the detected peptides and proteins in all conditions for SWATH-based quantification.
Peak Name	m/z	Ret. Time	Group	Use	NG_1	NG_2	NG_3	HG+HI_1	HG+HI_2	HG+HI_3
sp|Q9XTA2|PPCE_BOVIN.VLYVQDSLEGEAR.+2	739.878	64.08	sp|Q9XTA2|PPCE_BOVIN	True	18283.9	17038.9	19426.5	15631.1	37537.6	31318.5
sp|Q9XTA2|PPCE_BOVIN.LINIDFTDPEESR.+2	774.881	75.97	sp|Q9XTA2|PPCE_BOVIN	True	16674.8	16919.2	7688.42	26132.8	9261.89	7869.47
sp|Q9XSK7|HDGF_BOVIN.IDEMPEAAVK.+2	551.776	53.49	sp|Q9XSK7|HDGF_BOVIN	True	150770	176252	331172	262963	211516	198660
sp|Q9XSK7|HDGF_BOVIN.GFSEGLWEIENNPTVK.+3	607.3	78.81	sp|Q9XSK7|HDGF_BOVIN	True	49236.4	64368	100267	96563.5	72523.5	65662.3
sp|Q9XSK7|HDGF_BOVIN.EAEDLEGEEK.+2	574.751	25.51	sp|Q9XSK7|HDGF_BOVIN	True	62844.1	91190.6	163923	13880.1	116886	95878.8
sp|Q9XSK7|HDGF_BOVIN.C[CAM]GDLVFAK.+2	455.229	55.07	sp|Q9XSK7|HDGF_BOVIN	True	23140.1	38793.1	55905.8	49908.3	38399.7	30547.5
sp|Q9XSK2|CD63_BOVIN.DIHTEGC[CAM]VEK.+3	396.517	23.16	sp|Q9XSK2|CD63_BOVIN	True	44565.5	33814.8	42119.6	858.787	40340.2	65334.4
sp|Q9XSJ4|ENOA_BOVIN.SFIRDYPVVSIEDPFDQDDWEAWQK.+3	1029.15	91.9	sp|Q9XSJ4|ENOA_BOVIN	True	2851.82	1513.38	2073.11	42195.3	11017.9	3520.56
sp|Q9XSJ4|ENOA_BOVIN.SC[CAM]NC[CAM]LLLK.+2	504.254	54.35	sp|Q9XSJ4|ENOA_BOVIN	True	480189	547743	394912	426088	598059	589518
sp|Q9XSJ4|ENOA_BOVIN.LNVVEQEK.+2	479.764	35.82	sp|Q9XSJ4|ENOA_BOVIN	True	427643	491615	478508	394686	683749	690710
sp|Q9XSJ4|ENOA_BOVIN.LMIEMDGTENK.+2	640.797	60.32	sp|Q9XSJ4|ENOA_BOVIN	True	779373	896050	552113	934505	837791	858976
sp|Q9XSJ4|ENOA_BOVIN.KLNVVEQEK.+2	543.811	25.71	sp|Q9XSJ4|ENOA_BOVIN	True	125191	104579	84103.9	705.078	119984	115981
sp|Q9XSJ4|ENOA_BOVIN.IGAEVYHNLK.+3	381.877	48.96	sp|Q9XSJ4|ENOA_BOVIN	True	760809	875626	632204	735599	859055	820548
sp|Q9XSJ4|ENOA_BOVIN.IEEELGSK.+2	452.735	29.87	sp|Q9XSJ4|ENOA_BOVIN	True	958875	1.11014e+06	765740	417909	1.1974e+06	1.12924e+06
sp|Q9XSJ4|ENOA_BOVIN.HIADLAGNAEVILPVPAFNVINGGSHAGNK.+4	749.649	90.18	sp|Q9XSJ4|ENOA_BOVIN	True	41506.8	40010.1	7349.32	150708	223412	57637
sp|Q9XSJ4|ENOA_BOVIN.HIADLAGNAEVILPVPAFNVINGGSHAGNK.+3	999.197	90.22	sp|Q9XSJ4|ENOA_BOVIN	True	23192.9	2776.48	1530.7	50910.5	47292.9	14238.6
sp|Q9XSJ4|ENOA_BOVIN.GNPTVEVDLFTAK.+2	695.864	73.82	sp|Q9XSJ4|ENOA_BOVIN	True	294090	298321	184307	643679	696278	515136
sp|Q9XSJ4|ENOA_BOVIN.FTASAGIQVVGDDLTVTNPK.+3	678.356	77.9	sp|Q9XSJ4|ENOA_BOVIN	True	70837.1	61407.5	61788.5	127730	177345	76263.2
sp|Q9XSJ4|ENOA_BOVIN.DYPVVSIEDPFDQDDWEAWQK.+3	861.383	96.77	sp|Q9XSJ4|ENOA_BOVIN	True	65923.6	65002.7	40941.7	129032	79144.3	1058.91
sp|Q9XSJ4|ENOA_BOVIN.DATNVGDEGGFAPNILENK.+3	654.313	74.07	sp|Q9XSJ4|ENOA_BOVIN	True	510060	573014	432165	463289	697198	654873
sp|Q9XSJ4|ENOA_BOVIN.DATNVGDEGGFAPNILENK.+2	980.966	74.06	sp|Q9XSJ4|ENOA_BOVIN	True	194829	229113	171966	163826	277619	191034
sp|Q9XSI3|RL10_BOVIN.VDEFPLC[CAM]GHMVSDEYEQLSSEALEAAR.+3	1028.13	91.34	sp|Q9XSI3|RL10_BOVIN	True	24110.8	19129.7	17055.6	52673.1	36673.2	14653.3
sp|Q9XSI3|RL10_BOVIN.FNADEFENMVAEK.+2	772.34	74.96	sp|Q9XSI3|RL10_BOVIN	True	56690.2	42207.2	29530.5	40667.1	54184.7	62720.4
sp|Q9XSI3|RL10_BOVIN.AKVDEFPLC[CAM]GHMVSDEYEQLSSEALEAAR.+4	821.133	87.29	sp|Q9XSI3|RL10_BOVIN	True	49801.2	22714.1	2060.01	45581.4	75080.2	28868.7
sp|Q9XSG3|IDHC_BOVIN.VEISYTPSDGSPK.+2	690.338	54.41	sp|Q9XSG3|IDHC_BOVIN	True	173098	229705	148413	202724	258965	186394
sp|Q9XSG3|IDHC_BOVIN.TVYLVHNFTESGGVAMGMYNQDK.+3	854.398	76.01	sp|Q9XSG3|IDHC_BOVIN	True	22294.5	9605.91	4712.95	24974.4	23984.3	17751.8
sp|Q9XSG3|IDHC_BOVIN.SIEDFAHSSFQMALSK.+3	599.954	79.42	sp|Q9XSG3|IDHC_BOVIN	True	97187.8	88743.4	42609.9	186889	160756	119571
sp|Q9XSG3|IDHC_BOVIN.SEFEAQNIWYEHR.+3	570.262	65.55	sp|Q9XSG3|IDHC_BOVIN	True	163532	190885	94392.4	232479	112276	85101.6
sp|Q9XSG3|IDHC_BOVIN.SDYLNTFEFMDK.+2	755.332	81.27	sp|Q9XSG3|IDHC_BOVIN	True	160492	194721	100168	212568	207562	137237
sp|Q9XSG3|IDHC_BOVIN.LVSGWVKPIIIGR.+3	479.969	75.93	sp|Q9XSG3|IDHC_BOVIN	True	102341	146492	42188.6	147123	217588	127875
sp|Q9XSG3|IDHC_BOVIN.LVSGWVK.+2	394.737	54.82	sp|Q9XSG3|IDHC_BOVIN	True	129190	5267.64	165905	200309	11923.2	7321.99
sp|Q9XSG3|IDHC_BOVIN.LIDDMVAQAMK.+2	617.812	72.51	sp|Q9XSG3|IDHC_BOVIN	True	246335	291285	197334	380912	315154	236442
sp|Q9XSG3|IDHC_BOVIN.LGENLQLK.+2	457.769	55.49	sp|Q9XSG3|IDHC_BOVIN	True	118056	216280	106493	180486	177856	93352.6
sp|Q9XSG3|IDHC_BOVIN.IQGGSVVEMQGDEMTR.+3	579.603	59.78	sp|Q9XSG3|IDHC_BOVIN	True	99140.1	108935	61592.7	96384.9	85386	80948.9
sp|Q9XSG3|IDHC_BOVIN.IQGGSVVEMQGDEMTR.+2	868.901	59.78	sp|Q9XSG3|IDHC_BOVIN	True	45966.5	59689.1	35811.5	57728.6	48935.9	41784
sp|Q9XSG3|IDHC_BOVIN.HAYGDQYR.+2	505.228	12.17	sp|Q9XSG3|IDHC_BOVIN	True	28042.4	32120.2	21241.7	1021.69	25765.3	471.721
sp|Q9XSG3|IDHC_BOVIN.DLAAC[CAM]IK.+2	395.71	46.75	sp|Q9XSG3|IDHC_BOVIN	True	1588.22	10478.2	1726.29	3204.31	3108.55	5172.26
sp|Q9XSG3|IDHC_BOVIN.DIFQEIYDK.+2	585.788	76.05	sp|Q9XSG3|IDHC_BOVIN	True	188257	208158	175612	292260	286610	195510
sp|Q9XSG3|IDHC_BOVIN.DAAEAIK.+2	359.192	9.8	sp|Q9XSG3|IDHC_BOVIN	True	5216.68	66030.9	951.634	1827.03	4831.95	4799.06
sp|Q9XSG3|IDHC_BOVIN.C[CAM]ATITPDEK.+2	517.745	27.94	sp|Q9XSG3|IDHC_BOVIN	True	99281.6	121828	80376	2770.61	132500	90270.9
sp|Q9XSG3|IDHC_BOVIN.ATDFVVPGPGK.+2	544.293	59.22	sp|Q9XSG3|IDHC_BOVIN	True	217057	284473	188312	286630	318330	223630
sp|Q9XSG3|IDHC_BOVIN.ALEEVC[CAM]IETIEAGFMTK.+3	647.65	89.78	sp|Q9XSG3|IDHC_BOVIN	True	21749.2	15237.9	4376.98	27815.7	24846.5	7002.3
sp|Q9XSA7|CLIC4_BOVIN.YLTNAYSRDEFTNTC[CAM]PSDK.+3	761.339	61.34	sp|Q9XSA7|CLIC4_BOVIN	True	2394.51	4032.73	44358	7419.53	122228	150054
sp|Q9XSA7|CLIC4_BOVIN.YLTNAYSR.+2	494.248	41.47	sp|Q9XSA7|CLIC4_BOVIN	True	311888	309625	173196	261776	180089	93749.6
sp|Q9XSA7|CLIC4_BOVIN.TDVNKIEEFLEEVLC[CAM]PPK.+4	540.778	104.18	sp|Q9XSA7|CLIC4_BOVIN	True	2499.36	1602.46	273.441	272.584	983.974	2053.66
sp|Q9XSA7|CLIC4_BOVIN.TDVNKIEEFLEEVLC[CAM]PPK.+3	720.701	104.18	sp|Q9XSA7|CLIC4_BOVIN	True	13386.8	7599.66	709.539	1797.96	3182.69	7334.86
sp|Q9XSA7|CLIC4_BOVIN.NSRPEANEALER.+3	462.564	28.69	sp|Q9XSA7|CLIC4_BOVIN	True	189511	200995	130412	203.857	249324	239329
sp|Q9XSA7|CLIC4_BOVIN.LDEYLNSPLPDEIDENSMEDIK.+3	860.395	83.4	sp|Q9XSA7|CLIC4_BOVIN	True	63285.2	63789.3	71552.7	99519.8	122968	44693.2
sp|Q9XSA7|CLIC4_BOVIN.HPESNTAGMDIFAK.+3	506.573	58.97	sp|Q9XSA7|CLIC4_BOVIN	True	355457	418618	259682	462502	383337	425776
sp|Q9XSA7|CLIC4_BOVIN.HPESNTAGMDIFAK.+2	759.356	58.95	sp|Q9XSA7|CLIC4_BOVIN	True	35757.4	34827.8	25190.2	35631.1	45721.7	44253.9
sp|Q9XSA7|CLIC4_BOVIN.GVVFSVTTVDLK.+2	632.861	77.28	sp|Q9XSA7|CLIC4_BOVIN	True	35101.6	35133.4	18826.2	189873	85349.3	92188.5
sp|Q9XSA7|CLIC4_BOVIN.EVEIAYSDVAK.+2	612.311	58.94	sp|Q9XSA7|CLIC4_BOVIN	True	284047	294500	348242	443037	520465	520740
sp|Q9XSA7|CLIC4_BOVIN.DEFTNTC[CAM]PSDKEVEIAYSDVAK.+3	840.048	71.31	sp|Q9XSA7|CLIC4_BOVIN	True	32435.5	37850.7	3610.95	18830	11926.1	10468.7
sp|Q9XSA7|CLIC4_BOVIN.DEFTNTC[CAM]PSDK.+2	657.269	38.2	sp|Q9XSA7|CLIC4_BOVIN	True	94915.4	90995.2	74665.6	58452.8	68430.6	29870.9
sp|Q9XSA7|CLIC4_BOVIN.AGSDGESIGNC[CAM]PFSQR.+2	841.365	54.49	sp|Q9XSA7|CLIC4_BOVIN	True	17689.3	28878.2	18496.6	39848.2	30990.1	32110.1
sp|Q9TU73|IL18_BOVIN.SVMFTVQNQN.+2	584.277	62.2	sp|Q9TU73|IL18_BOVIN	True	46860.9	55867.7	43544.1	55330.1	66179.1	56203.8
sp|Q9TU73|IL18_BOVIN.MSTLSC[CAM]ENK.+2	535.236	24.05	sp|Q9TU73|IL18_BOVIN	True	97947.4	112697	86920.5	32952	103033	116285
sp|Q9TU73|IL18_BOVIN.IQFESSLYK.+2	557.793	62.82	sp|Q9TU73|IL18_BOVIN	True	279008	290439	239694	333096	432358	389814
sp|Q9TU73|IL18_BOVIN.GLAVTISVQC[CAM]K.+2	588.326	63.57	sp|Q9TU73|IL18_BOVIN	True	18056.7	16940	10663.9	30491.3	43463.1	32118.1
sp|Q9TU73|IL18_BOVIN.FINNTLYFVAENDEDLESDHFGKLEPK.+4	796.883	84.75	sp|Q9TU73|IL18_BOVIN	True	56849.4	3146.05	3187.27	75762.1	21449.6	21059.4
sp|Q9TU73|IL18_BOVIN.FINNTLYFVAENDEDLESDHFGK.+4	680.065	82.7	sp|Q9TU73|IL18_BOVIN	True	874.385	5946.2	5968.85	19301	9497.66	6942.82
sp|Q9TU73|IL18_BOVIN.EMNPPDNIDNEESDIIFFQR.+3	808.365	84.35	sp|Q9TU73|IL18_BOVIN	True	127179	87082.4	66003.1	127020	96437.5	66192.3
sp|Q9TU47|IF6_BOVIN.TSIEDQDELSSLLQVPLVAGTVNR.+3	862.12	99.27	sp|Q9TU47|IF6_BOVIN	True	27482.2	31991.4	31415.4	66151.3	107103	23223.1
sp|Q9TS87|TAGL_BOVIN.VPENPPSMVFK.+2	622.821	63.75	sp|Q9TS87|TAGL_BOVIN	True	224410	265622	187835	490460	413819	318119
sp|Q9TS87|TAGL_BOVIN.TLMALGSLAVTK.+2	602.852	76.47	sp|Q9TS87|TAGL_BOVIN	True	497807	596483	475672	1.36081e+06	1.29972e+06	862060
sp|Q9TS87|TAGL_BOVIN.TDMFQTVDLFEGK.+2	765.861	85.97	sp|Q9TS87|TAGL_BOVIN	True	440164	490808	240306	529891	505983	334970
sp|Q9TS87|TAGL_BOVIN.REFTESQLQEGK.+3	484.576	41.62	sp|Q9TS87|TAGL_BOVIN	True	141066	176254	229903	228397	357471	293320
sp|Q9TS87|TAGL_BOVIN.QMEQVAQFLK.+2	611.318	69.41	sp|Q9TS87|TAGL_BOVIN	True	139697	178306	102568	236135	216744	164306
sp|Q9TS87|TAGL_BOVIN.LVNSLYPDGSKPVK.+3	506.284	55.1	sp|Q9TS87|TAGL_BOVIN	True	275430	364837	190971	570264	548200	303546
sp|Q9TS87|TAGL_BOVIN.LVNSLYPDGSKPVK.+2	758.922	55.09	sp|Q9TS87|TAGL_BOVIN	True	18379.2	22733.1	11127.3	25467.4	40288.1	18897.6
sp|Q9TS87|TAGL_BOVIN.LVNSLYPDGSK.+2	596.814	55.56	sp|Q9TS87|TAGL_BOVIN	True	170748	191212	208671	396524	483595	416036
sp|Q9TS87|TAGL_BOVIN.LVEWIVMQC[CAM]GPDVGRPDR.+3	709.687	77.74	sp|Q9TS87|TAGL_BOVIN	True	199399	191620	55967.6	857337	109513	74001.4
sp|Q9TS87|TAGL_BOVIN.LGFQVWLK.+2	495.792	80.79	sp|Q9TS87|TAGL_BOVIN	True	6189.03	3933.79	2230.73	66588.6	35302.1	50883
sp|Q9TS87|TAGL_BOVIN.HVIGLQMGSNR.+3	404.549	50.38	sp|Q9TS87|TAGL_BOVIN	True	442309	525770	299511	793025	961244	839219
sp|Q9TS87|TAGL_BOVIN.HVIGLQMGSNR.+2	606.319	50.38	sp|Q9TS87|TAGL_BOVIN	True	70459.2	78667.8	49560.1	107669	161939	110283
sp|Q9TS87|TAGL_BOVIN.GPSYGMSR.+2	427.695	22.38	sp|Q9TS87|TAGL_BOVIN	True	1826.14	291774	181874	514.475	1350.48	948.015
sp|Q9TS87|TAGL_BOVIN.GASQAGMTGYGR.+2	578.264	31.24	sp|Q9TS87|TAGL_BOVIN	True	74526.9	112681	28230.3	316.796	41717.6	14135
sp|Q9TS87|TAGL_BOVIN.EFTESQLQEGK.+2	648.309	48.8	sp|Q9TS87|TAGL_BOVIN	True	180958	252721	84802.4	217871	250076	152586
sp|Q9TS87|TAGL_BOVIN.AAEDYGVTK.+2	477.232	25.19	sp|Q9TS87|TAGL_BOVIN	True	263374	383645	243476	408.329	531943	332722
sp|Q9TRY0|FKBP4_BOVIN.RGEAHLAVNDFDLAR.+4	421.719	62.2	sp|Q9TRY0|FKBP4_BOVIN	True	34904.6	35003	16612.7	63244.1	41247.3	46244.8
sp|Q9TRY0|FKBP4_BOVIN.AWDIAVATMK.+2	553.289	71.72	sp|Q9TRY0|FKBP4_BOVIN	True	51145.8	46751.7	33275.4	75332.1	73997.9	75361.5
sp|Q9TRY0|FKBP4_BOVIN.AQLVVC[CAM]QQR.+2	551.295	41.21	sp|Q9TRY0|FKBP4_BOVIN	True	65137.7	59377.5	50305.3	65299.1	93472.2	91301.9
sp|Q9TRY0|FKBP4_BOVIN.AAESGAQSAPLRLEGVDISPK.+3	699.371	68.71	sp|Q9TRY0|FKBP4_BOVIN	True	67820	59706.1	50300.9	74714	94849.3	103163
sp|Q9TR36|PIPNB_BOVIN.VVLPC[CAM]SVQEYQVGQLYSVAEASK.+3	852.1	84.3	sp|Q9TR36|PIPNB_BOVIN	True	24650.8	19010.8	13324.3	18827.8	25335.6	19616.3
sp|Q9N0T5|IF4E_BOVIN.TESNQEVANPEHYIK.+3	586.948	55.69	sp|Q9N0T5|IF4E_BOVIN	True	27779	28374.8	33797	39869.4	42696.4	42720.7
sp|Q9N0T5|IF4E_BOVIN.IAIWTTEC[CAM]ENR.+2	696.832	62.76	sp|Q9N0T5|IF4E_BOVIN	True	44535.2	47112.4	2087.86	45861.3	41382.5	36445.5
sp|Q9N0K1|CD47_BOVIN.FKGENIFIFDGSQR.+3	553.283	73.53	sp|Q9N0K1|CD47_BOVIN	True	25146	22899.6	3035.65	15396.6	11518.8	28904.2
sp|Q9MZ08|BCAM_BOVIN.VFAKPEAPEVSPNK.+3	504.94	52.6	sp|Q9MZ08|BCAM_BOVIN	True	70109.7	68160.7	48443.1	68550.3	71672.4	59176.8
sp|Q9MZ08|BCAM_BOVIN.SPPYQLDSQGR.+2	624.304	47.55	sp|Q9MZ08|BCAM_BOVIN	True	30513.9	28358.7	23162.1	24929.1	25734.4	27423.5
sp|Q9MZ08|BCAM_BOVIN.LLVQGTPELK.+2	549.332	63	sp|Q9MZ08|BCAM_BOVIN	True	63943.9	56758.1	50252.2	65579.1	78055.1	73572.4
sp|Q9MZ08|BCAM_BOVIN.GILSVMDDFAQEIATC[CAM]SSR.+3	700.663	102.98	sp|Q9MZ08|BCAM_BOVIN	True	11484.8	7040.46	655.01	592.724	381.308	817.104
sp|Q9MZ08|BCAM_BOVIN.AGAAGTAEATAR.+2	523.765	15.26	sp|Q9MZ08|BCAM_BOVIN	True	14254.8	24253.2	18178.8	1783.37	12107.8	12445.1
sp|Q9MYM4|LYAG_BOVIN.LDMLMETESR.+2	612.784	63.59	sp|Q9MYM4|LYAG_BOVIN	True	13718.1	21842.7	3338.85	25724.6	16660.9	14517.2
sp|Q9MYM4|LYAG_BOVIN.GETVARPLFLEFPEDPSTWTVDR.+3	888.11	91.97	sp|Q9MYM4|LYAG_BOVIN	True	8478.92	9806.39	1088.9	15047.9	16238.7	11661
sp|Q9GMB8|SYSC_BOVIN.VLDLDLFR.+2	495.785	83.85	sp|Q9GMB8|SYSC_BOVIN	True	42747.3	45291.6	28008	84093.7	53715.7	39144.9
sp|Q9GMB8|SYSC_BOVIN.EFMPPGLQELIPFVK.+3	582.316	103.67	sp|Q9GMB8|SYSC_BOVIN	True	3452.67	2489.73	1371.1	165.748	10958.2	3792.14
sp|Q9GMB8|SYSC_BOVIN.EFMPPGLQELIPFVK.+2	872.971	103.68	sp|Q9GMB8|SYSC_BOVIN	True	14163.2	7669.22	5750.74	4049.36	29504.7	13272.3
sp|Q9BH13|CD166_BOVIN.VDVPQNLMFGK.+2	624.326	72.52	sp|Q9BH13|CD166_BOVIN	True	96964.1	79610.3	10886	84088.5	94140.4	138547
sp|Q9BH13|CD166_BOVIN.SVQYDDVPEYK.+2	671.812	55.6	sp|Q9BH13|CD166_BOVIN	True	53860.9	38382.5	45646.9	33798.9	48765.6	103963
sp|Q9BH13|CD166_BOVIN.SSNTYTLTDVK.+2	614.806	52.31	sp|Q9BH13|CD166_BOVIN	True	48039.7	37401.6	39392.4	33993.8	49157	102022
sp|Q9BH13|CD166_BOVIN.ADIQMPFTC[CAM]SVTYYGPSGQK.+3	750.678	79.55	sp|Q9BH13|CD166_BOVIN	True	33474.7	31381.7	23058.6	22011.1	27929.5	51945.8
sp|Q9BGI3|PRDX2_BOVIN.PAPEFQATAVVDGAFK.+2	824.423	78.23	sp|Q9BGI3|PRDX2_BOVIN	True	19506.8	19446.1	34664.5	51787.4	54305.9	40723.2
sp|Q9BGI3|PRDX2_BOVIN.LSSDYGVLK.+2	491.266	55.04	sp|Q9BGI3|PRDX2_BOVIN	True	249641	272793	358898	424005	462972	450065
sp|Q9BGI3|PRDX2_BOVIN.KEGGLGPLNIPLLADVTR.+3	621.695	92.76	sp|Q9BGI3|PRDX2_BOVIN	True	151098	158691	21593.8	328764	433220	145970
sp|Q9BGI3|PRDX2_BOVIN.GLFVIDGK.+2	424.748	67.92	sp|Q9BGI3|PRDX2_BOVIN	True	834971	886615	698089	978508	1.0327e+06	912441
sp|Q9BGI3|PRDX2_BOVIN.EGGLGPLNIPLLADVTRK.+3	621.695	93.24	sp|Q9BGI3|PRDX2_BOVIN	True	55115.9	65196.4	59651.9	161690	251691	256957
sp|Q9BGI3|PRDX2_BOVIN.EGGLGPLNIPLLADVTR.+3	578.996	100.31	sp|Q9BGI3|PRDX2_BOVIN	True	53539.6	77499.2	95383	174598	149702	42767.9
sp|Q9BGI3|PRDX2_BOVIN.EGGLGPLNIPLLADVTR.+2	867.991	100.31	sp|Q9BGI3|PRDX2_BOVIN	True	128027	153480	206033	444165	323191	87898.3
sp|Q9BGI3|PRDX2_BOVIN.AHVGKPAPEFQATAVVDGAFK.+4	535.785	68.49	sp|Q9BGI3|PRDX2_BOVIN	True	169239	31176.1	2966.02	14827.1	185170	143796
sp|Q9BGI2|PRDX4_BOVIN.SINTEVVAC[CAM]SVDSQFTHLAWINTPR.+3	949.136	91.87	sp|Q9BGI2|PRDX4_BOVIN	True	27604.1	16578.2	5670.65	61548	37119.1	22150.8
sp|Q9BGI2|PRDX4_BOVIN.QGGLGSINIPLLADLNHQISK.+3	730.074	94.9	sp|Q9BGI2|PRDX4_BOVIN	True	50982.7	41682.8	984.46	44831.3	37702.7	67054.1
sp|Q9BGI2|PRDX4_BOVIN.DYGVYLEDSGHTLR.+3	542.258	64.14	sp|Q9BGI2|PRDX4_BOVIN	True	123668	123618	94283.2	160234	146495	135842
sp|Q9BGI1|PRDX5_BOVIN.THLPGFVEQADALK.+3	509.272	67.98	sp|Q9BGI1|PRDX5_BOVIN	True	97398.7	115897	83046	120402	122366	123729
sp|Q9BGI1|PRDX5_BOVIN.SLNVEPDGTGLTC[CAM]SLAPNILSQL.+3	800.409	102.13	sp|Q9BGI1|PRDX5_BOVIN	True	6507.09	1006.68	9520.89	4992.96	16251	5824.48
sp|Q9BGI1|PRDX5_BOVIN.GVLFGLPGAFTPGC[CAM]SK.+2	804.416	84.65	sp|Q9BGI1|PRDX5_BOVIN	True	11332.8	6918.61	1225.67	10467.3	110851	1050.67
sp|Q95M18|ENPL_BOVIN.VKEDEDDKTVSDLAVVLFETATLR.+4	674.102	100.41	sp|Q95M18|ENPL_BOVIN	True	13931.8	2891.87	788.077	1627.47	5017.51	2062.59
sp|Q95M18|ENPL_BOVIN.VFITDDFHDMMPK.+3	532.579	79.39	sp|Q95M18|ENPL_BOVIN	True	217937	329791	158002	471362	242634	174492
sp|Q95M18|ENPL_BOVIN.TVWDWELMNDIK.+2	775.371	89.2	sp|Q95M18|ENPL_BOVIN	True	98179.2	97074.7	39274.4	198332	180890	45885.4
sp|Q95M18|ENPL_BOVIN.TVSDLAVVLFETATLR.+3	578.993	103.86	sp|Q95M18|ENPL_BOVIN	True	51873.8	34010.8	11437.6	1340.87	88998	30830
sp|Q95M18|ENPL_BOVIN.TVSDLAVVLFETATLR.+2	867.986	103.86	sp|Q95M18|ENPL_BOVIN	True	33696.7	21259.7	4874.24	1348.53	43988.6	1574.67
sp|Q95M18|ENPL_BOVIN.TETVEEPAEEEEAAKEDKEESDDEAAVEEEEDEK.+4	967.654	57.41	sp|Q95M18|ENPL_BOVIN	True	75570.4	65393.1	1292.4	683.863	49884	59627.9
sp|Q95M18|ENPL_BOVIN.TETVEEPAEEEEAAKEDK.+3	678.639	46.43	sp|Q95M18|ENPL_BOVIN	True	11471.5	84202.4	13960	140031	122490	26649.8
sp|Q95M18|ENPL_BOVIN.TETVEEPAEEEEAAK.+2	831.373	46.32	sp|Q95M18|ENPL_BOVIN	True	11374.7	19171.6	101470	105211	20888	9229.05
sp|Q95M18|ENPL_BOVIN.TDDEVVQREEEAIQLDGLNASQIR.+3	910.118	78.23	sp|Q95M18|ENPL_BOVIN	True	108308	138732	69819.1	159655	105627	46009.7
sp|Q95M18|ENPL_BOVIN.TDDEVVQR.+2	481.233	19.8	sp|Q95M18|ENPL_BOVIN	True	27278.8	30204.5	20017.5	2463.62	19242.2	7040.99
sp|Q95M18|ENPL_BOVIN.SILFVPTSAPR.+2	594.343	73.29	sp|Q95M18|ENPL_BOVIN	True	1.0473e+06	1.6165e+06	867682	1.67119e+06	1.73799e+06	1.40208e+06
sp|Q95M18|ENPL_BOVIN.SGYLLPDTK.+2	497.266	57.19	sp|Q95M18|ENPL_BOVIN	True	360764	557728	300753	553934	441808	290566
sp|Q95M18|ENPL_BOVIN.RVFITDDFHDMMPK.+4	438.712	73.31	sp|Q95M18|ENPL_BOVIN	True	101246	112615	29302.1	253724	120266	112629
sp|Q95M18|ENPL_BOVIN.RVFITDDFHDMMPK.+3	584.613	73.32	sp|Q95M18|ENPL_BOVIN	True	55284	73157.6	14500	135145	74452.8	73740.4
sp|Q95M18|ENPL_BOVIN.NLLHVTDTGVGMTR.+3	505.265	63.08	sp|Q95M18|ENPL_BOVIN	True	318322	387829	196322	465605	188337	118210
sp|Q95M18|ENPL_BOVIN.NLLHVTDTGVGMTR.+2	757.393	63.1	sp|Q95M18|ENPL_BOVIN	True	37223.1	43686.9	24851.4	46073.3	24606	13616.7
sp|Q95M18|ENPL_BOVIN.LTESPC[CAM]ALVASQYGWSGNMER.+3	786.028	77.94	sp|Q95M18|ENPL_BOVIN	True	274174	313853	192240	322550	316285	186442
sp|Q95M18|ENPL_BOVIN.LSLNIDPDAK.+2	543.295	65.21	sp|Q95M18|ENPL_BOVIN	True	62050.5	82583.9	242631	261458	90880.9	59071.8
sp|Q95M18|ENPL_BOVIN.LISLTDENALAGNEELTVK.+3	677.36	79.36	sp|Q95M18|ENPL_BOVIN	True	50380.2	55268.7	43220.6	81993.2	120823	40083
sp|Q95M18|ENPL_BOVIN.LISLTDENALAGNEELTVK.+2	1015.54	79.35	sp|Q95M18|ENPL_BOVIN	True	18622.1	12245.3	16501	47713.4	62347.2	14270.3
sp|Q95M18|ENPL_BOVIN.LGVIEDHSNR.+3	380.532	33.84	sp|Q95M18|ENPL_BOVIN	True	207681	481041	185457	565.749	222311	133012
sp|Q95M18|ENPL_BOVIN.KGYEVIYLTEPVDEYC[CAM]IQALPEFDGK.+3	1026.17	91.88	sp|Q95M18|ENPL_BOVIN	True	29334.9	9042.03	2815.84	197104	6250.73	6904.22
sp|Q95M18|ENPL_BOVIN.GYEVIYLTEPVDEYC[CAM]IQALPEFDGKR.+3	1035.5	96.46	sp|Q95M18|ENPL_BOVIN	True	2462.08	9517.65	2771.65	25606	6588.91	2856.5
sp|Q95M18|ENPL_BOVIN.GYEVIYLTEPVDEYC[CAM]IQALPEFDGK.+3	983.468	92.7	sp|Q95M18|ENPL_BOVIN	True	5782.24	25026.3	618.391	8313.11	4711.44	1861.54
sp|Q95M18|ENPL_BOVIN.GVVDSDDLPLNVSR.+3	495.923	69.91	sp|Q95M18|ENPL_BOVIN	True	168562	211619	122596	233825	183238	130826
sp|Q95M18|ENPL_BOVIN.GVVDSDDLPLNVSR.+2	743.381	69.9	sp|Q95M18|ENPL_BOVIN	True	604044	751912	523351	780490	905666	598494
sp|Q95M18|ENPL_BOVIN.GTTITLVLK.+2	473.303	67.75	sp|Q95M18|ENPL_BOVIN	True	20714.3	27154.9	16001.1	198888	157369	89242.5
sp|Q95M18|ENPL_BOVIN.GLFDEYGSK.+2	508.24	60.45	sp|Q95M18|ENPL_BOVIN	True	542187	727386	448724	841089	702147	551208
sp|Q95M18|ENPL_BOVIN.FQSSHHPSDMTSLDQYVER.+4	566.756	61.42	sp|Q95M18|ENPL_BOVIN	True	293887	366952	177433	449862	234378	203579
sp|Q95M18|ENPL_BOVIN.FAFQAEVNR.+2	541.275	60.06	sp|Q95M18|ENPL_BOVIN	True	312089	323392	217053	700020	507258	492872
sp|Q95M18|ENPL_BOVIN.EGVKFDESEK.+2	584.28	32.59	sp|Q95M18|ENPL_BOVIN	True	7624.17	18028.7	5510.27	537.516	7420.88	6157.55
sp|Q95M18|ENPL_BOVIN.EGSRTDDEVVQREEEAIQLDGLNASQIR.+4	790.139	75.35	sp|Q95M18|ENPL_BOVIN	True	14484.7	21246.4	34944.5	46023	113408	80246.2
sp|Q95M18|ENPL_BOVIN.EFEPLLNWMK.+2	653.829	90.11	sp|Q95M18|ENPL_BOVIN	True	754471	939565	515861	1.29809e+06	989555	440998
sp|Q95M18|ENPL_BOVIN.EEASDYLELDTIK.+2	763.367	72.7	sp|Q95M18|ENPL_BOVIN	True	175916	225808	232469	407533	372715	268984
sp|Q95M18|ENPL_BOVIN.EAESSPFVER.+2	575.772	47.43	sp|Q95M18|ENPL_BOVIN	True	390644	527104	349643	503578	571654	418462
sp|Q95M18|ENPL_BOVIN.DISTNYYASQK.+2	645.304	48.75	sp|Q95M18|ENPL_BOVIN	True	246241	321023	184978	285133	313628	209040
sp|Q95M18|ENPL_BOVIN.DDEVDVDGTVEEDLGK.+2	867.881	67.02	sp|Q95M18|ENPL_BOVIN	True	100918	176328	201842	186162	278097	106160
sp|Q95M18|ENPL_BOVIN.AQAYQTGK.+2	433.722	1.83	sp|Q95M18|ENPL_BOVIN	True	194035	119113	5448.65	8115.19	2489.52	177294
sp|Q95M12|LGMN_BOVIN.NFLAVLR.+2	416.756	72.87	sp|Q95M12|LGMN_BOVIN	True	30139.7	34251.8	29253.1	71653	69344.5	40366.5
sp|Q95M12|LGMN_BOVIN.HQADAC[CAM]HAYQIVHR.+4	427.205	39.07	sp|Q95M12|LGMN_BOVIN	True	2730.79	3424.26	2674.84	1462.29	2382.5	3431.62
sp|Q95L46|IF4G2_BOVIN.ASSLISLLK.+2	466.295	76.41	sp|Q95L46|IF4G2_BOVIN	True	23511.4	16962.1	20545.5	23919.6	32932.9	37773.3
sp|Q95KV7|NDUAD_BOVIN.IALMPLLQAEK.+2	613.862	82.97	sp|Q95KV7|NDUAD_BOVIN	True	32412	16190.4	20097.2	14538.3	1647.98	33484.7
sp|Q95140|RLA0_BOVIN.VLALSVETDYTFPLAEK.+2	948.504	88.94	sp|Q95140|RLA0_BOVIN	True	7799.85	3172.85	2150.16	14321.6	18669.9	10282.6
sp|Q95140|RLA0_BOVIN.TSFFQALGITTK.+2	657.359	85.01	sp|Q95140|RLA0_BOVIN	True	108813	55457.6	38240.9	110328	158736	158094
sp|Q95140|RLA0_BOVIN.IIQLLDDYPK.+2	609.342	74.32	sp|Q95140|RLA0_BOVIN	True	348532	353162	311012	419546	514746	469430
sp|Q95140|RLA0_BOVIN.GTIEILSDVQLIK.+2	714.919	87.52	sp|Q95140|RLA0_BOVIN	True	39090.3	33634.6	1375.64	87294.7	76401.1	42907.8
sp|Q95140|RLA0_BOVIN.GNVGFVFTK.+2	484.764	64.07	sp|Q95140|RLA0_BOVIN	True	259489	216730	189457	288244	344679	344140
sp|Q95140|RLA0_BOVIN.GHLENNPALEK.+3	407.879	30.62	sp|Q95140|RLA0_BOVIN	True	112004	118287	75649.4	1205.84	128979	122224
sp|Q95140|RLA0_BOVIN.GHLENNPALEK.+2	611.315	30.61	sp|Q95140|RLA0_BOVIN	True	25682.9	29894.7	19859.6	2509.84	28116.9	36924.4
sp|Q95140|RLA0_BOVIN.EDLTEIRDMLLANK.+3	554.291	82.24	sp|Q95140|RLA0_BOVIN	True	73845.9	78032.9	73326	109712	163196	159043
sp|Q95140|RLA0_BOVIN.C[CAM]FIVGADNVGSK.+2	633.811	59.45	sp|Q95140|RLA0_BOVIN	True	171755	215593	149404	197443	236138	253303
sp|Q95140|RLA0_BOVIN.AGAIAPC[CAM]EVTVPAQNTGLGPEK.+3	727.372	68.56	sp|Q95140|RLA0_BOVIN	True	83769.1	108603	65909.7	92623.4	78373.3	80353.6
sp|Q95140|RLA0_BOVIN.AFLADPSAFVAAAPVAAAPAAAPAATTAAPAK.+4	713.135	88.59	sp|Q95140|RLA0_BOVIN	True	49423.2	53313.4	25200.5	32510.6	65023.5	27828.2
sp|Q95140|RLA0_BOVIN.AFLADPSAFVAAAPVAAAPAAAPAATTAAPAK.+3	950.511	88.48	sp|Q95140|RLA0_BOVIN	True	106282	95448.2	53751.8	57982.6	139257	64746.3
sp|Q95132|ICAM1_BOVIN.LQTYVLPSIDPHLEVPPIVEVGSR.+3	886.822	95.57	sp|Q95132|ICAM1_BOVIN	True	12604.5	14932.4	1469.63	99821.5	73377.6	21085.2
sp|Q95132|ICAM1_BOVIN.C[CAM]EAQGNPIPK.+2	557.271	33.68	sp|Q95132|ICAM1_BOVIN	True	8822.85	10689.2	9149.12	357.429	15583.5	11426.3
sp|Q95114|MFGM_BOVIN.DFGHIQYVAAYR.+3	480.574	65.65	sp|Q95114|MFGM_BOVIN	True	54456.3	36492.3	30246	40242.5	43889	46970.5
sp|Q95108|THIOM_BOVIN.FVGIKDEDQLEAFLK.+3	584.645	82	sp|Q95108|THIOM_BOVIN	True	27964.9	24097.4	18206.8	89367.7	100631	49845.4
sp|Q8WN55|PTBP1_BOVIN.VTNLLMLK.+2	466.286	70.11	sp|Q8WN55|PTBP1_BOVIN	True	223072	161047	183364	188522	239480	317822
sp|Q8WN55|PTBP1_BOVIN.NNQFQALLQYADPVSAQHAK.+3	748.378	82.82	sp|Q8WN55|PTBP1_BOVIN	True	149541	119845	10585.4	47610	62070	96002.6
sp|Q8WN55|PTBP1_BOVIN.LSLDGQNIYNAC[CAM]C[CAM]TLR.+2	949.448	72.16	sp|Q8WN55|PTBP1_BOVIN	True	27266.7	24684.9	21089.6	25634.4	42784.8	48590.9
sp|Q8WN55|PTBP1_BOVIN.LPGDVTEGEVISLGLPFGK.+3	643.351	93.55	sp|Q8WN55|PTBP1_BOVIN	True	24744.1	18470.1	41913.7	71761.2	97837	47961.6
sp|Q8WN55|PTBP1_BOVIN.LPGDVTEGEVISLGLPFGK.+2	964.522	89.31	sp|Q8WN55|PTBP1_BOVIN	True	1167.54	6188.68	14941.8	38230.9	36835.6	19118.2
sp|Q8WN55|PTBP1_BOVIN.KLPGDVTEGEVISLGLPFGK.+3	686.049	87.68	sp|Q8WN55|PTBP1_BOVIN	True	32482.6	31805.1	2120.34	38729.7	88583.4	30867.3
sp|Q8WN55|PTBP1_BOVIN.IAIPGLAGAGNSVLLVSNLNPER.+3	759.097	95.61	sp|Q8WN55|PTBP1_BOVIN	True	66095.4	50523.2	49247.8	121125	195275	101927
sp|Q8WN55|PTBP1_BOVIN.AQAALQAVNSVQSGNLALAASAAAVDAGMAMAGQSPVLR.+4	920.977	103.99	sp|Q8WN55|PTBP1_BOVIN	True	12795.9	8202.32	344.569	1210.21	45038.3	1013.36
sp|Q8WMY2|FPPS_BOVIN.VLTEEDIGHPEIGDAITR.+3	655.669	68.65	sp|Q8WMY2|FPPS_BOVIN	True	123043	99395.1	78550	108595	118391	138587
sp|Q8WMY2|FPPS_BOVIN.QILQENYGQK.+2	610.817	47.53	sp|Q8WMY2|FPPS_BOVIN	True	28834.4	26842.1	18417.8	24513.7	27629.4	30788.7
sp|Q8WMY2|FPPS_BOVIN.QDFIQHFSQIVK.+3	497.265	74.66	sp|Q8WMY2|FPPS_BOVIN	True	32496.3	28933.7	18050.3	33836.9	37637.2	33139.3
sp|Q8WMY2|FPPS_BOVIN.PGIGLDAINDAFLLESSIYR.+3	722.048	103.39	sp|Q8WMY2|FPPS_BOVIN	True	2581.77	1568.22	992.409	5289.95	822.862	405.362
sp|Q8WMY2|FPPS_BOVIN.LDAYAQER.+2	483.238	28.97	sp|Q8WMY2|FPPS_BOVIN	True	61062.2	49112.2	39656.8	3687.04	55598.4	98155.6
sp|Q8WMY2|FPPS_BOVIN.IGTDIQDNK.+2	502.256	32.07	sp|Q8WMY2|FPPS_BOVIN	True	28629.5	39573.7	22034.2	1149.49	27038.4	24223.2
sp|Q8WMY2|FPPS_BOVIN.EVLEYNAIGGK.+2	596.814	59.01	sp|Q8WMY2|FPPS_BOVIN	True	37513.2	34890.5	31303	36036.4	46736.6	53753.5
sp|Q8SQH5|ADT2_BOVIN.GTDIMYTGTLDC[CAM]WR.+2	844.874	76.39	sp|Q8SQH5|ADT2_BOVIN	True	34984.9	25482.4	4007.54	17528.8	29763.1	7850.45
sp|Q8SQ21|HINT2_BOVIN.ISQAEEEDQQLLGHLLLVAK.+3	745.406	92.22	sp|Q8SQ21|HINT2_BOVIN	True	2334.2	10837.9	4793.32	18176.9	26419.7	12446.1
sp|Q8MJJ7|DCPS_BOVIN.ADDPLLALLQEAQR.+2	776.92	96.04	sp|Q8MJJ7|DCPS_BOVIN	True	28241	24576.7	15498.5	45833.6	61138.1	17658
sp|Q8MJG1|PSIP1_BOVIN.NMFLVGEGDSVITQVLNK.+3	655.343	95.49	sp|Q8MJG1|PSIP1_BOVIN	True	7809.95	6246.82	4422.37	12858.3	2025.81	1379.38
sp|Q8MJ50|OSTF1_BOVIN.LALDMATNAAC[CAM]ASLLK.+2	831.931	80.8	sp|Q8MJ50|OSTF1_BOVIN	True	11451.8	12534.6	18020.9	23596.2	29320.2	16112.9
sp|Q8MJ50|OSTF1_BOVIN.GYADIVQLLLEK.+2	681.387	98.14	sp|Q8MJ50|OSTF1_BOVIN	True	20842.1	17697.5	13680.8	148798	60425.4	25452.4
sp|Q8HYI9|PFD5_BOVIN.NQLDQEVEFLSTSIAQLK.+3	688.36	100.14	sp|Q8HYI9|PFD5_BOVIN	True	21542.7	16501.1	20334	65323.3	51076.9	14437.4
sp|Q8HYI9|PFD5_BOVIN.ELLVPLTSSMYVPGK.+3	545.301	85.05	sp|Q8HYI9|PFD5_BOVIN	True	11467.6	7835.27	12178.8	13716.8	11436.9	7852.51
sp|Q8HYI9|PFD5_BOVIN.DC[CAM]LNVLK.+2	431.229	55.62	sp|Q8HYI9|PFD5_BOVIN	True	26464.4	29455.7	39903.3	37636	52561.5	33639.6
sp|Q865V6|CAPG_BOVIN.YQEGGVESAFHK.+3	451.214	47.55	sp|Q865V6|CAPG_BOVIN	True	98030.9	107692	78244.8	108595	126043	105969
sp|Q865V6|CAPG_BOVIN.YAPNTQVEILPQGR.+3	529.283	64.76	sp|Q865V6|CAPG_BOVIN	True	68925.8	74947.6	61677.8	74662.8	113753	96018.4
sp|Q865V6|CAPG_BOVIN.YAPNTQVEILPQGR.+2	793.42	64.76	sp|Q865V6|CAPG_BOVIN	True	63550.5	62017.9	56880.5	66485.3	107077	79620.6
sp|Q865V6|CAPG_BOVIN.VSDATGQMNLTK.+2	632.814	47.39	sp|Q865V6|CAPG_BOVIN	True	118825	150733	105221	134160	152003	144076
sp|Q865V6|CAPG_BOVIN.TNAQAAALYK.+2	525.783	39.15	sp|Q865V6|CAPG_BOVIN	True	127570	145007	113082	235.007	192637	144614
sp|Q865V6|CAPG_BOVIN.QAALQVAEDFITR.+2	731.388	81.9	sp|Q865V6|CAPG_BOVIN	True	114290	104572	93155.1	214673	220122	132230
sp|Q865V6|CAPG_BOVIN.ESQGNESDLFMSYFPHGLK.+3	729.333	84.27	sp|Q865V6|CAPG_BOVIN	True	135978	109396	51723.8	163657	128650	101549
sp|Q865V6|CAPG_BOVIN.EGNPEEDLTADR.+2	673.297	48.83	sp|Q865V6|CAPG_BOVIN	True	33658	77660.3	46107.5	59736.5	46995.1	30543.4
sp|Q865V6|CAPG_BOVIN.AHVEIVTDGEEPADMIQVLGPKPSLK.+3	925.153	81.17	sp|Q865V6|CAPG_BOVIN	True	4277.79	4306.57	1869.48	12570.2	15542.6	2930.84
sp|Q865V6|CAPG_BOVIN.AHVEIVTDGEEPADMIQVLGPK.+3	783.398	81.68	sp|Q865V6|CAPG_BOVIN	True	14431.9	15002.5	15093.8	45510	48796.1	26499.9
sp|Q865S1|AP3D1_BOVIN.DVPVAEEVSALFAGELNPVAPK.+3	751.399	104.28	sp|Q865S1|AP3D1_BOVIN	True	8566.53	404.105	5213.07	2655.25	18189.5	5344.86
sp|Q863B3|SND1_BOVIN.VWAHYEEQPVEELMPVLEEK.+3	819.067	85.33	sp|Q863B3|SND1_BOVIN	True	57754.4	44505.7	11120.1	47042	43649.2	2133.84
sp|Q863B3|SND1_BOVIN.VMQVLNADAIVVK.+2	700.403	75.24	sp|Q863B3|SND1_BOVIN	True	31280	26124.3	24257.3	40769.7	47684.9	52633.2
sp|Q863B3|SND1_BOVIN.VITEYLNAQESAK.+2	733.38	60.18	sp|Q863B3|SND1_BOVIN	True	20347	20542.9	12798.7	18612.4	17152.8	22643.1
sp|Q863B3|SND1_BOVIN.VADISGDTQK.+2	517.262	23.13	sp|Q863B3|SND1_BOVIN	True	59963.9	58555.3	42287.7	825.125	61115.6	62448.3
sp|Q863B3|SND1_BOVIN.QFLPFLQR.+2	524.801	80.34	sp|Q863B3|SND1_BOVIN	True	89051	72949	64973.8	94387.4	126162	133190
sp|Q863B3|SND1_BOVIN.NLPGLVQEGEPFSEEATLFTK.+3	769.39	91.2	sp|Q863B3|SND1_BOVIN	True	24103.2	22823.2	19041.4	35185.3	46311.8	26137.6
sp|Q863B3|SND1_BOVIN.LRPLYDIPYMFEAR.+3	595.312	87.07	sp|Q863B3|SND1_BOVIN	True	40280.8	35721.6	1905.42	79612.9	29314.6	66901.1
sp|Q863B3|SND1_BOVIN.LAEC[CAM]EEQAK.+2	539.248	14.57	sp|Q863B3|SND1_BOVIN	True	18503.9	14745.6	14784.3	1091.27	14859.9	556.537
sp|Q863B3|SND1_BOVIN.GDVGLGLVK.+2	429.258	60.95	sp|Q863B3|SND1_BOVIN	True	54824	57581.3	38024.7	77927.4	96952.9	96776.6
sp|Q863B3|SND1_BOVIN.EVEVEVESMDK.+2	647.298	56.71	sp|Q863B3|SND1_BOVIN	True	26265.1	22860.3	20458.6	32870.7	34330.3	35530.3
sp|Q863B3|SND1_BOVIN.EVC[CAM]FTIENK.+2	570.274	58.26	sp|Q863B3|SND1_BOVIN	True	35483.4	34398.3	24503.1	42693.1	48609.3	50172.6
sp|Q863B3|SND1_BOVIN.ETC[CAM]LITFLLAGIEC[CAM]PR.+3	631.658	104.47	sp|Q863B3|SND1_BOVIN	True	3097.88	738.011	517.447	1080.99	1081.54	220.547
sp|Q863B3|SND1_BOVIN.ADDADEFGYSR.+2	623.255	48.06	sp|Q863B3|SND1_BOVIN	True	30615.6	30337.1	19101.4	22662.9	25024.7	18773.3
sp|Q862I1|RL24_BOVIN.VFQFLNAK.+2	483.774	68.24	sp|Q862I1|RL24_BOVIN	True	137759	107709	164224	107668	156045	257459
sp|Q862I1|RL24_BOVIN.VELC[CAM]SFSGYK.+2	595.282	62.05	sp|Q862I1|RL24_BOVIN	True	76708.6	68871.9	108090	70485	82865.9	138093
sp|Q862I1|RL24_BOVIN.C[CAM]ESAFLSK.+2	471.224	43.28	sp|Q862I1|RL24_BOVIN	True	40577.3	36027.7	44598.2	27040.2	42485	67741
sp|Q862I1|RL24_BOVIN.AITGASLADIMAK.+2	631.345	74.9	sp|Q862I1|RL24_BOVIN	True	162860	121010	167678	119084	153029	267630
sp|Q7YR75|RM12_BOVIN.NYVQGINLVQAK.+2	673.875	65.7	sp|Q7YR75|RM12_BOVIN	True	60718.9	75612.4	83745.5	110016	119175	84614.7
sp|Q7YR75|RM12_BOVIN.GEALTGAPLDNAPK.+2	677.354	57.78	sp|Q7YR75|RM12_BOVIN	True	56255.5	62631.1	74720.9	93417.5	91454.8	58311.4
sp|Q7YR75|RM12_BOVIN.AALEAVGGTVVLE.+2	614.843	81.61	sp|Q7YR75|RM12_BOVIN	True	880.566	15892.7	24038.1	23371.3	40160.7	17118.2
sp|Q76LV2|HS90A_BOVIN.YYTSASGDEMVSLK.+2	775.856	61.72	sp|Q76LV2|HS90A_BOVIN	True	151673	141391	92884.5	150349	159804	151413
sp|Q76LV2|HS90A_BOVIN.TKFENLC[CAM]K.+2	520.266	31.5	sp|Q76LV2|HS90A_BOVIN	True	26601.7	3476.92	19055.7	148.424	36515.2	1108.25
sp|Q76LV2|HS90A_BOVIN.TDTGEPMGR.+2	482.214	18.14	sp|Q76LV2|HS90A_BOVIN	True	155477	167644	92666.5	1245.94	140928	730.386
sp|Q76LV2|HS90A_BOVIN.KHLEINPDHSIIETLR.+4	479.515	60.21	sp|Q76LV2|HS90A_BOVIN	True	14762.2	12983.8	6073.18	31480.6	2333.73	22330.2
sp|Q76LV2|HS90A_BOVIN.HLEINPDHSIIETLR.+4	447.492	69.68	sp|Q76LV2|HS90A_BOVIN	True	239731	258226	71599.8	440650	307973	360936
sp|Q76LV2|HS90A_BOVIN.HLEINPDHSIIETLR.+3	596.32	69.69	sp|Q76LV2|HS90A_BOVIN	True	121953	113250	29981.7	192171	203709	217034
sp|Q76LV2|HS90A_BOVIN.HIYYITGETK.+2	612.817	48.8	sp|Q76LV2|HS90A_BOVIN	True	142849	182027	93052.7	166835	133524	127663
sp|Q76LV2|HS90A_BOVIN.HGLEVIYMIEPIDEYC[CAM]VQQLK.+3	859.763	92.09	sp|Q76LV2|HS90A_BOVIN	True	49333.5	5801.16	5419.02	255516	13014.9	5841.68
sp|Q76LV2|HS90A_BOVIN.ELISNSSDALDK.+2	646.322	54.53	sp|Q76LV2|HS90A_BOVIN	True	350092	391051	265994	402145	514382	499482
sp|Q76LV2|HS90A_BOVIN.DQVANSAFVER.+2	618.304	51.42	sp|Q76LV2|HS90A_BOVIN	True	406841	389981	267418	370368	534023	459267
sp|Q76LV2|HS90A_BOVIN.DNSTMGYMAAK.+2	594.755	48.22	sp|Q76LV2|HS90A_BOVIN	True	161000	177435	99989	171837	146654	139505
sp|Q76LV1|HS90B_BOVIN.YHTSQSGDEMTSLSEYVSR.+3	726.32	65.19	sp|Q76LV1|HS90B_BOVIN	True	378492	307666	181735	426558	294761	373470
sp|Q76LV1|HS90B_BOVIN.SIYYITGESK.+2	580.795	56.96	sp|Q76LV1|HS90B_BOVIN	True	458563	416811	283221	462709	557054	531420
sp|Q76LV1|HS90B_BOVIN.RGFEVVYMTEPIDEYC[CAM]VQQLK.+3	868.754	83.17	sp|Q76LV1|HS90B_BOVIN	True	16648.3	1650.97	5851.82	95083.5	2806.13	4662.2
sp|Q76LV1|HS90B_BOVIN.LGIHEDSTNR.+3	381.191	25.97	sp|Q76LV1|HS90B_BOVIN	True	150771	266800	128533	2036.38	169016	134298
sp|Q76LV1|HS90B_BOVIN.KFYEAFSK.+2	510.264	48.97	sp|Q76LV1|HS90B_BOVIN	True	28464	35013.9	23174.1	47754.2	36671.3	39029.2
sp|Q76LV1|HS90B_BOVIN.HSQFIGYPITLYLEK.+2	904.983	85.39	sp|Q76LV1|HS90B_BOVIN	True	6807.27	1934.65	1320.3	28751.1	4375.83	2666.37
sp|Q76LV1|HS90B_BOVIN.HLEINPDHPIVETLR.+3	594.988	65.71	sp|Q76LV1|HS90B_BOVIN	True	198008	186034	120698	258851	246762	259515
sp|Q76LV1|HS90B_BOVIN.GFEVVYMTEPIDEYC[CAM]VQQLK.+3	816.72	88.55	sp|Q76LV1|HS90B_BOVIN	True	30289.8	29623.1	895.26	40747.6	31229.4	3267.62
sp|Q76LV1|HS90B_BOVIN.FYEAFSK.+2	446.216	53.63	sp|Q76LV1|HS90B_BOVIN	True	340327	331841	236554	392743	476190	441738
sp|Q76LV1|HS90B_BOVIN.EQVANSAFVER.+2	625.312	50.22	sp|Q76LV1|HS90B_BOVIN	True	380513	353666	256040	410374	554042	481914
sp|Q76LV1|HS90B_BOVIN.DNSTMGYMMAK.+2	624.756	57.38	sp|Q76LV1|HS90B_BOVIN	True	181504	196440	111888	253887	175329	188103
sp|Q76I82|RS15A_BOVIN.WQNNLLPSR.+2	564.302	62.24	sp|Q76I82|RS15A_BOVIN	True	82195.1	71593.3	48414	73293.3	92772.2	113986
sp|Q76I82|RS15A_BOVIN.QFGFIVLTTSAGIMDHEEAR.+3	741.369	88.24	sp|Q76I82|RS15A_BOVIN	True	10085.1	2409.92	7047.93	7445.83	9525.44	4204.31
sp|Q76I82|RS15A_BOVIN.MNVLADALK.+2	487.771	68.51	sp|Q76I82|RS15A_BOVIN	True	292883	282808	217531	253376	313897	404568
sp|Q76I82|RS15A_BOVIN.IVVNLTGR.+2	436.272	57.6	sp|Q76I82|RS15A_BOVIN	True	158627	142955	106199	207128	229267	295993
sp|Q76I81|RS12_BOVIN.VVGC[CAM]SC[CAM]VVVK.+2	553.788	48	sp|Q76I81|RS12_BOVIN	True	205212	250092	271374	328807	412193	274602
sp|Q76I81|RS12_BOVIN.TALIHDGLAR.+3	356.205	49.68	sp|Q76I81|RS12_BOVIN	True	396466	503056	449965	576599	582292	427396
sp|Q76I81|RS12_BOVIN.RQAHLC[CAM]VLASNC[CAM]DEPMYVK.+4	573.524	61.21	sp|Q76I81|RS12_BOVIN	True	57361.1	64149.2	30638	122374	55627.9	96667.2
sp|Q76I81|RS12_BOVIN.LVEALC[CAM]AEHQINLIK.+3	584.322	71.83	sp|Q76I81|RS12_BOVIN	True	310766	337580	400701	681187	696596	570368
sp|Q76I81|RS12_BOVIN.KVVGC[CAM]SC[CAM]VVVK.+3	412.226	39.5	sp|Q76I81|RS12_BOVIN	True	16368.7	29171.5	11013.1	2490.87	17076.7	14904.5
sp|Q76I81|RS12_BOVIN.DVIEEYFK.+2	521.758	71.69	sp|Q76I81|RS12_BOVIN	True	402657	520767	610588	639999	747383	486813
sp|Q71SP7|FAS_BOVIN.YNGTLNLDR.+2	533.27	51.45	sp|Q71SP7|FAS_BOVIN	True	37050.1	37707.1	18309.4	10662	15387.6	30623.5
sp|Q71SP7|FAS_BOVIN.VYQWEDPNPK.+2	638.304	54.91	sp|Q71SP7|FAS_BOVIN	True	54872.8	43225	36465.8	28349.6	44154.6	53769.9
sp|Q71SP7|FAS_BOVIN.VLQSDLVMNVYR.+2	718.882	72.47	sp|Q71SP7|FAS_BOVIN	True	37169.2	33948.8	23156.4	48849.4	48657.7	61911
sp|Q71SP7|FAS_BOVIN.VLEALLPLGDLEAR.+2	754.938	92.14	sp|Q71SP7|FAS_BOVIN	True	111942	80756.4	93992.9	131326	163441	140995
sp|Q71SP7|FAS_BOVIN.TQVADVVINR.+2	557.814	56.55	sp|Q71SP7|FAS_BOVIN	True	104049	79573.2	58733.7	61421.2	90032.2	103630
sp|Q71SP7|FAS_BOVIN.SSC[CAM]TIIPLMK.+2	575.304	71.47	sp|Q71SP7|FAS_BOVIN	True	93704.4	84099.3	66089.6	63567.7	79056.1	85128.6
sp|Q71SP7|FAS_BOVIN.SNMGHPEPASGLAALAK.+3	550.947	60.88	sp|Q71SP7|FAS_BOVIN	True	73543.3	65273.7	53687.6	62514	51606.2	66685.2
sp|Q71SP7|FAS_BOVIN.RVYATILNAGTNTDGC[CAM]K.+3	618.644	56.85	sp|Q71SP7|FAS_BOVIN	True	48039.7	43491.3	31936.1	30376.7	48564	55738.3
sp|Q71SP7|FAS_BOVIN.NC[CAM]LLGMEFSGR.+2	642.297	72.11	sp|Q71SP7|FAS_BOVIN	True	99205.6	82446.5	54340	84671.9	86202.1	112434
sp|Q71SP7|FAS_BOVIN.MVVPGLDGAQAPQEAPQQGLPR.+3	753.723	73.93	sp|Q71SP7|FAS_BOVIN	True	80340.6	54173.8	50641.7	40262.6	57942	77777.3
sp|Q71SP7|FAS_BOVIN.LQEISAQAGTADELTDSTPK.+3	692.343	63.91	sp|Q71SP7|FAS_BOVIN	True	13431.1	9632.69	10161.1	8898.51	10429.3	14802.2
sp|Q71SP7|FAS_BOVIN.LAPLDSPIFLPVEDTSFQWVDSLK.+3	906.474	105.1	sp|Q71SP7|FAS_BOVIN	True	7164.91	2227.58	991.818	1388.47	4983.39	1407.65
sp|Q71SP7|FAS_BOVIN.IPTLLNTQPLLELDYTATDRHPQALEAAQAK.+4	858.71	89.59	sp|Q71SP7|FAS_BOVIN	True	12144.3	3387.59	1339.64	16484.5	24951.8	28102
sp|Q71SP7|FAS_BOVIN.IPTLLNTQPLLELDYTATDR.+3	763.077	97.02	sp|Q71SP7|FAS_BOVIN	True	11566.2	6056.67	1106.99	22922.9	13345	1225.1
sp|Q71SP7|FAS_BOVIN.IDINPESPDHYLVDHC[CAM]IDGR.+4	592.027	70.58	sp|Q71SP7|FAS_BOVIN	True	58666.7	40191.1	41450.3	43436.3	51725.8	57901.8
sp|Q71SP7|FAS_BOVIN.GADLVLNSLAEEK.+2	679.862	70.76	sp|Q71SP7|FAS_BOVIN	True	80277	2844.27	64869.1	50291.1	74120.4	10781.5
sp|Q71SP7|FAS_BOVIN.FDASFFGVHPK.+3	417.877	70.35	sp|Q71SP7|FAS_BOVIN	True	99332.8	73824.3	58487.3	63708.6	68825.4	96720.6
sp|Q71SP7|FAS_BOVIN.FDASFFGVHPK.+2	626.312	70.36	sp|Q71SP7|FAS_BOVIN	True	19998.2	13763.5	16029.9	1473.94	13352.5	15470.5
sp|Q71SP7|FAS_BOVIN.C[CAM]VLVSNLNSTSPIPETDPK.+3	691.017	71.85	sp|Q71SP7|FAS_BOVIN	True	35059.8	29911.2	27867.9	24882	26716.6	39634.2
sp|Q71SP7|FAS_BOVIN.ATYHGNVTLLR.+3	415.563	52.34	sp|Q71SP7|FAS_BOVIN	True	54139.4	45333	35262.8	38611.1	53922.2	77599.9
sp|Q71SP7|FAS_BOVIN.ALLC[CAM]DDPLLSGLLNSPALK.+3	670.703	100.96	sp|Q71SP7|FAS_BOVIN	True	41715.3	30034.5	37270.5	81500.4	64287	31142.6
sp|Q71SP7|FAS_BOVIN.ALLC[CAM]DDPLLSGLLNSPALK.+2	1005.55	100.99	sp|Q71SP7|FAS_BOVIN	True	9291.46	3002.34	8625.71	21860.6	26033.1	6562.65
sp|Q6Y1E2|PLP2_BOVIN.HTAAPTDPADGPV.+2	624.796	48.33	sp|Q6Y1E2|PLP2_BOVIN	True	55919.9	25175.9	34729.2	14965	34749.9	103078
sp|Q6URK6|CADH5_BOVIN.NTGDVYALER.+2	569.28	52.05	sp|Q6URK6|CADH5_BOVIN	True	56596.3	52675.3	65003.1	46862.2	74854.3	47035.1
sp|Q6URK6|CADH5_BOVIN.EVDLSGTPTGK.+2	552.283	45.14	sp|Q6URK6|CADH5_BOVIN	True	58982.6	72784.3	70767.1	53579.1	72437.5	54966.2
sp|Q6Q137|SEPT7_BOVIN.TVQVEQSK.+2	459.748	11.22	sp|Q6Q137|SEPT7_BOVIN	True	4157.66	6323.96	7821.35	3665.26	25050	39629.2
sp|Q6Q137|SEPT7_BOVIN.DVTNNVHYENYR.+3	508.567	48.62	sp|Q6Q137|SEPT7_BOVIN	True	54369.8	46576.7	33345	37061	47596.8	59656.7
sp|Q6Q137|SEPT7_BOVIN.ADTLTPEEC[CAM]QQFK.+2	783.859	55.58	sp|Q6Q137|SEPT7_BOVIN	True	20168.4	16385.1	18294.4	18265.1	28192.7	23508.4
sp|Q6EWQ7|IF5A1_BOVIN.VHLVGIDIFTGK.+3	433.587	79.2	sp|Q6EWQ7|IF5A1_BOVIN	True	95713.1	113833	14895	898150	326012	617025
sp|Q6EWQ7|IF5A1_BOVIN.NGFVVLK.+2	388.737	59.29	sp|Q6EWQ7|IF5A1_BOVIN	True	118857	205715	162129	213984	172716	118681
sp|Q6EWQ7|IF5A1_BOVIN.NDFQLIGIQDGYLSLLQDSGEVR.+3	860.769	100.86	sp|Q6EWQ7|IF5A1_BOVIN	True	6691.33	4848.23	7837.05	42968.8	21426.5	7026.9
sp|Q6EWQ7|IF5A1_BOVIN.KYEDIC[CAM]PSTHNMDVPNIK.+4	541.007	61.34	sp|Q6EWQ7|IF5A1_BOVIN	True	635236	832804	766749	1.23528e+06	811206	601907
sp|Q6EWQ7|IF5A1_BOVIN.IVEMSTSK.+2	447.734	28.59	sp|Q6EWQ7|IF5A1_BOVIN	True	1.2707e+06	1.51166e+06	1.22719e+06	2600.49	1.63737e+06	1.45366e+06
sp|Q6EWQ7|IF5A1_BOVIN.EDLRLPEGDLGK.+3	447.905	61.35	sp|Q6EWQ7|IF5A1_BOVIN	True	510071	619117	371394	883503	376339	170049
sp|Q6EWQ7|IF5A1_BOVIN.EDLRLPEGDLGK.+2	671.354	61.34	sp|Q6EWQ7|IF5A1_BOVIN	True	240363	5873.47	162377	393217	183204	115788
sp|Q6B856|TBB2B_BOVIN.INVYYNEATGNK.+2	693.338	53.1	sp|Q6B856|TBB2B_BOVIN	True	133989	138718	98297.7	127350	191100	159439
sp|Q6B855|TKT_BOVIN.VLDPFTIKPLDK.+3	462.606	76.05	sp|Q6B855|TKT_BOVIN	True	325178	279317	159533	299536	295425	314971
sp|Q6B855|TKT_BOVIN.TVPFC[CAM]STFAAFFTR.+2	826.4	96.6	sp|Q6B855|TKT_BOVIN	True	56247.9	42223.8	693.66	150859	14328.3	35056.3
sp|Q6B855|TKT_BOVIN.SGKPAELLK.+2	471.785	31.21	sp|Q6B855|TKT_BOVIN	True	23632.4	1188	16148.3	260.634	19630.9	24646.7
sp|Q6B855|TKT_BOVIN.QAFTDVATGSLGQGLGAAC[CAM]GMAYTGK.+3	844.734	81.05	sp|Q6B855|TKT_BOVIN	True	50349.3	37963.6	27706.3	48320.4	58323.2	54855.5
sp|Q6B855|TKT_BOVIN.NSTFSELFK.+2	536.769	70.74	sp|Q6B855|TKT_BOVIN	True	154690	142603	127192	157967	198331	249850
sp|Q6B855|TKT_BOVIN.NMADQIIQEISGQIQSK.+3	634.991	95.42	sp|Q6B855|TKT_BOVIN	True	254870	200992	125245	476220	354393	154866
sp|Q6B855|TKT_BOVIN.NMADQIIQEISGQIQSK.+2	951.983	95.43	sp|Q6B855|TKT_BOVIN	True	48479.5	38831.5	23255.3	98287.2	88965.9	35273
sp|Q6B855|TKT_BOVIN.MFGIDRDAIAQAVR.+3	521.609	73.05	sp|Q6B855|TKT_BOVIN	True	251306	243462	219301	308268	409545	617465
sp|Q6B855|TKT_BOVIN.LDNLVAILDINR.+2	684.896	89.05	sp|Q6B855|TKT_BOVIN	True	51063.7	38343.3	17044.7	135279	132894	56244.2
sp|Q6B855|TKT_BOVIN.LAVSQVPR.+2	435.264	49.26	sp|Q6B855|TKT_BOVIN	True	517484	433217	335960	407290	530478	624975
sp|Q6B855|TKT_BOVIN.KLILDSAR.+2	458.285	41.91	sp|Q6B855|TKT_BOVIN	True	61574.6	47723.2	53054.1	1313.47	85427.1	78698.7
sp|Q6B855|TKT_BOVIN.ILTVEDHYYEGGIGEAVASAVVGEPGVTVTR.+3	1063.54	87.81	sp|Q6B855|TKT_BOVIN	True	34069.2	10797.1	2900.76	38414.3	38454	5119.51
sp|Q6B855|TKT_BOVIN.ILATPPEEDAPSVDITNIR.+3	684.36	76.52	sp|Q6B855|TKT_BOVIN	True	298305	285074	259636	282624	353806	433351
sp|Q6B855|TKT_BOVIN.IIALDGDTK.+2	473.266	52.41	sp|Q6B855|TKT_BOVIN	True	519858	443482	336974	421669	579296	639770
sp|Q6B855|TKT_BOVIN.AYGQALAK.+2	411.229	29.08	sp|Q6B855|TKT_BOVIN	True	685.727	155974	142752	552.927	200307	233088
sp|Q6B855|TKT_BOVIN.AVELAANTK.+2	458.759	32.17	sp|Q6B855|TKT_BOVIN	True	272810	260221	197860	209067	336332	377003
sp|Q66WT7|CAV2_BOVIN.SVTDVVIAPLC[CAM]TSIGR.+3	563.307	82.69	sp|Q66WT7|CAV2_BOVIN	True	16350.5	16761.2	18715.2	14641.8	25611.9	26637.5
sp|Q66WT7|CAV2_BOVIN.SVTDVVIAPLC[CAM]TSIGR.+2	844.456	82.69	sp|Q66WT7|CAV2_BOVIN	True	42353.7	35253.7	41881	25299.7	55865.5	63383.8
sp|Q645M6|FADD_BOVIN.ENAAVSC[CAM]LVGALR.+2	680.356	74.89	sp|Q645M6|FADD_BOVIN	True	18008.4	21379.9	18315.7	28343.4	43811.3	26769.1
sp|Q5XQN5|K2C5_BOVIN.SLDLDSIIAEVK.+2	651.861	89.88	sp|Q5XQN5|K2C5_BOVIN	True	48988.8	33448.3	40443.3	154787	79830.2	40835
sp|Q5W9D7|QKI_BOVIN.RSAELPDAVGPIVQLQEK.+3	650.693	73.31	sp|Q5W9D7|QKI_BOVIN	True	138796	156108	295670	208789	301113	162075
sp|Q5W9D7|QKI_BOVIN.LLDEEISR.+2	487.761	53.35	sp|Q5W9D7|QKI_BOVIN	True	67543.4	70058.9	55853.7	50335.5	91214.9	71619.6
sp|Q5KR49|TPM1_BOVIN.QLEDELVSLQK.+2	651.351	68.02	sp|Q5KR49|TPM1_BOVIN	True	50338.3	62428.9	98980	124325	128658	78982.1
sp|Q5KR49|TPM1_BOVIN.LVIIESDLER.+2	593.837	68.73	sp|Q5KR49|TPM1_BOVIN	True	60104.1	92969	103856	435451	108962	47757.7
sp|Q5KR48|TPM2_BOVIN.C[CAM]GDLEEELK.+2	546.747	52.53	sp|Q5KR48|TPM2_BOVIN	True	170570	235527	325616	287638	301918	191803
sp|Q5KR47-2|TPM3_BOVIN.MLDQTLLDLNEM.+2	718.344	92.69	sp|Q5KR47-2|TPM3_BOVIN	True	123761	180853	437524	368635	297163	94471.1
sp|Q5KR47-2|TPM3_BOVIN.LMDQNLK.+2	431.229	38.09	sp|Q5KR47-2|TPM3_BOVIN	True	516006	782724	1.26997e+06	690.13	909411	614467
sp|Q5KR47-2|TPM3_BOVIN.IQVLQQQADDAEER.+3	548.273	54.4	sp|Q5KR47-2|TPM3_BOVIN	True	166970	274418	340503	346975	152705	74776.3
sp|Q5KR47-2|TPM3_BOVIN.IQVLQQQADDAEER.+2	821.905	54.41	sp|Q5KR47-2|TPM3_BOVIN	True	82580.1	131459	421758	398433	97994.1	132627
sp|Q5KR47-2|TPM3_BOVIN.HIAEEADR.+2	470.728	3.94	sp|Q5KR47-2|TPM3_BOVIN	True	755080	1.35178e+06	1.86619e+06	8349.12	750195	517060
sp|Q5KR47-2|TPM3_BOVIN.EQAEAEVASLNR.+2	658.826	51.07	sp|Q5KR47-2|TPM3_BOVIN	True	187553	288693	464418	326373	265784	138755
sp|Q5KR47-2|TPM3_BOVIN.C[CAM]LSAAEEK.+2	454.213	14.54	sp|Q5KR47-2|TPM3_BOVIN	True	230852	333549	534508	46526.7	394587	259919
sp|Q5KR47-2|TPM3_BOVIN.AREQAEAEVASLNRR.+4	425.726	44.97	sp|Q5KR47-2|TPM3_BOVIN	True	59616.8	64375.1	143681	96770.6	200364	232396
sp|Q5KR47-2|TPM3_BOVIN.AREQAEAEVASLNR.+3	515.266	47.36	sp|Q5KR47-2|TPM3_BOVIN	True	230123	330948	554126	378304	381490	248904
sp|Q5EAE6|DAP1_BOVIN.DKDDQEWESPSPPKPTVFISGVIAR.+4	700.355	81.71	sp|Q5EAE6|DAP1_BOVIN	True	13341	17357.3	22608.3	35122.4	25638.2	13462.1
sp|Q5EAD6|RL15_BOVIN.VLNSYWVGEDSTYK.+2	830.896	67.53	sp|Q5EAD6|RL15_BOVIN	True	47873.2	30562.2	2215.62	29800.3	42347.3	96356.3
sp|Q5EAD6|RL15_BOVIN.SLQSVAEER.+2	509.762	42.31	sp|Q5EAD6|RL15_BOVIN	True	183917	181745	216430	192209	249163	362865
sp|Q5EAD2|SERA_BOVIN.VTSDIINAAEK.+2	580.812	53.96	sp|Q5EAD2|SERA_BOVIN	True	118038	118043	87254.4	88569	125972	128205
sp|Q5EAD2|SERA_BOVIN.VLISDSLDPC[CAM]C[CAM]R.+2	717.839	66.45	sp|Q5EAD2|SERA_BOVIN	True	97774.6	102699	69803.1	65964.3	66761.6	50467.8
sp|Q5EAD2|SERA_BOVIN.VLGILGLGR.+2	449.298	77.58	sp|Q5EAD2|SERA_BOVIN	True	155003	103839	141918	151037	311549	300939
sp|Q5EAD2|SERA_BOVIN.NSGSC[CAM]LAPAVIIGLLK.+3	538.308	96.22	sp|Q5EAD2|SERA_BOVIN	True	22887	25043.7	17346.6	35682.1	54045.9	38654.2
sp|Q5EAD2|SERA_BOVIN.NSGSC[CAM]LAPAVIIGLLK.+2	806.958	96.23	sp|Q5EAD2|SERA_BOVIN	True	59088.5	54405.2	47971.9	90426.3	158425	113990
sp|Q5EAD2|SERA_BOVIN.ILQDGGLQVVEK.+2	649.869	62.45	sp|Q5EAD2|SERA_BOVIN	True	62643.3	63351.6	51019.6	45968.6	71281.2	71295.9
sp|Q5EAD2|SERA_BOVIN.GGIVDEGALLR.+2	550.309	67.29	sp|Q5EAD2|SERA_BOVIN	True	129855	158181	118835	106134	133908	143644
sp|Q5EAD2|SERA_BOVIN.GAIQVVTQGSSLK.+3	429.914	59.57	sp|Q5EAD2|SERA_BOVIN	True	52886.5	58352.8	44546.1	64278.2	61604.3	77534.7
sp|Q5EAD2|SERA_BOVIN.GAIQVVTQGSSLK.+2	644.367	59.57	sp|Q5EAD2|SERA_BOVIN	True	126541	134529	96330	110457	148900	143569
sp|Q5EAD2|SERA_BOVIN.DASQQSNVNLVNAMLLVK.+2	972.515	89.58	sp|Q5EAD2|SERA_BOVIN	True	6552.23	7338.2	4697.99	43642.9	27103.2	4295.64
sp|Q5EAD2|SERA_BOVIN.ALGALMQAWAGSPK.+2	700.871	79.27	sp|Q5EAD2|SERA_BOVIN	True	39097.8	28023.4	31054.9	37424.6	67052	74469
sp|Q5EAD2|SERA_BOVIN.AGTGVDNVDLEAATR.+2	744.868	58.96	sp|Q5EAD2|SERA_BOVIN	True	32248.2	52743.9	38715.8	32095.2	25963.5	22431.1
sp|Q5EAC7|CPIN1_BOVIN.VSVENINQLLQSAHK.+3	560.641	74.46	sp|Q5EAC7|CPIN1_BOVIN	True	92974.8	116011	94713.9	159499	157263	93417.7
sp|Q5EAC7|CPIN1_BOVIN.VLLSDSNLHDA.+2	592.301	58.85	sp|Q5EAC7|CPIN1_BOVIN	True	112306	150107	157301	192723	163866	127144
sp|Q5EAC7|CPIN1_BOVIN.SSGKPAVDPAAAK.+3	400.219	22.6	sp|Q5EAC7|CPIN1_BOVIN	True	29978.1	40396.8	33384.4	261.188	41503.9	28987.6
sp|Q5EAC7|CPIN1_BOVIN.SAC[CAM]GNC[CAM]YLGDAFR.+2	745.811	63.07	sp|Q5EAC7|CPIN1_BOVIN	True	17618.3	28546.3	24433.5	33353.9	27729	20346
sp|Q5EAC7|CPIN1_BOVIN.NC[CAM]TC[CAM]GLAEELEK.+2	712.313	59.16	sp|Q5EAC7|CPIN1_BOVIN	True	37651.5	51298.2	46868.1	67202.3	66985.9	51211
sp|Q5EAC7|CPIN1_BOVIN.LC[CAM]SALTLSGLVEVK.+2	745.418	85.48	sp|Q5EAC7|CPIN1_BOVIN	True	3175.72	929.26	535.445	1851.69	2841.35	3479.71
sp|Q5EAC7|CPIN1_BOVIN.KPNFEVGSSSQLK.+3	474.252	50.21	sp|Q5EAC7|CPIN1_BOVIN	True	84764.9	100349	95845.3	104210	133168	85563.2
sp|Q5EAC7|CPIN1_BOVIN.ILRPGGC[CAM]LFLK.+3	425.253	66.74	sp|Q5EAC7|CPIN1_BOVIN	True	58387.6	76712.1	96627.1	148646	163900	106702
sp|Q5EAC7|CPIN1_BOVIN.ESLSPEEIQSVR.+2	687.349	60.47	sp|Q5EAC7|CPIN1_BOVIN	True	61524.6	105144	88776.6	115696	95944.5	52405.4
sp|Q5EAC7|CPIN1_BOVIN.C[CAM]ASC[CAM]PYLGMPAFKPGEK.+3	638.297	68.06	sp|Q5EAC7|CPIN1_BOVIN	True	45660.6	56472.9	60198.8	68629.9	52399.3	46631
sp|Q5EAC6|CDC37_BOVIN.RLGPGGLDPVEVYESLPEELQK.+3	809.092	88.82	sp|Q5EAC6|CDC37_BOVIN	True	58023.2	60841.9	23417	72451.5	141529	43361.8
sp|Q5EAC6|CDC37_BOVIN.QYMEGFNDELEAFK.+2	860.88	79.4	sp|Q5EAC6|CDC37_BOVIN	True	15217.2	14602.9	10059	17956.4	12831.6	5205.57
sp|Q5EAC6|CDC37_BOVIN.LQAEAQQLR.+2	528.793	39.63	sp|Q5EAC6|CDC37_BOVIN	True	47381.4	48547.2	45459.4	32843.2	45634.4	27137.5
sp|Q5EAC6|CDC37_BOVIN.LGPGGLDPVEVYESLPEELQK.+3	757.058	94.33	sp|Q5EAC6|CDC37_BOVIN	True	23347.1	39179.8	20262	31796.5	21367.8	11223.1
sp|Q5EAC6|CDC37_BOVIN.DVQMLQDAISK.+2	624.319	66.53	sp|Q5EAC6|CDC37_BOVIN	True	76180.8	76809.9	66623.7	80998.2	82535.4	86614.8
sp|Q5EAB4|CHID1_BOVIN.AC[CAM]VQVLDPK.+2	515.274	53.89	sp|Q5EAB4|CHID1_BOVIN	True	4461.66	7556.65	8198.53	4776.61	14803.7	1951.83
sp|Q5EA98|MFAP1_BOVIN.ISEDVEER.+2	488.733	28.94	sp|Q5EA98|MFAP1_BOVIN	True	8282.67	11998.6	13746.5	1310.36	11100	11785.2
sp|Q5EA79|GALM_BOVIN.VSPDGEEGYPGELK.+2	738.846	54.61	sp|Q5EA79|GALM_BOVIN	True	25380.2	26686.2	22112.3	25386.1	31355.7	37913.5
sp|Q5EA79|GALM_BOVIN.QPYFGAVVGR.+2	547.293	62.21	sp|Q5EA79|GALM_BOVIN	True	55021.6	54376	35166.3	51421.3	65321.4	67469.1
sp|Q5EA79|GALM_BOVIN.FQLQSDQLR.+2	567.799	58.24	sp|Q5EA79|GALM_BOVIN	True	112490	91200	62744.8	87501.2	98842.4	111223
sp|Q5EA79|GALM_BOVIN.AVFGDLPLGAGTVEK.+2	737.401	78.19	sp|Q5EA79|GALM_BOVIN	True	54121.6	42272.5	45865.2	53547.3	71043.5	72799.8
sp|Q5EA79|GALM_BOVIN.ASDVVLGFDELEGYLQK.+3	628.319	94.57	sp|Q5EA79|GALM_BOVIN	True	8019.81	7043.8	1653.7	15890.5	13243.5	5940.68
sp|Q5EA79|GALM_BOVIN.ASDVVLGFDELEGYLQK.+2	941.975	94.57	sp|Q5EA79|GALM_BOVIN	True	9489.71	7420.28	4720.84	4164.63	17344.6	8025.66
sp|Q5EA71|RM49_BOVIN.DVEDFLSPLLGK.+2	666.856	95.23	sp|Q5EA71|RM49_BOVIN	True	10217.6	9365.68	12173.4	16118.7	18995.1	8911.77
sp|Q5E9X4|LRC59_BOVIN.VAGDC[CAM]LDEK.+2	503.729	26.64	sp|Q5E9X4|LRC59_BOVIN	True	75504.9	92229.4	71726	1100.32	80816.1	65731.7
sp|Q5E9X4|LRC59_BOVIN.LVTLPVSFAQLK.+2	658.403	86.48	sp|Q5E9X4|LRC59_BOVIN	True	381161	422163	185999	175929	538056	268021
sp|Q5E9X4|LRC59_BOVIN.LVNLQHLDLLNNR.+3	521.298	75.65	sp|Q5E9X4|LRC59_BOVIN	True	176641	189725	138629	187385	274941	282866
sp|Q5E9X4|LRC59_BOVIN.LTTLPSDFC[CAM]GLTHLVK.+3	601.322	83.08	sp|Q5E9X4|LRC59_BOVIN	True	137922	146919	104347	135462	198260	170273
sp|Q5E9X4|LRC59_BOVIN.LDGNELDLSLSDLNEVPVK.+2	1035.53	83.67	sp|Q5E9X4|LRC59_BOVIN	True	3925.25	17777.2	1752.74	14581	24490.1	6649.67
sp|Q5E9X4|LRC59_BOVIN.DKLDGNELDLSLSDLNEVPVK.+3	771.732	84.99	sp|Q5E9X4|LRC59_BOVIN	True	47460.3	24595.4	14979.7	32596.8	46685.2	15883.7
sp|Q5E9X4|LRC59_BOVIN.ATVLDLSC[CAM]NK.+2	560.787	56.87	sp|Q5E9X4|LRC59_BOVIN	True	143345	165439	118313	103730	204338	149074
sp|Q5E9T9|RTCB_BOVIN.TNLDESDVQPVK.+2	672.836	51.25	sp|Q5E9T9|RTCB_BOVIN	True	35804.9	26627.6	30230	24270.2	38152.5	40573.4
sp|Q5E9T9|RTCB_BOVIN.SYNDELQFLEK.+2	693.333	72.26	sp|Q5E9T9|RTCB_BOVIN	True	48603.5	52028.3	52373.8	3118.05	68806.6	67471.6
sp|Q5E9T9|RTCB_BOVIN.MLQADPNK.+2	458.731	25.64	sp|Q5E9T9|RTCB_BOVIN	True	37436.8	37006.3	24825.3	203.235	39610.8	43249
sp|Q5E9T9|RTCB_BOVIN.LADMGIAIR.+2	480.271	65.4	sp|Q5E9T9|RTCB_BOVIN	True	55464.3	49900.9	40015.2	67877.4	81942.1	93215.4
sp|Q5E9T9|RTCB_BOVIN.GLGHQVATDALVAMEK.+3	547.287	67.28	sp|Q5E9T9|RTCB_BOVIN	True	55034.8	45890.7	34758	43696	61496.6	68896.2
sp|Q5E9T9|RTCB_BOVIN.GGGVGGFLPAMK.+2	545.789	71.6	sp|Q5E9T9|RTCB_BOVIN	True	55641.9	58865.9	46548.2	44269.9	58581.8	63945.3
sp|Q5E9R3|EHD1_BOVIN.VYGALMWSLGK.+2	612.826	80.08	sp|Q5E9R3|EHD1_BOVIN	True	9347.9	12435.6	8082.93	50113.2	38858.3	35180.3
sp|Q5E9R3|EHD1_BOVIN.QEESLMPAQVVK.+2	679.853	62.89	sp|Q5E9R3|EHD1_BOVIN	True	33136.5	35303.7	21931.9	30698.1	34834.6	25473.8
sp|Q5E9R3|EHD1_BOVIN.MQELLQTQDFSK.+2	734.361	65.92	sp|Q5E9R3|EHD1_BOVIN	True	21311.9	19940.3	14984.8	18363.6	21072	19263.9
sp|Q5E9R3|EHD1_BOVIN.LFEAEEQDLFK.+2	684.838	78.38	sp|Q5E9R3|EHD1_BOVIN	True	6262.05	28629.4	24542.9	31854.4	46782.1	29371
sp|Q5E9R3|EHD1_BOVIN.ELVNNLGEIYQK.+2	710.378	68.3	sp|Q5E9R3|EHD1_BOVIN	True	31830.3	39747.9	27828.6	34271.9	46376.3	35922.3
sp|Q5E9R3|EHD1_BOVIN.ADQIETQQLMR.+2	666.832	56.7	sp|Q5E9R3|EHD1_BOVIN	True	31040.6	29244.4	19091.6	24595.1	34137.3	24944
sp|Q5E9Q7|2ABB_BOVIN.SFFSEIISSISDVK.+3	520.271	103.85	sp|Q5E9Q7|2ABB_BOVIN	True	2208.45	279.111	271.208	580.611	3147.54	3344.93
sp|Q5E9Q7|2ABB_BOVIN.SFFSEIISSISDVK.+2	779.904	102.12	sp|Q5E9Q7|2ABB_BOVIN	True	2309.94	892.157	1292.02	553.443	7308.38	908.58
sp|Q5E9M1|PRAF3_BOVIN.TPMGIVLDALEQQEETITK.+3	706.033	100.06	sp|Q5E9M1|PRAF3_BOVIN	True	40492.3	33869.3	8273.04	69185.8	38963.7	15627.7
sp|Q5E9M1|PRAF3_BOVIN.RTPMGIVLDALEQQEETITK.+3	758.067	95.43	sp|Q5E9M1|PRAF3_BOVIN	True	28470.2	5308.61	3214.77	175974	58223.2	40150.4
sp|Q5E9M1|PRAF3_BOVIN.FSDYISK.+2	430.213	48.1	sp|Q5E9M1|PRAF3_BOVIN	True	92936.7	2060.34	57503.1	101092	104105	110835
sp|Q5E9M1|PRAF3_BOVIN.AWDDFFPGSDR.+2	656.783	77.59	sp|Q5E9M1|PRAF3_BOVIN	True	147515	136529	100339	170076	164432	115301
sp|Q5E9K0|PSB2_BOVIN.VAASNIVQMK.+2	530.795	54.59	sp|Q5E9K0|PSB2_BOVIN	True	31008.1	31636.1	33044.9	35754.7	39221.5	46469.4
sp|Q5E9J1|HNRPF_BOVIN.YGDGEFTVQSTTGHC[CAM]VHMR.+4	546.241	56.12	sp|Q5E9J1|HNRPF_BOVIN	True	39498.9	54735.2	22698.2	62446.6	29595.6	23207.3
sp|Q5E9J1|HNRPF_BOVIN.TEMDWVLK.+2	511.255	70.17	sp|Q5E9J1|HNRPF_BOVIN	True	111906	127126	90158.5	167672	130501	87455.6
sp|Q5E9J1|HNRPF_BOVIN.HSGPNSADTANDGFVR.+3	548.917	40.62	sp|Q5E9J1|HNRPF_BOVIN	True	71480.9	82677.7	52253.4	3450.66	102178	77698.3
sp|Q5E9G3|PSME2_BOVIN.VLALLALVKPEVWTLK.+3	598.381	101.59	sp|Q5E9G3|PSME2_BOVIN	True	4010.08	4370.69	786.304	80090.3	30451.7	46075.1
sp|Q5E9G3|PSME2_BOVIN.QNLFQEAEEFLYR.+3	562.942	100.35	sp|Q5E9G3|PSME2_BOVIN	True	8676.17	5152.62	341.204	66301.6	6431.18	3768.09
sp|Q5E9G3|PSME2_BOVIN.QNLFQEAEEFLYR.+2	843.91	103.55	sp|Q5E9G3|PSME2_BOVIN	True	2008.13	993.133	1499.76	84128.5	5578.08	8611.3
sp|Q5E9G3|PSME2_BOVIN.IIYLNQLLQEDSFNVTDLNSLR.+3	870.125	102.63	sp|Q5E9G3|PSME2_BOVIN	True	7824.3	1144.62	2576.79	3784.56	7928.79	1003.68
sp|Q5E9G3|PSME2_BOVIN.IEDGNDFGVAIQEK.+2	767.873	63.38	sp|Q5E9G3|PSME2_BOVIN	True	16587.6	21642.4	16791.1	33142.7	39005.7	28565.5
sp|Q5E9G3|PSME2_BOVIN.GEEKPSMY.+2	470.708	31.49	sp|Q5E9G3|PSME2_BOVIN	True	31283.2	38650.4	17444.9	30025.6	34752.7	23667.4
sp|Q5E9G3|PSME2_BOVIN.AMVLDLR.+2	409.234	63.93	sp|Q5E9G3|PSME2_BOVIN	True	109200	42227.7	90871.1	236925	211579	174675
sp|Q5E9G3|PSME2_BOVIN.ALVHERDEAVYGDLR.+3	581.632	53.7	sp|Q5E9G3|PSME2_BOVIN	True	23207.5	30640.1	18493.1	34066.6	36306.1	34575.8
sp|Q5E9G3|PSME2_BOVIN.AFYAELYHIISSNLEK.+3	633.328	94.73	sp|Q5E9G3|PSME2_BOVIN	True	14613.9	2194.26	1371.3	148074	1715.68	31715.4
sp|Q5E9F9|PRS7_BOVIN.TMLELINQLDGFDPR.+3	587.966	96.72	sp|Q5E9F9|PRS7_BOVIN	True	10891.2	6821.62	5058.45	40757.7	14311.6	5304.74
sp|Q5E9F9|PRS7_BOVIN.QVEDDIQQLLK.+2	664.856	75.12	sp|Q5E9F9|PRS7_BOVIN	True	43854.9	61610.9	60795.9	44193.8	60189.4	67904.8
sp|Q5E9F9|PRS7_BOVIN.QTLQSEQPLQVAR.+2	749.405	57.36	sp|Q5E9F9|PRS7_BOVIN	True	26350.7	24140.4	24794	23056.8	36515.9	33617.6
sp|Q5E9F9|PRS7_BOVIN.FVVDLSDQVAPTDIEEGMR.+3	707.677	84.12	sp|Q5E9F9|PRS7_BOVIN	True	12334	14338.9	14838	25087.2	29230.9	3779.52
sp|Q5E9F9|PRS7_BOVIN.FVNLGIEPPK.+2	557.319	70.49	sp|Q5E9F9|PRS7_BOVIN	True	68041.4	62501.8	60492.2	66542.3	96275.2	104440
sp|Q5E9F9|PRS7_BOVIN.FDDGAGGDNEVQR.+2	690.295	36.25	sp|Q5E9F9|PRS7_BOVIN	True	17246.4	18863.9	12219.8	7508.29	21909.4	20493.1
sp|Q5E9F9|PRS7_BOVIN.ALDEGDIALLK.+2	579.324	71.78	sp|Q5E9F9|PRS7_BOVIN	True	78861.2	71401.4	83242.2	64153.6	98876.9	6801.33
sp|Q5E9F8|H33_BOVIN.FQSAAIGALQEASEAYLVGLFEDTNLC[CAM]AIHAK.+4	860.182	105.16	sp|Q5E9F8|H33_BOVIN	True	3078.81	3358	1092.57	3250.21	499.971	1698.8
sp|Q5E9F7|COF1_BOVIN.NIILEEGKEILVGDVGQTVDDPYATFVK.+4	766.404	94.81	sp|Q5E9F7|COF1_BOVIN	True	43703.2	46643.8	5053.74	123089	54384.1	9333.37
sp|Q5E9F7|COF1_BOVIN.NIILEEGKEILVGDVGQTVDDPYATFVK.+3	1021.54	94.8	sp|Q5E9F7|COF1_BOVIN	True	27039.8	18124.4	4410.92	50127.5	25158.3	17779.2
sp|Q5E9F7|COF1_BOVIN.LGGSAVISLEGKPL.+2	670.893	74.94	sp|Q5E9F7|COF1_BOVIN	True	135381	198367	183372	535666	454437	271730
sp|Q5E9F7|COF1_BOVIN.KNIILEEGKEILVGDVGQTVDDPYATFVK.+4	798.428	90.97	sp|Q5E9F7|COF1_BOVIN	True	13192.7	2787.5	6030.55	7208.06	6311.49	1151.45
sp|Q5E9F7|COF1_BOVIN.KNIILEEGK.+2	522.308	39.91	sp|Q5E9F7|COF1_BOVIN	True	78775	72666.2	35019.4	599.81	85288.6	59032.5
sp|Q5E9F7|COF1_BOVIN.KLTGIKHELQANC[CAM]YEEVK.+4	540.783	52.7	sp|Q5E9F7|COF1_BOVIN	True	16325.2	12945.4	3027.43	11503.5	3524.16	7953.98
sp|Q5E9F7|COF1_BOVIN.HELQANC[CAM]YEEVK.+3	507.233	45	sp|Q5E9F7|COF1_BOVIN	True	485717	498363	550871	616622	658349	565572
sp|Q5E9F7|COF1_BOVIN.HELQANC[CAM]YEEVK.+2	760.346	45	sp|Q5E9F7|COF1_BOVIN	True	16686.9	20955.1	22513.5	19802.8	29256.4	29004.8
sp|Q5E9F7|COF1_BOVIN.EILVGDVGQTVDDPYATFVK.+3	722.704	85.88	sp|Q5E9F7|COF1_BOVIN	True	1.19839e+06	1.24522e+06	810334	1.35425e+06	1.32515e+06	434461
sp|Q5E9F7|COF1_BOVIN.EILVGDVGQTVDDPYATFVK.+2	1083.55	85.87	sp|Q5E9F7|COF1_BOVIN	True	257416	246294	130942	269229	270495	103434
sp|Q5E9F7|COF1_BOVIN.EDLVFIFWAPEC[CAM]APLK.+2	967.99	102.97	sp|Q5E9F7|COF1_BOVIN	True	26891.1	2280.97	3596.79	2024.81	1397.83	675.606
sp|Q5E9F7|COF1_BOVIN.AVLFC[CAM]LSEDKK.+3	437.232	62.1	sp|Q5E9F7|COF1_BOVIN	True	917848	949161	581999	1.66894e+06	1.37428e+06	1.30714e+06
sp|Q5E9F5|TAGL2_BOVIN.YGINTTDIFQTVDLWEGK.+3	700.681	98.9	sp|Q5E9F5|TAGL2_BOVIN	True	88822.7	80022.2	18828.9	680467	185176	20002.8
sp|Q5E9F5|TAGL2_BOVIN.YGINTTDIFQTVDLWEGK.+2	1050.52	98.9	sp|Q5E9F5|TAGL2_BOVIN	True	29901	36021.6	2576.68	372323	91084.6	1240.32
sp|Q5E9F5|TAGL2_BOVIN.YFSDNQLQEGK.+2	664.809	50.48	sp|Q5E9F5|TAGL2_BOVIN	True	1.03641e+06	1.39251e+06	1.01455e+06	1.29071e+06	1.79462e+06	1.13812e+06
sp|Q5E9F5|TAGL2_BOVIN.TLMNLGGLAVAR.+2	608.347	76.47	sp|Q5E9F5|TAGL2_BOVIN	True	2.50395e+06	2.97985e+06	2.24728e+06	4.21078e+06	4.44225e+06	2.70332e+06
sp|Q5E9F5|TAGL2_BOVIN.QYDADLEQILIQWITTQC[CAM]R.+3	798.73	104.93	sp|Q5E9F5|TAGL2_BOVIN	True	60113.6	12548.9	1756.44	1036.97	3603.46	1778.04
sp|Q5E9F5|TAGL2_BOVIN.QYDADLEQILIQWITTQC[CAM]R.+2	1197.59	104.91	sp|Q5E9F5|TAGL2_BOVIN	True	5303.32	2029.09	1409.14	19383.3	3719.33	795.595
sp|Q5E9F5|TAGL2_BOVIN.QMEQISQFLQAAER.+3	560.279	81.65	sp|Q5E9F5|TAGL2_BOVIN	True	611516	814918	475669	1.01283e+06	886926	710124
sp|Q5E9F5|TAGL2_BOVIN.QMEQISQFLQAAER.+2	839.914	81.63	sp|Q5E9F5|TAGL2_BOVIN	True	347521	457323	269630	659437	605372	364417
sp|Q5E9F5|TAGL2_BOVIN.NVIGLQMGTNR.+2	601.819	61.57	sp|Q5E9F5|TAGL2_BOVIN	True	1.81183e+06	2.24438e+06	1.49057e+06	2.87103e+06	2.82644e+06	2.73979e+06
sp|Q5E9F5|TAGL2_BOVIN.KIQASTMAFK.+3	375.543	47.92	sp|Q5E9F5|TAGL2_BOVIN	True	172798	191569	108072	251187	216895	154838
sp|Q5E9F5|TAGL2_BOVIN.GPAYGLSR.+2	410.719	36.43	sp|Q5E9F5|TAGL2_BOVIN	True	1.73963e+06	2.32557e+06	1.54605e+06	1079.81	2.73992e+06	1.92774e+06
sp|Q5E9F5|TAGL2_BOVIN.GASQAGMTGYGMPR.+2	692.311	53.77	sp|Q5E9F5|TAGL2_BOVIN	True	876474	1.08856e+06	672939	1.14208e+06	977503	779243
sp|Q5E9F5|TAGL2_BOVIN.ENFQNWLK.+2	539.769	68.11	sp|Q5E9F5|TAGL2_BOVIN	True	626969	801904	430888	922887	657336	318892
sp|Q5E9F5|TAGL2_BOVIN.DGTVLC[CAM]ELINGLYPEGQAPVKK.+4	601.066	93.1	sp|Q5E9F5|TAGL2_BOVIN	True	29303.7	77646	13453.1	87378.1	53450.3	21774.4
sp|Q5E9F5|TAGL2_BOVIN.DGTVLC[CAM]ELINGLYPEGQAPVKK.+3	801.086	93.11	sp|Q5E9F5|TAGL2_BOVIN	True	189197	429793	87995.5	441470	275016	127409
sp|Q5E9F5|TAGL2_BOVIN.DGTVLC[CAM]ELINGLYPEGQAPVK.+3	758.388	99.07	sp|Q5E9F5|TAGL2_BOVIN	True	303510	610595	512359	1.23615e+06	1.11257e+06	171350
sp|Q5E9F5|TAGL2_BOVIN.DDGLFSGDPNWFPKK.+3	574.942	78.49	sp|Q5E9F5|TAGL2_BOVIN	True	223176	297841	60000	177516	220741	141882
sp|Q5E9F5|TAGL2_BOVIN.DDGLFSGDPNWFPK.+3	532.244	87.26	sp|Q5E9F5|TAGL2_BOVIN	True	113828	137167	84332.9	110512	185869	60588
sp|Q5E9F5|TAGL2_BOVIN.DDGLFSGDPNWFPK.+2	797.862	87.25	sp|Q5E9F5|TAGL2_BOVIN	True	1.51602e+06	2.36479e+06	1.08027e+06	1.83039e+06	2.99709e+06	746360
sp|Q5E9E6|RL10A_BOVIN.KYDAFLASESLIK.+3	495.605	72.41	sp|Q5E9E6|RL10A_BOVIN	True	290125	254849	193435	272470	340789	444572
sp|Q5E9E6|RL10A_BOVIN.FSVC[CAM]VLGDQQHC[CAM]DEAK.+3	631.614	61.16	sp|Q5E9E6|RL10A_BOVIN	True	120331	105052	61947	90452	119314	187163
sp|Q5E9E6|RL10A_BOVIN.DTLYEAVR.+2	483.748	53.45	sp|Q5E9E6|RL10A_BOVIN	True	268774	216907	174980	157549	247398	265702
sp|Q5E9E6|RL10A_BOVIN.AVDIPHMDIEALK.+3	484.59	75.42	sp|Q5E9E6|RL10A_BOVIN	True	200716	179604	195359	231827	257843	323242
sp|Q5E9E2|MYL9_BOVIN.NPTDEYLDAMMNEAPGPINFTMFLTMFGEK.+3	1142.18	106.97	sp|Q5E9E2|MYL9_BOVIN	True	4931.89	828.666	844.523	1408.36	7196.43	686.807
sp|Q5E9E2|MYL9_BOVIN.NAFAC[CAM]FDEEATGTIQEDYLR.+3	784.015	84.32	sp|Q5E9E2|MYL9_BOVIN	True	148090	81939.5	67009.9	232571	142485	19647.1
sp|Q5E9E2|MYL9_BOVIN.NAFAC[CAM]FDEEATGTIQEDYLR.+2	1175.52	84.33	sp|Q5E9E2|MYL9_BOVIN	True	13499.4	5933.85	2001.67	16644.7	8952.12	4765.8
sp|Q5E9E2|MYL9_BOVIN.LNGTDPEDVIR.+2	614.812	58.44	sp|Q5E9E2|MYL9_BOVIN	True	191480	425519	294678	443734	343829	565850
sp|Q5E9E2|MYL9_BOVIN.KGNFNYIEFTR.+3	463.57	63.32	sp|Q5E9E2|MYL9_BOVIN	True	259919	511264	231066	911893	265368	267600
sp|Q5E9E2|MYL9_BOVIN.GNFNYIEFTR.+2	630.804	70.58	sp|Q5E9E2|MYL9_BOVIN	True	205049	380367	346006	464819	307088	268923
sp|Q5E9E2|MYL9_BOVIN.FTDEEVDELYR.+3	472.549	65.38	sp|Q5E9E2|MYL9_BOVIN	True	92771.6	117469	55023.2	173710	36249.1	7560.77
sp|Q5E9E2|MYL9_BOVIN.FTDEEVDELYR.+2	708.32	65.38	sp|Q5E9E2|MYL9_BOVIN	True	453037	636265	274171	816268	168095	35692
sp|Q5E9E2|MYL9_BOVIN.ELLTTMGDRFTDEEVDELYREAPIDK.+4	772.122	86.69	sp|Q5E9E2|MYL9_BOVIN	True	4922.01	8214.98	1872.83	12328.6	188252	38752.6
sp|Q5E9E2|MYL9_BOVIN.ELLTTMGDRFTDEEVDELYR.+3	811.381	82.61	sp|Q5E9E2|MYL9_BOVIN	True	71389.1	61390.6	184972	155073	296838	60246.7
sp|Q5E9E2|MYL9_BOVIN.ELLTTMGDR.+2	518.261	55.96	sp|Q5E9E2|MYL9_BOVIN	True	989448	1.42777e+06	577096	2.01386e+06	391934	78593
sp|Q5E9E2|MYL9_BOVIN.EDLHDMLASLGK.+3	443.555	77.96	sp|Q5E9E2|MYL9_BOVIN	True	26719.9	51588.7	330346	432082	89334.5	52071.6
sp|Q5E9E2|MYL9_BOVIN.EDLHDMLASLGK.+2	664.829	78.08	sp|Q5E9E2|MYL9_BOVIN	True	8622.82	9810.74	80605.9	84488.5	24014.5	8990.92
sp|Q5E9E2|MYL9_BOVIN.EAFNMIDQNR.+2	619.285	58.13	sp|Q5E9E2|MYL9_BOVIN	True	470441	590955	465928	853260	384941	169355
sp|Q5E9E2|MYL9_BOVIN.DGFIDKEDLHDMLASLGK.+4	501.749	85.76	sp|Q5E9E2|MYL9_BOVIN	True	106930	147446	1493.21	124350	67493.9	21652.2
sp|Q5E9E2|MYL9_BOVIN.DGFIDKEDLHDMLASLGK.+3	668.663	85.75	sp|Q5E9E2|MYL9_BOVIN	True	98671.5	130951	5504.02	105269	56220.7	19047.4
sp|Q5E9E2|MYL9_BOVIN.ATSNVFAMFDQSQIQEFK.+3	697.667	89.86	sp|Q5E9E2|MYL9_BOVIN	True	307927	341993	349076	330861	544610	207956
sp|Q5E9E2|MYL9_BOVIN.ATSNVFAMFDQSQIQEFK.+2	1046	89.87	sp|Q5E9E2|MYL9_BOVIN	True	103259	106620	96820.6	115131	181033	47304.4
sp|Q5E9E1|PDLI1_BOVIN.VTPPEGYDVITVFPK.+3	554.631	81.73	sp|Q5E9E1|PDLI1_BOVIN	True	97639.6	126165	124510	143293	140065	110651
sp|Q5E9E1|PDLI1_BOVIN.VITNQYNNPAGLYSSENISSFNNALESK.+3	1025.49	80.85	sp|Q5E9E1|PDLI1_BOVIN	True	75974.8	90984.1	104431	96591.7	121788	76128.5
sp|Q5E9E1|PDLI1_BOVIN.VAASIGNAQK.+2	479.769	24.96	sp|Q5E9E1|PDLI1_BOVIN	True	259080	319409	282639	897.027	355321	290904
sp|Q5E9E1|PDLI1_BOVIN.QSTSFLVLQEILESEEK.+3	660.677	96.23	sp|Q5E9E1|PDLI1_BOVIN	True	47442.2	45089.5	32293.8	231697	103374	49581.5
sp|Q5E9E1|PDLI1_BOVIN.QSTSFLVLQEILESEEK.+2	990.512	96.23	sp|Q5E9E1|PDLI1_BOVIN	True	27127.6	23163.8	14553.7	125330	67910.7	28932.7
sp|Q5E9E1|PDLI1_BOVIN.MNLASEPQEALHIGSAHNR.+4	519.508	63.19	sp|Q5E9E1|PDLI1_BOVIN	True	258034	294813	209435	322593	258334	273772
sp|Q5E9E1|PDLI1_BOVIN.IWSPLVTEEGK.+2	629.837	70.07	sp|Q5E9E1|PDLI1_BOVIN	True	334434	426124	476277	547917	564611	434207
sp|Q5E9E1|PDLI1_BOVIN.GHFFVEDQIYC[CAM]EK.+3	557.921	65.46	sp|Q5E9E1|PDLI1_BOVIN	True	206361	205114	122347	409110	101924	146494
sp|Q5E9E1|PDLI1_BOVIN.GHFFVEDQIYC[CAM]EK.+2	836.377	67.82	sp|Q5E9E1|PDLI1_BOVIN	True	8797.19	2807.43	2693.48	13856.3	5864.02	4158.03
sp|Q5E9E1|PDLI1_BOVIN.GC[CAM]TDNMTLTVAR.+2	669.811	56.22	sp|Q5E9E1|PDLI1_BOVIN	True	101087	125425	123559	135215	158952	100007
sp|Q5E9E1|PDLI1_BOVIN.ERVTPPEGYDVITVFPK.+3	649.679	77.04	sp|Q5E9E1|PDLI1_BOVIN	True	53862.3	65818.5	68576.8	78580.6	132718	113176
sp|Q5E9E1|PDLI1_BOVIN.DFEQPLAISR.+2	588.306	66.48	sp|Q5E9E1|PDLI1_BOVIN	True	362272	1865.3	441396	478691	552539	414832
sp|Q5E9E1|PDLI1_BOVIN.C[CAM]GTGIVGVFVK.+2	568.81	72.76	sp|Q5E9E1|PDLI1_BOVIN	True	61997.5	71163	71298.5	127177	106937	80614
sp|Q5E9E1|PDLI1_BOVIN.ALDHSQLPSGLVIDK.+3	531.626	66.47	sp|Q5E9E1|PDLI1_BOVIN	True	493648	511311	605452	771906	730943	480534
sp|Q5E9E1|PDLI1_BOVIN.AAIGNLC[CAM]VGDVITAIDGENTSNMTHLEAQNK.+4	814.895	89.87	sp|Q5E9E1|PDLI1_BOVIN	True	42583.7	58122.6	69358.9	85053.1	184131	30820.6
sp|Q5E9E1|PDLI1_BOVIN.AAIGNLC[CAM]VGDVITAIDGENTSNMTHLEAQNK.+3	1086.19	89.85	sp|Q5E9E1|PDLI1_BOVIN	True	28761.5	35791.9	35217.1	44089.1	99409.3	18264.1
sp|Q5E9D5|DEST_BOVIN.YALYDASFETK.+2	654.311	65.96	sp|Q5E9D5|DEST_BOVIN	True	659728	543847	431021	608816	697740	733148
sp|Q5E9D5|DEST_BOVIN.LGGSLIVAFEGC[CAM]PV.+2	709.871	90.17	sp|Q5E9D5|DEST_BOVIN	True	2241.28	7174.71	966.236	40993.2	4631.15	2065.13
sp|Q5E9D5|DEST_BOVIN.KEELMFFLWAPELAPLK.+3	688.041	103.41	sp|Q5E9D5|DEST_BOVIN	True	60931.6	5907.29	1082.22	718.542	2694.29	2261.37
sp|Q5E9D5|DEST_BOVIN.HFVGMLPEK.+2	529.279	55.25	sp|Q5E9D5|DEST_BOVIN	True	307990	303184	255563	315195	361942	456854
sp|Q5E9D5|DEST_BOVIN.HEC[CAM]QANGPEDLNR.+3	513.892	26.54	sp|Q5E9D5|DEST_BOVIN	True	202516	206061	142278	3177.44	209353	261786
sp|Q5E9D5|DEST_BOVIN.EILVGDVGVTITDPFK.+2	851.967	91.46	sp|Q5E9D5|DEST_BOVIN	True	22629.2	9109.51	1673.38	161188	24931.5	1356.32
sp|Q5E9D5|DEST_BOVIN.EELMFFLWAPELAPLK.+3	645.343	105.45	sp|Q5E9D5|DEST_BOVIN	True	3206.73	473.799	958.979	1368.51	3077.67	520.254
sp|Q5E9D5|DEST_BOVIN.EELMFFLWAPELAPLK.+2	967.51	105.46	sp|Q5E9D5|DEST_BOVIN	True	6503.14	772.788	855.734	1572.4	2596.08	387.652
sp|Q5E9D5|DEST_BOVIN.C[CAM]STPEEIK.+2	482.226	26.48	sp|Q5E9D5|DEST_BOVIN	True	106256	92867.1	74915.9	3035.77	127280	116968
sp|Q5E9D5|DEST_BOVIN.AVIFC[CAM]LSADKK.+3	417.897	61.34	sp|Q5E9D5|DEST_BOVIN	True	145247	146046	95290.7	304307	378849	526415
sp|Q5E9D5|DEST_BOVIN.AVIFC[CAM]LSADK.+2	562.294	68.94	sp|Q5E9D5|DEST_BOVIN	True	140672	63114.8	272485	397895	331962	291274
sp|Q5E9D3|MIC19_BOVIN.YSGTYGASVSDEELK.+2	803.368	56.34	sp|Q5E9D3|MIC19_BOVIN	True	13064.3	14699.9	16836	14188.8	28201.2	16589.4
sp|Q5E9D3|MIC19_BOVIN.VAEELALEQAK.+2	600.827	56.36	sp|Q5E9D3|MIC19_BOVIN	True	33797.5	37482.4	35525.2	34983.1	43833.5	36629.6
sp|Q5E9D3|MIC19_BOVIN.AAEEVEAK.+2	423.714	1.58	sp|Q5E9D3|MIC19_BOVIN	True	7859.5	19927.3	5039.43	3406.26	13077.4	6997.42
sp|Q5E9D0|IF2B_BOVIN.SPDTILQK.+2	451.253	43.46	sp|Q5E9D0|IF2B_BOVIN	True	23743.4	34765.8	32018.9	39324.2	43814.7	41364.9
sp|Q5E9D0|IF2B_BOVIN.IFDIDEAEEGIK.+2	689.841	72.8	sp|Q5E9D0|IF2B_BOVIN	True	53864.4	56675.4	72246.5	70664	89061.3	80114.3
sp|Q5E9D0|IF2B_BOVIN.DYTYEELLNR.+2	658.312	70.57	sp|Q5E9D0|IF2B_BOVIN	True	46503.9	40030.5	21139.9	37488.8	27379.5	12211.2
sp|Q5E9D0|IF2B_BOVIN.DASDDLDDLNFFNQK.+2	878.887	83.76	sp|Q5E9D0|IF2B_BOVIN	True	12972.2	15058.1	16996	16385.1	24569.3	15210.1
sp|Q5E9C2|DAD1_BOVIN.FLEEYLSATPQR.+2	727.37	71.16	sp|Q5E9C2|DAD1_BOVIN	True	26514.5	13826	23044.4	13355.6	30472.8	32779.9
sp|Q5E9C0|RSU1_BOVIN.NLEVLNFFNNQIEELPTQISSLQK.+3	940.159	103.97	sp|Q5E9C0|RSU1_BOVIN	True	8179.01	4566.17	1405.11	1164.65	17054.7	442.426
sp|Q5E9C0|RSU1_BOVIN.LTVLPPELGNLDLTGQK.+3	603.344	89.85	sp|Q5E9C0|RSU1_BOVIN	True	57968.9	66156.8	46758.6	4617.89	137717	38760.8
sp|Q5E9B7|CLIC1_BOVIN.VLDNYLTSPLPDEVDETSAEDEGISQR.+3	998.135	81.23	sp|Q5E9B7|CLIC1_BOVIN	True	79883.6	91759.1	58291.4	105644	110262	43705.9
sp|Q5E9B7|CLIC1_BOVIN.NSNPALNDNLEK.+2	664.826	47.38	sp|Q5E9B7|CLIC1_BOVIN	True	159573	167397	112557	153273	230086	226324
sp|Q5E9B7|CLIC1_BOVIN.LHIVQVVC[CAM]K.+3	365.883	54.57	sp|Q5E9B7|CLIC1_BOVIN	True	165570	185856	117422	237097	280427	255046
sp|Q5E9B7|CLIC1_BOVIN.LAALNPESNTAGLDIFAK.+3	615.663	83.77	sp|Q5E9B7|CLIC1_BOVIN	True	70218.6	80375.1	59756.9	120223	128816	107932
sp|Q5E9B7|CLIC1_BOVIN.LAALNPESNTAGLDIFAK.+2	922.991	83.78	sp|Q5E9B7|CLIC1_BOVIN	True	29603.1	34168.7	30281.1	45044.9	72511.7	47849.5
sp|Q5E9B7|CLIC1_BOVIN.GVTFNVTTVDTK.+2	641.338	63.56	sp|Q5E9B7|CLIC1_BOVIN	True	101351	102809	79293	196174	179438	230819
sp|Q5E9B7|CLIC1_BOVIN.EEFASTC[CAM]PDDEEIELAYEQVAK.+3	858.379	81.99	sp|Q5E9B7|CLIC1_BOVIN	True	30999.4	32537.6	36334.5	55857.4	63629.7	29005.4
sp|Q5E9B1|LDHB_BOVIN.SLTDELALVDVLEDK.+3	553.961	96.09	sp|Q5E9B1|LDHB_BOVIN	True	55954.5	48476.1	49193.2	162537	159299	46669.3
sp|Q5E9B1|LDHB_BOVIN.SLTDELALVDVLEDK.+2	830.438	96.08	sp|Q5E9B1|LDHB_BOVIN	True	126914	119435	177992	424635	483174	125374
sp|Q5E9B1|LDHB_BOVIN.MVVESAYEVIK.+2	634.334	68.34	sp|Q5E9B1|LDHB_BOVIN	True	250305	232876	173090	335877	307911	431104
sp|Q5E9B1|LDHB_BOVIN.LKDEEVAQLKK.+3	434.254	34.84	sp|Q5E9B1|LDHB_BOVIN	True	35701.5	40511.7	9154.85	1084.56	22661.5	19419.8
sp|Q5E9B1|LDHB_BOVIN.LKDEEVAQLK.+3	391.556	43.88	sp|Q5E9B1|LDHB_BOVIN	True	250085	234908	234812	244533	346872	348013
sp|Q5E9B1|LDHB_BOVIN.LIAPVAEEETRIPNNK.+3	598.663	60.98	sp|Q5E9B1|LDHB_BOVIN	True	152073	142878	116432	153357	367001	533552
sp|Q5E9B1|LDHB_BOVIN.LIAPVAEEETR.+3	409.891	56.22	sp|Q5E9B1|LDHB_BOVIN	True	40459.3	33791	19591.5	34142.1	15496.4	18296.5
sp|Q5E9B1|LDHB_BOVIN.LIAPVAEEETR.+2	614.333	56.23	sp|Q5E9B1|LDHB_BOVIN	True	446193	462792	219036	403043	220862	149462
sp|Q5E9B1|LDHB_BOVIN.IVVVTAGVR.+2	457.295	55.84	sp|Q5E9B1|LDHB_BOVIN	True	297378	306636	292821	516240	804704	797513
sp|Q5E9B1|LDHB_BOVIN.GLTSVINQK.+2	480.28	52.87	sp|Q5E9B1|LDHB_BOVIN	True	499965	503946	357008	438646	574105	564051
sp|Q5E9B1|LDHB_BOVIN.DYSVTANSK.+2	492.735	25.25	sp|Q5E9B1|LDHB_BOVIN	True	173204	191045	136520	475.861	213624	183543
sp|Q5E9A3|PCBP1_BOVIN.VMTIPYQPMPASSPVIC[CAM]AGGQDR.+3	825.732	79.22	sp|Q5E9A3|PCBP1_BOVIN	True	84456.1	108145	76582.1	95653.3	108744	90393.4
sp|Q5E9A3|PCBP1_BOVIN.QVTITGSAASISLAQYLINAR.+3	726.402	93.88	sp|Q5E9A3|PCBP1_BOVIN	True	4186.16	5362.52	16608.2	12773.4	21140.5	20579.6
sp|Q5E9A3|PCBP1_BOVIN.QIC[CAM]LVMLETLSQSPQGR.+3	654.005	85.24	sp|Q5E9A3|PCBP1_BOVIN	True	11545.4	19959.7	3130.97	37911.9	26451.3	16502.3
sp|Q5E9A3|PCBP1_BOVIN.LVVPATQC[CAM]GSLIGK.+2	721.905	67.62	sp|Q5E9A3|PCBP1_BOVIN	True	241186	253841	216049	238897	300264	4230.2
sp|Q5E9A3|PCBP1_BOVIN.INISEGNC[CAM]PER.+2	644.801	45.5	sp|Q5E9A3|PCBP1_BOVIN	True	204870	211176	148511	180734	260502	243607
sp|Q5E9A3|PCBP1_BOVIN.IITLTGPTNAIFK.+2	694.911	80.9	sp|Q5E9A3|PCBP1_BOVIN	True	356534	344884	374175	435733	591193	518335
sp|Q5E9A3|PCBP1_BOVIN.IANPVEGSSGR.+2	543.78	39.35	sp|Q5E9A3|PCBP1_BOVIN	True	97177.3	109551	75403.3	74574.3	125485	128206
sp|Q5E9A3|PCBP1_BOVIN.ESTGAQVQVAGDMLPNSTER.+3	697.332	65.27	sp|Q5E9A3|PCBP1_BOVIN	True	47026.2	50257.3	39040	37979.5	61456.2	53832
sp|Q5E9A3|PCBP1_BOVIN.AITIAGVPQSVTEC[CAM]VK.+2	836.951	73.25	sp|Q5E9A3|PCBP1_BOVIN	True	114156	102761	89743.8	118295	205954	163533
sp|Q5E9A1|NACA_BOVIN.SPASDTYIVFGEAK.+2	742.867	68.99	sp|Q5E9A1|NACA_BOVIN	True	41062.5	39596.2	47552.1	49545.9	58676.4	45750.4
sp|Q5E9A1|NACA_BOVIN.NNSNDIVNAIMELTM.+2	839.892	101.28	sp|Q5E9A1|NACA_BOVIN	True	1434.05	1018.17	332.639	2206.99	6608.4	789.81
sp|Q5E9A1|NACA_BOVIN.NILFVITKPDVYK.+3	517.304	78.18	sp|Q5E9A1|NACA_BOVIN	True	60372	55747.3	46089.1	151207	91290.3	117053
sp|Q5E9A1|NACA_BOVIN.IEDLSQQAQLAAAEK.+2	807.92	60.54	sp|Q5E9A1|NACA_BOVIN	True	34607.5	43113.8	39515.2	48047.1	51432.6	42402.7
sp|Q5E9A1|NACA_BOVIN.DIELVMSQANVSR.+2	731.372	69.83	sp|Q5E9A1|NACA_BOVIN	True	73404.5	69166.5	105280	123892	136747	132547
sp|Q5E997|CAZA2_BOVIN.TSVETALR.+2	438.743	41.57	sp|Q5E997|CAZA2_BOVIN	True	50900.8	47559.9	30487.4	37820.3	54841.6	59088.8
sp|Q5E995|RS6_BOVIN.RMATEVAADALGEEWK.+3	592.958	69.82	sp|Q5E995|RS6_BOVIN	True	48450.3	35806.7	40765	50274	62615.9	152284
sp|Q5E995|RS6_BOVIN.MATEVAADALGEEWK.+2	810.882	73.48	sp|Q5E995|RS6_BOVIN	True	28429.3	24062.2	17437.4	26153.2	4985.97	25286.9
sp|Q5E995|RS6_BOVIN.LNISFPATGC[CAM]QK.+2	668.34	67.01	sp|Q5E995|RS6_BOVIN	True	156906	107448	109373	85291.5	151362	235170
sp|Q5E995|RS6_BOVIN.DIPGLTDTTVPR.+2	642.843	68.43	sp|Q5E995|RS6_BOVIN	True	63969.1	49310.4	44104.9	45307.7	64411.5	104532
sp|Q5E988|RS5_BOVIN.WSTDDVQINDISLQDYIAVK.+3	775.053	90.9	sp|Q5E988|RS5_BOVIN	True	20851.2	6631.86	558.598	96436.4	59155.7	25591.9
sp|Q5E988|RS5_BOVIN.VNQAIWLLC[CAM]TGAR.+2	751.401	78.99	sp|Q5E988|RS5_BOVIN	True	114143	100671	76012.6	128228	143736	132441
sp|Q5E988|RS5_BOVIN.TIAEC[CAM]LADELINAAK.+3	544.615	93.22	sp|Q5E988|RS5_BOVIN	True	162788	174051	129412	320926	368561	182780
sp|Q5E988|RS5_BOVIN.TIAEC[CAM]LADELINAAK.+2	816.419	93.23	sp|Q5E988|RS5_BOVIN	True	157235	163532	116289	334234	344930	157425
sp|Q5E988|RS5_BOVIN.RVNQAIWLLC[CAM]TGAR.+3	553.303	72.62	sp|Q5E988|RS5_BOVIN	True	37218.8	37034.9	8487.54	77756.3	47208.4	72573.9
sp|Q5E988|RS5_BOVIN.RQAVDVSPLR.+3	380.888	48.06	sp|Q5E988|RS5_BOVIN	True	71119	62852	48314.8	58325.7	79016.4	70707.6
sp|Q5E988|RS5_BOVIN.LTNSMMMHGR.+3	393.181	39.21	sp|Q5E988|RS5_BOVIN	True	158065	180489	99849.9	116815	139843	147342
sp|Q5E988|RS5_BOVIN.GSSNSYAIK.+2	463.733	21.73	sp|Q5E988|RS5_BOVIN	True	84442.4	84398.3	60331.3	300.635	104885	90264.2
sp|Q5E987|PSA5_BOVIN.RITSPLMEPSSIEK.+3	529.952	61.76	sp|Q5E987|PSA5_BOVIN	True	147733	137316	123652	202649	199953	192011
sp|Q5E987|PSA5_BOVIN.LNATNIELATVQPGQNFHMFTK.+3	825.421	77.9	sp|Q5E987|PSA5_BOVIN	True	19621.4	13695.5	19312.4	28331.1	16327.6	82356.7
sp|Q5E987|PSA5_BOVIN.LFQVEYAIEAIK.+2	712.395	86	sp|Q5E987|PSA5_BOVIN	True	45825.2	30613.2	12124.3	85595.9	53943.7	44279.3
sp|Q5E987|PSA5_BOVIN.GVNTFSPEGR.+2	532.262	45.35	sp|Q5E987|PSA5_BOVIN	True	90983.8	90660.6	62593.2	81102.3	109299	84629.1
sp|Q5E987|PSA5_BOVIN.GPQLFHMDPSGTFVQC[CAM]DAR.+3	721.663	74.04	sp|Q5E987|PSA5_BOVIN	True	80782.2	79730	71145.4	104937	95535	91004.1
sp|Q5E987|PSA5_BOVIN.EELEEVIKDI.+2	608.819	80.85	sp|Q5E987|PSA5_BOVIN	True	14592.3	16306.6	4825.71	21503.5	27025.9	27864.6
sp|Q5E987|PSA5_BOVIN.AIGSASEGAQSSLQEVYHK.+3	654.657	58.18	sp|Q5E987|PSA5_BOVIN	True	120543	98540.7	87011	129330	140951	133753
sp|Q5E984|TCTP_BOVIN.VKPFMTGAAEQIK.+3	473.927	57.35	sp|Q5E984|TCTP_BOVIN	True	298381	334909	262117	568411	411157	281253
sp|Q5E984|TCTP_BOVIN.IREVADGLC[CAM]LEVEGK.+3	563.294	65.65	sp|Q5E984|TCTP_BOVIN	True	138955	131710	87857.7	403950	347593	237109
sp|Q5E984|TCTP_BOVIN.IREVADGLC[CAM]LEVEGK.+2	844.438	66.24	sp|Q5E984|TCTP_BOVIN	True	5132.13	4100.08	2637.36	17736.8	19982.4	11682.7
sp|Q5E984|TCTP_BOVIN.HILANFK.+2	421.748	45.89	sp|Q5E984|TCTP_BOVIN	True	105345	143622	114459	237623	190264	151941
sp|Q5E984|TCTP_BOVIN.EVADGLC[CAM]LEVEGK.+2	709.845	66.33	sp|Q5E984|TCTP_BOVIN	True	20537.4	25124.4	22071.2	59538.8	43349.4	10570.4
sp|Q5E984|TCTP_BOVIN.DLISHDEMFSDIYK.+3	571.599	76.98	sp|Q5E984|TCTP_BOVIN	True	307546	448772	391223	761689	473305	274762
sp|Q5E984|TCTP_BOVIN.DLISHDEMFSDIYK.+2	856.895	77.01	sp|Q5E984|TCTP_BOVIN	True	13365.5	16886.6	17377.9	33445.1	32152.5	6995.05
sp|Q5E983|EF1B_BOVIN.SYIEGYVPSQADVAVFEAVSGPPPADLC[CAM]HALR.+4	854.671	93.98	sp|Q5E983|EF1B_BOVIN	True	32106.2	34018.9	11435.1	208054	126823	20787.3
sp|Q5E983|EF1B_BOVIN.SYIEGYVPSQADVAVFEAVSGPPPADLC[CAM]HALR.+3	1139.23	94	sp|Q5E983|EF1B_BOVIN	True	25364.7	32621.8	24090.4	200461	121823	19790.2
sp|Q5E983|EF1B_BOVIN.SPAGLQVLNDYLADK.+2	802.42	82.23	sp|Q5E983|EF1B_BOVIN	True	161842	228355	328214	418938	376709	237174
sp|Q5E983|EF1B_BOVIN.SIQADGLVWGSSK.+2	674.349	66.96	sp|Q5E983|EF1B_BOVIN	True	260964	294971	350812	425590	438873	294489
sp|Q5E983|EF1B_BOVIN.LQIQC[CAM]VVEDDKVGTDMLEEQITAFDEYVQSMDVAAFNKI.+4	1123.79	103.79	sp|Q5E983|EF1B_BOVIN	True	1958.06	1149.44	1226.69	5436.98	562.233	170.156
sp|Q5E973|RL18_BOVIN.TAVVVGTITDDVR.+2	673.37	65.87	sp|Q5E973|RL18_BOVIN	True	111737	74201.7	58393.6	81099	87210.7	136039
sp|Q5E973|RL18_BOVIN.ILTFDQLALDSPK.+2	730.903	82.17	sp|Q5E973|RL18_BOVIN	True	42284.9	38882.6	44764.8	55483.5	60967.1	107067
sp|Q5E973|RL18_BOVIN.GC[CAM]GTVLLSGPR.+2	558.795	56.25	sp|Q5E973|RL18_BOVIN	True	89436.8	68802.4	58763.2	56172.2	83133.6	175425
sp|Q5E971|TMEDA_BOVIN.RLEDLSESIVNDFAYMK.+3	677.335	88.97	sp|Q5E971|TMEDA_BOVIN	True	82760.7	46654.9	10382	80217.1	67009.7	44092.1
sp|Q5E971|TMEDA_BOVIN.LKPLEVELR.+3	366.229	61.58	sp|Q5E971|TMEDA_BOVIN	True	106677	86143.4	59864.7	119675	118068	175270
sp|Q5E971|TMEDA_BOVIN.ITDSAGHILYSK.+3	435.566	50.73	sp|Q5E971|TMEDA_BOVIN	True	131949	96049.9	91750	73181.8	100327	158511
sp|Q5E971|TMEDA_BOVIN.IPDQLVILDMK.+2	642.865	82.61	sp|Q5E971|TMEDA_BOVIN	True	32113.2	25009.8	24127.7	39209.4	41831.1	55567.5
sp|Q5E971|TMEDA_BOVIN.DLLVTGAYEITDQSGGAGGLR.+3	698.355	79.04	sp|Q5E971|TMEDA_BOVIN	True	3880.24	17084.5	2430.67	26059.7	27171.8	35102.7
sp|Q5E966|EIF3I_BOVIN.SYSSGGEDGYVR.+2	638.776	36.75	sp|Q5E966|EIF3I_BOVIN	True	24963.8	23145.1	19490.8	15970.9	28910.6	30368.7
sp|Q5E966|EIF3I_BOVIN.SGEVLVNVK.+2	472.774	51.62	sp|Q5E966|EIF3I_BOVIN	True	37986.3	42134.3	31324.6	45059.8	46523.8	48753.5
sp|Q5E964|PSD13_BOVIN.TAWGQQPDLAANEAQLLR.+3	661.341	77.34	sp|Q5E964|PSD13_BOVIN	True	17380.4	16200.4	7664.19	17147	23904	15671.5
sp|Q5E964|PSD13_BOVIN.SSDEAVILC[CAM]K.+2	561.279	51.9	sp|Q5E964|PSD13_BOVIN	True	38719.6	34788.8	39492.7	30294.4	65054.9	33095.6
sp|Q5E964|PSD13_BOVIN.ITVNEVELLVMK.+2	694.397	87.34	sp|Q5E964|PSD13_BOVIN	True	16674	15667.3	5159.59	33727	24639.3	20273.4
sp|Q5E963|ARP5L_BOVIN.SSEIEQAVQSLDR.+2	731.363	70.93	sp|Q5E963|ARP5L_BOVIN	True	36033.6	46906	32240.9	34190.9	44042.2	35074.9
sp|Q5E963|ARP5L_BOVIN.ALAVGGLGSIIR.+2	563.851	78.04	sp|Q5E963|ARP5L_BOVIN	True	93789.8	102259	75524.6	132273	153217	128481
sp|Q5E959|STRAP_BOVIN.SIAFHSAVSLDPIK.+3	495.608	71.49	sp|Q5E959|STRAP_BOVIN	True	8311.17	1396.85	1824.48	13706.5	21599.2	20189
sp|Q5E959|STRAP_BOVIN.IYDLNKPEAEPK.+3	472.917	49.65	sp|Q5E959|STRAP_BOVIN	True	49815.7	52314	38983.5	47225.4	57935.4	70575.7
sp|Q5E958|RS8_BOVIN.NC[CAM]IVLIDSTPYR.+2	725.872	70.93	sp|Q5E958|RS8_BOVIN	True	76772	52057.7	45755	57336.6	68488.8	111451
sp|Q5E958|RS8_BOVIN.LTPEEEEILNK.+2	657.843	59.63	sp|Q5E958|RS8_BOVIN	True	147843	116545	109505	2793.16	125511	286166
sp|Q5E958|RS8_BOVIN.ELEFYLR.+2	485.256	71	sp|Q5E958|RS8_BOVIN	True	40624.9	19778.8	15277.9	71463.2	28991.9	64548.4
sp|Q5E958|RS8_BOVIN.ADGYVLEGK.+2	476.243	43.73	sp|Q5E958|RS8_BOVIN	True	73737.2	52872	52413.4	48543.8	63867.7	117560
sp|Q5E956|TPIS_BOVIN.VVLAYEPVWAIGTGK.+2	801.948	85.12	sp|Q5E956|TPIS_BOVIN	True	500390	348891	234596	512971	544838	300018
sp|Q5E956|TPIS_BOVIN.VPADTEVVC[CAM]APPTAYIDFAR.+3	731.361	83.26	sp|Q5E956|TPIS_BOVIN	True	367880	511170	426476	615393	677741	418114
sp|Q5E956|TPIS_BOVIN.VANGAFTGEISPGMIK.+3	531.277	71.56	sp|Q5E956|TPIS_BOVIN	True	65835.3	77124.6	36539.1	78419.3	84078.1	55479.5
sp|Q5E956|TPIS_BOVIN.VANGAFTGEISPGMIK.+2	796.411	72.87	sp|Q5E956|TPIS_BOVIN	True	92510.4	156733	93280.6	143391	187481	129484
sp|Q5E956|TPIS_BOVIN.VAHALAEGLGVIAC[CAM]IGEK.+3	603.329	80.29	sp|Q5E956|TPIS_BOVIN	True	145153	103636	12464	547067	408168	296091
sp|Q5E956|TPIS_BOVIN.SNVSDAVAQSAR.+2	602.799	39.5	sp|Q5E956|TPIS_BOVIN	True	351644	411500	327786	864.442	583277	397953
sp|Q5E956|TPIS_BOVIN.RHVFGESDELIGQK.+4	404.461	53.21	sp|Q5E956|TPIS_BOVIN	True	49025.1	63322.2	40050.1	80477.4	52662.8	55183.3
sp|Q5E956|TPIS_BOVIN.RHVFGESDELIGQK.+3	538.946	53.2	sp|Q5E956|TPIS_BOVIN	True	41122.8	49780.1	32245.1	52475.3	48004.7	51464.9
sp|Q5E956|TPIS_BOVIN.NNLGELINTLNAAK.+3	495.607	81.44	sp|Q5E956|TPIS_BOVIN	True	167039	230328	166704	311515	336778	245044
sp|Q5E956|TPIS_BOVIN.NNLGELINTLNAAK.+2	742.907	81.44	sp|Q5E956|TPIS_BOVIN	True	325872	385948	290166	518213	622954	425667
sp|Q5E956|TPIS_BOVIN.LDEREAGITEK.+3	420.886	36.78	sp|Q5E956|TPIS_BOVIN	True	105614	123852	144300	134177	366487	303229
sp|Q5E956|TPIS_BOVIN.KNNLGELINTLNAAK.+3	538.305	74.25	sp|Q5E956|TPIS_BOVIN	True	33810.1	59465	25189.6	31637.5	42397.4	35864.6
sp|Q5E956|TPIS_BOVIN.IIYGGSVTGATC[CAM]K.+2	663.84	53.15	sp|Q5E956|TPIS_BOVIN	True	468175	559592	390169	641315	706918	415197
sp|Q5E956|TPIS_BOVIN.IAVAAQNC[CAM]YK.+2	569.29	43.86	sp|Q5E956|TPIS_BOVIN	True	395724	555410	367050	556392	617365	410354
sp|Q5E956|TPIS_BOVIN.HVFGESDELIGQK.+3	486.912	58.52	sp|Q5E956|TPIS_BOVIN	True	255034	316815	217801	403098	351999	244756
sp|Q5E956|TPIS_BOVIN.FFVGGNWK.+2	477.745	67.21	sp|Q5E956|TPIS_BOVIN	True	517579	618191	447123	903309	885308	680057
sp|Q5E956|TPIS_BOVIN.ELASQPDVDGFLVGGASLKPEFVDIINAK.+4	758.151	97.76	sp|Q5E956|TPIS_BOVIN	True	85182.1	107664	112733	514828	278484	54138.6
sp|Q5E956|TPIS_BOVIN.ELASQPDVDGFLVGGASLKPEFVDIINAK.+3	1010.53	97.77	sp|Q5E956|TPIS_BOVIN	True	64297.4	67743.4	54859.6	300613	233847	44059.1
sp|Q5E956|TPIS_BOVIN.DLGATWVVLGHSER.+3	513.935	74.02	sp|Q5E956|TPIS_BOVIN	True	443092	576585	282236	949726	607178	451301
sp|Q5E954|DNJA1_BOVIN.QISQAYEVLSDAK.+3	484.584	65.19	sp|Q5E954|DNJA1_BOVIN	True	9540.06	38198.9	10199.1	10987.2	20083.9	16654
sp|Q5E954|DNJA1_BOVIN.PISTLDNR.+2	458.248	33.37	sp|Q5E954|DNJA1_BOVIN	True	36363.7	35208.9	3112.17	37922.8	65662.5	57381.7
sp|Q5E954|DNJA1_BOVIN.IHQIGPGMVQQIQSVC[CAM]MEC[CAM]QGHGER.+4	720.585	69.03	sp|Q5E954|DNJA1_BOVIN	True	26272.7	19592.7	761.589	28958.7	22168.6	27411.5
sp|Q5E947|PRDX1_BOVIN.TIAQDYGVLK.+2	554.306	59.92	sp|Q5E947|PRDX1_BOVIN	True	376958	499376	257608	361921	397150	344887
sp|Q5E947|PRDX1_BOVIN.RTIAQDYGVLK.+3	421.907	55.67	sp|Q5E947|PRDX1_BOVIN	True	402468	338403	333296	508822	597553	661351
sp|Q5E947|PRDX1_BOVIN.RTIAQDYGVLK.+2	632.356	57.85	sp|Q5E947|PRDX1_BOVIN	True	107072	6207.56	384029	406334	707523	758139
sp|Q5E947|PRDX1_BOVIN.QGGLGPMNIPLISDPKR.+3	598.33	78.73	sp|Q5E947|PRDX1_BOVIN	True	62990.1	93743.8	18752.1	36602.1	51956.8	51291.1
sp|Q5E947|PRDX1_BOVIN.QGGLGPMNIPLISDPK.+2	818.94	84.79	sp|Q5E947|PRDX1_BOVIN	True	151875	98893.7	97825.7	123008	140890	121343
sp|Q5E947|PRDX1_BOVIN.KQGGLGPMNIPLISDPK.+3	588.994	77.63	sp|Q5E947|PRDX1_BOVIN	True	410357	374401	239335	501881	368616	422286
sp|Q5E947|PRDX1_BOVIN.HGEVC[CAM]PAGWKPGSDTIKPDVQK.+4	602.302	56.53	sp|Q5E947|PRDX1_BOVIN	True	52401.9	77430.7	54869.9	74177.2	63241.8	45070.3
sp|Q5E947|PRDX1_BOVIN.DISLADYK.+2	462.737	59.05	sp|Q5E947|PRDX1_BOVIN	True	693897	775244	616820	872448	966370	958542
sp|Q5E947|PRDX1_BOVIN.ATAVMPDGQFK.+2	582.79	55.8	sp|Q5E947|PRDX1_BOVIN	True	867355	788533	646248	975060	1.00568e+06	1.02042e+06
sp|Q5E947|PRDX1_BOVIN.ADEGISFR.+2	447.719	49.73	sp|Q5E947|PRDX1_BOVIN	True	620218	601316	472497	617926	851284	772144
sp|Q5E946|PARK7_BOVIN.VTVAGLAGKDPVQC[CAM]SR.+3	553.294	57.62	sp|Q5E946|PARK7_BOVIN	True	139825	144409	78391.5	131865	121840	105676
sp|Q5E946|PARK7_BOVIN.IVEVLVGK.+2	428.779	59.46	sp|Q5E946|PARK7_BOVIN	True	270472	216571	238985	348560	394436	434690
sp|Q5E946|PARK7_BOVIN.GPGTSFEFALK.+2	577.298	71.47	sp|Q5E946|PARK7_BOVIN	True	46486.1	41026.6	28758.4	81568.9	85683.1	77820.5
sp|Q5E946|PARK7_BOVIN.GLIAAIC[CAM]AGPTALLAHEIGFGSK.+3	756.412	97.93	sp|Q5E946|PARK7_BOVIN	True	4819.47	2326.49	160.394	81032.7	5359.86	38479
sp|Q5E946|PARK7_BOVIN.GAEEMETVIPVDVMR.+3	559.273	81.26	sp|Q5E946|PARK7_BOVIN	True	57647.4	65368.2	57275	61821	61601.8	52606.9
sp|Q5E946|PARK7_BOVIN.GAEEMETVIPVDVMR.+2	838.405	81.25	sp|Q5E946|PARK7_BOVIN	True	80968.2	90304.5	82700.3	84267.7	92610.5	101443
sp|Q5E946|PARK7_BOVIN.EGPYDVVVLPGGNLGAQNLSESAAVK.+3	862.113	84.08	sp|Q5E946|PARK7_BOVIN	True	44912.2	59616.8	10134.2	58723.5	82904.3	42729.1
sp|Q5E946|PARK7_BOVIN.DVVIC[CAM]PDASLEDAKK.+3	553.947	61.26	sp|Q5E946|PARK7_BOVIN	True	211988	229498	155217	222510	298034	208929
sp|Q5E946|PARK7_BOVIN.DVVIC[CAM]PDASLEDAK.+2	766.369	66.68	sp|Q5E946|PARK7_BOVIN	True	26517.3	29039.1	53191.9	31437.4	35748.5	35191.4
sp|Q5E946|PARK7_BOVIN.DGLILTSR.+2	437.753	57.93	sp|Q5E946|PARK7_BOVIN	True	128745	190187	118509	173800	144315	124000
sp|Q5E946|PARK7_BOVIN.APLVLKD.+2	378.237	50.4	sp|Q5E946|PARK7_BOVIN	True	70454.2	77531.8	64723.7	64142.8	88510.7	83582.5
sp|Q5E938|EIF1_BOVIN.TLTTVQGIADDYDKK.+3	556.621	60.8	sp|Q5E938|EIF1_BOVIN	True	32618.3	46807.3	50568.3	44367.3	49297.2	40889.3
sp|Q5E938|EIF1_BOVIN.TLTTVQGIADDYDK.+2	770.38	65.16	sp|Q5E938|EIF1_BOVIN	True	34117.5	35643	50526.3	44949.1	58728.9	41848.8
sp|Q5E936|TXD12_BOVIN.YFYISAEQVVQGMK.+2	831.913	82.67	sp|Q5E936|TXD12_BOVIN	True	14561.4	9757.73	3428.18	45531.4	28224.6	3473.5
sp|Q5E936|TXD12_BOVIN.ILFLDPSGK.+2	495.287	74.32	sp|Q5E936|TXD12_BOVIN	True	145607	180575	234182	265772	208719	140401
sp|Q5E936|TXD12_BOVIN.EAAASGLPLMVIIHK.+3	517.297	81.66	sp|Q5E936|TXD12_BOVIN	True	39335	64664.4	75153.4	86488.8	91336.9	54609
sp|Q5BIR6|MED17_BOVIN.SLAGAAQILLK.+2	542.84	69.25	sp|Q5BIR6|MED17_BOVIN	True	30856.4	495.867	1078.21	2115.17	107188	1110.77
sp|Q5BIN5|PIN1_BOVIN.TGEMSGPVFTDSGIHIILR.+3	677.351	83.27	sp|Q5BIN5|PIN1_BOVIN	True	11208.2	3824	1192.28	25984.8	2529.21	1553.17
sp|Q59HJ6|LONM_BOVIN.TENPLVLIDEVDK.+2	742.896	85.39	sp|Q59HJ6|LONM_BOVIN	True	40049.1	28098.6	29313.9	30764.3	38816.3	35908.8
sp|Q59HJ6|LONM_BOVIN.LSSDVLTLLIK.+2	601.374	90.37	sp|Q59HJ6|LONM_BOVIN	True	10009.8	6823.62	7561.93	58178.2	39757.4	18001.1
sp|Q59HJ6|LONM_BOVIN.LGLLDNHSSEFNVTR.+3	567.957	68.77	sp|Q59HJ6|LONM_BOVIN	True	25987.7	39579.3	21032	34240.6	39622.4	23293.8
sp|Q59HJ6|LONM_BOVIN.ILC[CAM]FYGPPGVGK.+2	654.345	72.8	sp|Q59HJ6|LONM_BOVIN	True	32916.4	32101.5	28660.4	41798	46621.7	39799.4
sp|Q59A32|PUR2_BOVIN.GVEITGFPEAQALGLEVFQAGTALK.+3	849.455	106.26	sp|Q59A32|PUR2_BOVIN	True	1109.6	900.636	1357.61	738.95	6457.43	887.808
sp|Q59A32|PUR2_BOVIN.AVAHITGGGLLENIPR.+3	539.974	71.15	sp|Q59A32|PUR2_BOVIN	True	38283.3	37699	28614.6	55270.5	58335.4	63743.2
sp|Q59A32|PUR2_BOVIN.ATSRPGC[CAM]DVDLGGFAGLFDLK.+3	732.697	91.84	sp|Q59A32|PUR2_BOVIN	True	8982.34	1808.76	2700.85	33766.1	29113.4	22153.4
sp|Q58DW5|RL5_BOVIN.YLIEEDEDAYKK.+3	505.912	54.01	sp|Q58DW5|RL5_BOVIN	True	133328	106240	93276.2	82599.3	106588	187970
sp|Q58DW5|RL5_BOVIN.VGLTNYAAAYC[CAM]TGLLLAR.+3	643.008	86.92	sp|Q58DW5|RL5_BOVIN	True	22592.1	13458.7	1783.38	13984.1	45533.1	29593.1
sp|Q58DW5|RL5_BOVIN.RFPGYDSESK.+2	593.28	35.47	sp|Q58DW5|RL5_BOVIN	True	19901.3	19945.8	16278	392.243	26262.8	34943.3
sp|Q58DW5|RL5_BOVIN.IEGDMIVC[CAM]AAYAHELPK.+3	639.646	73.26	sp|Q58DW5|RL5_BOVIN	True	30612.6	19641	18016.6	30018.1	38285.3	56085.2
sp|Q58DW5|RL5_BOVIN.HIMGQNVADYMR.+3	478.892	59.48	sp|Q58DW5|RL5_BOVIN	True	238257	185727	154031	163164	156110	324348
sp|Q58DW5|RL5_BOVIN.GAVDGGLSIPHSTK.+3	446.905	54.01	sp|Q58DW5|RL5_BOVIN	True	217221	158654	147358	136481	178459	299133
sp|Q58DW5|RL5_BOVIN.DIIC[CAM]QIAYAR.+2	611.816	69.93	sp|Q58DW5|RL5_BOVIN	True	59780.8	48338.7	27554.8	37067.1	35321.1	30841.8
sp|Q58DW3|RL29_BOVIN.AKPPAAAAPAAK.+3	355.214	20.76	sp|Q58DW3|RL29_BOVIN	True	70879.1	54621.2	109997	357.366	53797.6	136133
sp|Q58DW0|RL4_BOVIN.RYAIC[CAM]SALAASALPALVMSK.+3	698.38	85.08	sp|Q58DW0|RL4_BOVIN	True	6096.88	1453.91	2634.37	17445.9	34768	72678.5
sp|Q58DW0|RL4_BOVIN.RGPC[CAM]IIYNEDNGIIK.+3	587.97	63.87	sp|Q58DW0|RL4_BOVIN	True	27426.9	24234.9	17612.8	19997.9	28861.2	62689.5
sp|Q58DW0|RL4_BOVIN.PLISVYSEK.+2	518.29	59.99	sp|Q58DW0|RL4_BOVIN	True	60423.6	49091.2	39529.7	57080.2	37346.9	93157.4
sp|Q58DU7|SH3L1_BOVIN.VYIASSSGSMAIK.+2	657.342	58.66	sp|Q58DU7|SH3L1_BOVIN	True	38812.9	44758.8	45473.3	70612.5	59492.3	53299.4
sp|Q58DU7|SH3L1_BOVIN.GDYDAFFEAR.+2	595.759	68.57	sp|Q58DU7|SH3L1_BOVIN	True	48867.4	62864	45962.2	99794	36987.2	15447.1
sp|Q58DU7|SH3L1_BOVIN.ENNAVYAFLGLTAPPGSK.+3	616.988	88.94	sp|Q58DU7|SH3L1_BOVIN	True	24327.8	25008.4	17732.7	38627	66945.4	19797.6
sp|Q58DU5|PSA3_BOVIN.VFQVEYAMK.+2	557.784	64.21	sp|Q58DU5|PSA3_BOVIN	True	57931.6	49018.7	31038.1	70326.9	59100.4	90310.7
sp|Q58DU5|PSA3_BOVIN.HVGMAVAGLLADAR.+3	460.919	71.55	sp|Q58DU5|PSA3_BOVIN	True	97976.2	75721.2	44254.8	124772	119679	145896
sp|Q58DU5|PSA3_BOVIN.AVENSSTAIGIR.+2	609.328	50.91	sp|Q58DU5|PSA3_BOVIN	True	43404.5	38381.7	28958.4	39028.5	56865.6	69489.2
sp|Q58DT4|P5CR1_BOVIN.LGAQALLGAAK.+2	506.811	63.34	sp|Q58DT4|P5CR1_BOVIN	True	43388	42702	23321.9	38222.1	38105.5	40874.6
sp|Q58DT4|P5CR1_BOVIN.ELQSMADQEK.+2	589.771	35.08	sp|Q58DT4|P5CR1_BOVIN	True	18725.2	20195.6	14080.9	2211.3	14554	15936.5
sp|Q58DT1|RL7_BOVIN.TTHFVEGGDAGNREDQINR.+4	529.75	44.42	sp|Q58DT1|RL7_BOVIN	True	76520.4	59433.8	60656.1	53831	62819.5	175682
sp|Q58DT1|RL7_BOVIN.LAFVIR.+2	359.734	65.72	sp|Q58DT1|RL7_BOVIN	True	64406.1	42624.4	36869	66296.4	100927	223241
sp|Q58DT1|RL7_BOVIN.IVEPYIAWGYPNLK.+3	554.968	85.11	sp|Q58DT1|RL7_BOVIN	True	56328.7	27142.7	22239.1	31574.1	41850.5	67954
sp|Q58DT1|RL7_BOVIN.EANNFLWPFK.+2	633.319	86.99	sp|Q58DT1|RL7_BOVIN	True	46572.5	28545.5	14346.8	30156.5	62406.5	67501.3
sp|Q58DS9|RAB5C_BOVIN.TAMNVNEIFMAIAK.+2	776.897	92.97	sp|Q58DS9|RAB5C_BOVIN	True	43002.8	32256.4	18459.5	51645.8	50349.5	50839
sp|Q58DS9|RAB5C_BOVIN.QASPNIVIALAGNK.+2	698.401	72.86	sp|Q58DS9|RAB5C_BOVIN	True	38160	35620.6	30335.3	35118.9	55900.1	68398.4
sp|Q58DS9|RAB5C_BOVIN.LVLLGESAVGK.+2	543.332	64.56	sp|Q58DS9|RAB5C_BOVIN	True	18320.6	98037.2	79623.1	100195	23651.2	134808
sp|Q58DS9|RAB5C_BOVIN.GVDLQENNPASR.+2	650.318	46.47	sp|Q58DS9|RAB5C_BOVIN	True	39006.9	28107.7	19156.1	19953.4	33300.3	30932.1
sp|Q58DR8|SUCA_BOVIN.LVGPNC[CAM]PGVINPGEC[CAM]K.+3	570.948	60.99	sp|Q58DR8|SUCA_BOVIN	True	48136.3	42196.5	36757.6	38098.4	57650.6	59431.5
sp|Q58DR8|SUCA_BOVIN.LVGPNC[CAM]PGVINPGEC[CAM]K.+2	855.919	61	sp|Q58DR8|SUCA_BOVIN	True	28223.6	28188.8	20509.1	25349.7	33837.7	33009.6
sp|Q58DR8|SUCA_BOVIN.IAALQSAGVVVSMSPAQLGTTMYK.+3	808.427	91.45	sp|Q58DR8|SUCA_BOVIN	True	1292.48	8936.65	3782.78	1601.53	22592.4	12611.7
sp|Q58DQ3|RL6_BOVIN.YEITEQR.+2	469.733	33.23	sp|Q58DQ3|RL6_BOVIN	True	45091.9	33925.1	40902.1	35439.3	34351.3	50818.1
sp|Q58DQ3|RL6_BOVIN.SVFALTNGIYPHK.+3	482.93	71.7	sp|Q58DQ3|RL6_BOVIN	True	63304.8	47774.3	32312.1	45348	59976.5	139154
sp|Q58DQ3|RL6_BOVIN.AVPQLQGYLR.+2	572.827	67.16	sp|Q58DQ3|RL6_BOVIN	True	253946	158633	179077	181531	236697	607976
sp|Q58DQ3|RL6_BOVIN.AVDSQILR.+2	451.259	46.94	sp|Q58DQ3|RL6_BOVIN	True	513.662	3117.57	111897	103112	3656.65	3499.31
sp|Q58DN4|PPME1_BOVIN.SLENAIEWSVK.+2	638.333	73.02	sp|Q58DN4|PPME1_BOVIN	True	18709.8	16049.9	10723.6	25414.9	28718.1	25517.7
sp|Q58DN4|PPME1_BOVIN.NSEDLSAETMAK.+2	648.293	47.3	sp|Q58DN4|PPME1_BOVIN	True	20015	18934.6	11216	14962.8	19962.4	17779
sp|Q58DN4|PPME1_BOVIN.GLSNLFLSC[CAM]PIPK.+2	723.395	83.71	sp|Q58DN4|PPME1_BOVIN	True	32810.6	3496.71	35936.8	19933	40095.9	32123.2
sp|Q58DM8|ECHM_BOVIN.IFPVETVVEEAIQC[CAM]AEK.+3	654.668	102.46	sp|Q58DM8|ECHM_BOVIN	True	28374.1	17284.3	11443.6	1355.9	52546	22990.7
sp|Q58DM8|ECHM_BOVIN.AQFGQPEILIGTIPGAGGTQR.+3	704.38	83.03	sp|Q58DM8|ECHM_BOVIN	True	53209	50535.8	31151.7	45465.7	67062.4	67577
sp|Q58DK5|HEM2_BOVIN.LAEVALAYAK.+2	524.806	62.88	sp|Q58DK5|HEM2_BOVIN	True	50546.5	48845.6	32788.4	48408.3	66238.9	76709.6
sp|Q58DK5|HEM2_BOVIN.GSAADSEDSPAIEAIR.+2	794.876	58.43	sp|Q58DK5|HEM2_BOVIN	True	13370.9	17024.4	12186.2	13155.6	18986.3	17110.2
sp|Q58DK5|HEM2_BOVIN.FASC[CAM]FYGPFR.+2	626.284	72.8	sp|Q58DK5|HEM2_BOVIN	True	34217.3	27611.7	22051	28011.2	46464.1	39911
sp|Q58DK5|HEM2_BOVIN.C[CAM]VLIFGVPSR.+2	574.318	76.61	sp|Q58DK5|HEM2_BOVIN	True	65335.7	55771.2	37701.3	62310.9	72745.5	79138.7
sp|Q58DH9|NAGAB_BOVIN.VVQDAQTFAEWK.+2	711.357	64.36	sp|Q58DH9|NAGAB_BOVIN	True	65110.7	59607.1	42611.7	72949	88279	51105
sp|Q58DH9|NAGAB_BOVIN.TISAQNMDILQNPLMIK.+3	644.009	89.12	sp|Q58DH9|NAGAB_BOVIN	True	62257.9	85292.1	30926.3	55070.7	101506	40376.5
sp|Q58DH9|NAGAB_BOVIN.TISAQNMDILQNPLMIK.+2	965.51	89.12	sp|Q58DH9|NAGAB_BOVIN	True	26602.6	37157.7	6488.42	31425.7	41781.6	15047.7
sp|Q58DH9|NAGAB_BOVIN.NC[CAM]ISEQLFMEMADR.+3	581.922	83.29	sp|Q58DH9|NAGAB_BOVIN	True	32803.6	27659.6	17177.7	83380.9	42221.9	28689.3
sp|Q58DH9|NAGAB_BOVIN.NC[CAM]ISEQLFMEMADR.+2	872.379	86.9	sp|Q58DH9|NAGAB_BOVIN	True	12880.1	13472.7	2259.54	36200.4	29673	16458
sp|Q58DH9|NAGAB_BOVIN.LDGC[CAM]YSTPQER.+2	663.293	40.26	sp|Q58DH9|NAGAB_BOVIN	True	41251.8	47991.9	32508.3	181.774	76031.3	49841.9
sp|Q58DH9|NAGAB_BOVIN.INQDPLGIQGR.+2	605.831	57.63	sp|Q58DH9|NAGAB_BOVIN	True	90830.2	121720	65775.1	135866	155478	117426
sp|Q58DH9|NAGAB_BOVIN.C[CAM]NIDC[CAM]SEDPK.+2	619.245	25.78	sp|Q58DH9|NAGAB_BOVIN	True	20667.5	29570.1	18396.8	3668.62	34267.3	20787.4
sp|Q58DA7|GLRX3_BOVIN.YEISSVPTFLFFK.+2	789.416	97.57	sp|Q58DA7|GLRX3_BOVIN	True	50530	38641.7	30705.1	138359	113167	67723.6
sp|Q58DA7|GLRX3_BOVIN.LTHAAPC[CAM]MLFMK.+3	473.903	67.32	sp|Q58DA7|GLRX3_BOVIN	True	33444.2	34368.1	23044.2	34183.6	25634.7	34043.6
sp|Q58DA7|GLRX3_BOVIN.LEAEAVPEVSEK.+2	650.835	55.8	sp|Q58DA7|GLRX3_BOVIN	True	105122	84147.1	63453.8	94254.9	132992	110517
sp|Q58DA7|GLRX3_BOVIN.GELVGGLDIVK.+2	550.322	72.16	sp|Q58DA7|GLRX3_BOVIN	True	112131	118638	93420.9	161064	151470	150018
sp|Q58DA7|GLRX3_BOVIN.ENGELLPILK.+2	563.329	76.29	sp|Q58DA7|GLRX3_BOVIN	True	38660.7	54188.4	45550.6	55433.1	64236.6	56618.3
sp|Q58DA7|GLRX3_BOVIN.EHQQVSFVK.+3	367.861	34.75	sp|Q58DA7|GLRX3_BOVIN	True	42040.4	43279.1	33304.3	2155.2	50733.3	55395.6
sp|Q58DA7|GLRX3_BOVIN.AYSNWPTYPQLYVK.+2	865.433	78.29	sp|Q58DA7|GLRX3_BOVIN	True	34380.9	32668.9	21812	38598.1	63016.1	38281.1
sp|Q58DA7|GLRX3_BOVIN.ASVMLFMK.+2	463.745	71.65	sp|Q58DA7|GLRX3_BOVIN	True	21743.6	18017.4	17576.8	53053.3	51102.4	65601.6
sp|Q58DA0|PSMD4_BOVIN.VNVDIINFGEEEVNTEK.+3	650.322	80.36	sp|Q58DA0|PSMD4_BOVIN	True	9224.47	12207.9	12758	21264	17984.5	2988.42
sp|Q58DA0|PSMD4_BOVIN.SNPENNVGLITLANDC[CAM]EVLTTLTPDTGR.+3	1005.5	93.36	sp|Q58DA0|PSMD4_BOVIN	True	45363.6	46111.9	47477.5	69626.8	90751.4	31793.4
sp|Q58DA0|PSMD4_BOVIN.NAMGSLASQATK.+2	589.795	49.63	sp|Q58DA0|PSMD4_BOVIN	True	53256.2	62485.4	53719.2	65787.9	69426.9	56770.1
sp|Q58DA0|PSMD4_BOVIN.MTISQQEFGR.+2	598.79	56.06	sp|Q58DA0|PSMD4_BOVIN	True	51844.7	53907.8	48982.9	56216	71227.6	60147.6
sp|Q58DA0|PSMD4_BOVIN.IIAFVGSPVEDNEK.+2	759.396	69.56	sp|Q58DA0|PSMD4_BOVIN	True	50941.5	59953.3	47091.3	68504.2	74110.4	65360.1
sp|Q58D55|BGAL_BOVIN.TVEDALNILC[CAM]PSGPIK.+2	863.956	83.75	sp|Q58D55|BGAL_BOVIN	True	23923.3	27022.9	26272.2	38479	44691.6	48784.1
sp|Q58D55|BGAL_BOVIN.TMLPEDC[CAM]SDPTPLSSPLSGVHDR.+3	837.721	72.95	sp|Q58D55|BGAL_BOVIN	True	40960.2	41097	26458.1	41789.3	45760.7	50793.2
sp|Q58D55|BGAL_BOVIN.SVYPLTFIDVK.+2	641.358	84.69	sp|Q58D55|BGAL_BOVIN	True	60950.7	32527.7	29030.1	59556.3	69592.6	80316.7
sp|Q58D55|BGAL_BOVIN.ILTNWEIFPLDMEDAVR.+3	688.015	102.49	sp|Q58D55|BGAL_BOVIN	True	16228.3	11259.4	4266.72	2012.3	22238	4476.02
sp|Q58D55|BGAL_BOVIN.ILTNWEIFPLDMEDAVR.+2	1031.52	102.48	sp|Q58D55|BGAL_BOVIN	True	11525.1	10520.7	9173.69	5067.76	24766.2	2652.06
sp|Q58D55|BGAL_BOVIN.GQVWINGFNLGR.+2	680.86	78.83	sp|Q58D55|BGAL_BOVIN	True	42925.5	35683.3	28627.7	62897.6	73273.9	55470.5
sp|Q58D08|P5CR3_BOVIN.VSPNLPC[CAM]IVQEGAMVMAR.+3	657.999	89.77	sp|Q58D08|P5CR3_BOVIN	True	40389	42201.6	29819.7	33655.8	61017.5	40712.2
sp|Q58D08|P5CR3_BOVIN.NPSPVVAQVPSVLQALQGEGALAHR.+4	635.35	90.36	sp|Q58D08|P5CR3_BOVIN	True	75302	58995.8	43669.7	58307.3	81044	40198.7
sp|Q58D08|P5CR3_BOVIN.NPSPVVAQVPSVLQALQGEGALAHR.+3	846.798	90.99	sp|Q58D08|P5CR3_BOVIN	True	4249.46	49042	28384.5	51980	50611.5	23987.8
sp|Q58D08|P5CR3_BOVIN.ATAMSAVEAATC[CAM]R.+2	669.811	58	sp|Q58D08|P5CR3_BOVIN	True	37702.2	37868.1	23650.6	34622.1	38265.2	43255.7
sp|Q58CQ2|ARC1B_BOVIN.VAWVSHDSTVC[CAM]LADADKK.+4	501.248	58.74	sp|Q58CQ2|ARC1B_BOVIN	True	23959.6	24891.2	26239	32414.6	29640.4	30727.8
sp|Q58CQ2|ARC1B_BOVIN.NSVSQISVLSGGK.+2	638.349	60	sp|Q58CQ2|ARC1B_BOVIN	True	59188.3	54533.8	46175.1	48380.4	61095.5	76601.9
sp|Q58CQ2|ARC1B_BOVIN.NAYVWTLK.+2	497.772	66.25	sp|Q58CQ2|ARC1B_BOVIN	True	68979.9	44616.4	38515.4	52898.9	59792.6	64271.3
sp|Q58CP9|STIM1_BOVIN.ALDTVLFGPPLLTR.+2	756.943	93.43	sp|Q58CP9|STIM1_BOVIN	True	27784.2	31247.9	25421.8	31477.1	53835.8	34701.8
sp|Q56K14|RLA1_BOVIN.ALANVNIGSLIC[CAM]NVGAGGPAPAAGAAPAGGPAPSTAAAPAEEK.+4	952.988	87.54	sp|Q56K14|RLA1_BOVIN	True	137284	153237	88613.7	105677	281910	71287.9
sp|Q56K14|RLA1_BOVIN.AAGVNVEPFWPGLFAK.+3	568.303	94.06	sp|Q56K14|RLA1_BOVIN	True	222346	314127	208844	653551	637569	308731
sp|Q56K14|RLA1_BOVIN.AAGVNVEPFWPGLFAK.+2	851.951	94.07	sp|Q56K14|RLA1_BOVIN	True	483426	685040	510008	1.83358e+06	1.75747e+06	780193
sp|Q56K10|RS15_BOVIN.DMIILPEMVGSMVGVYNGK.+3	685.01	102.71	sp|Q56K10|RS15_BOVIN	True	16584.3	14450.2	18042.2	1499.32	34665	11796.5
sp|Q56K10|RS15_BOVIN.DMIILPEMVGSMVGVYNGK.+2	1027.01	102.71	sp|Q56K10|RS15_BOVIN	True	24026.2	21044.6	30100.2	10238	69036.8	13185.4
sp|Q56K04|CRIP1_BOVIN.PYC[CAM]NHPC[CAM]YAAMFGPK.+3	604.927	61.6	sp|Q56K04|CRIP1_BOVIN	True	305027	444808	532649	850711	386447	338529
sp|Q56K04|CRIP1_BOVIN.GGAESHTFK.+2	467.225	4.69	sp|Q56K04|CRIP1_BOVIN	True	8920.29	4545.98	17024.6	9579.75	6993.1	13946.7
sp|Q56K03|RL27A_BOVIN.NQSFC[CAM]PTVNLDK.+2	711.838	61.32	sp|Q56K03|RL27A_BOVIN	True	23873.7	23579.6	12044.2	13986.1	18908.5	19184.3
sp|Q56K03|RL27A_BOVIN.LWTLVSEQTR.+2	616.835	68.8	sp|Q56K03|RL27A_BOVIN	True	117903	90005.8	87297	95399.9	136013	223261
sp|Q56JZ5|EIF3H_BOVIN.GNITFEHMFEEVPIVIK.+3	668.348	97.4	sp|Q56JZ5|EIF3H_BOVIN	True	507.749	6881.73	1706.63	4454.02	11866.7	17974.3
sp|Q56JZ5|EIF3H_BOVIN.EFTAQNLGK.+2	504.261	47.73	sp|Q56JZ5|EIF3H_BOVIN	True	35123.9	27871.7	25870	28964	38150.8	44664.2
sp|Q56JZ1|RL13_BOVIN.VATWFNQPAR.+2	595.309	61.67	sp|Q56JZ1|RL13_BOVIN	True	86652.2	75595.7	75676.8	63059.8	65172	77303.3
sp|Q56JZ1|RL13_BOVIN.TIGISVDPR.+2	479.272	58.64	sp|Q56JZ1|RL13_BOVIN	True	173407	128681	146783	149928	198972	304970
sp|Q56JZ1|RL13_BOVIN.LATQLTGPVMPIR.+2	698.903	73.72	sp|Q56JZ1|RL13_BOVIN	True	150737	136227	158192	153682	173402	263270
sp|Q56JZ1|RL13_BOVIN.KGDSSAEELK.+2	532.267	5.29	sp|Q56JZ1|RL13_BOVIN	True	3655.78	11149.3	4943.95	2191.41	3536.55	268.547
sp|Q56JZ1|RL13_BOVIN.GFSLEELR.+2	475.751	68.9	sp|Q56JZ1|RL13_BOVIN	True	191018	182613	200121	201112	196372	287746
sp|Q56JZ1|RL13_BOVIN.C[CAM]TESLQANVQR.+2	653.314	41.92	sp|Q56JZ1|RL13_BOVIN	True	37598.1	30366.1	32668.9	22095.9	39217.9	50712.4
sp|Q56JY4|TOM6_BOVIN.NLSDIDLMAPQPGV.+2	735.369	84.51	sp|Q56JY4|TOM6_BOVIN	True	29069.7	11242.6	10080.5	36747.5	15024.2	18059.6
sp|Q56JX8|RS13_BOVIN.LILIESR.+2	422.269	61.45	sp|Q56JX8|RS13_BOVIN	True	231029	199488	163455	239288	279831	398761
sp|Q56JX8|RS13_BOVIN.GLTPSQIGVILR.+2	627.382	77.9	sp|Q56JX8|RS13_BOVIN	True	34064.5	26034.7	50544	77790	116849	121455
sp|Q56JX8|RS13_BOVIN.GLSQSALPYR.+2	546.296	56.42	sp|Q56JX8|RS13_BOVIN	True	169086	142059	139834	115828	138044	132330
sp|Q56JX8|RS13_BOVIN.GLAPDLPEDLYHLIK.+3	565.31	91.26	sp|Q56JX8|RS13_BOVIN	True	105654	106770	87110.5	336473	297067	303659
sp|Q56JX6|RS28_BOVIN.TGSQGQC[CAM]TQVR.+2	611.286	5.3	sp|Q56JX6|RS28_BOVIN	True	3882.4	38398	30768.6	4270.28	6919.13	180.881
sp|Q56JX6|RS28_BOVIN.GPVREGDVLTLLESER.+3	590.651	77.91	sp|Q56JX6|RS28_BOVIN	True	107309	99695.2	148179	165061	222576	275987
sp|Q56JX6|RS28_BOVIN.EGDVLTLLESER.+2	680.851	80.79	sp|Q56JX6|RS28_BOVIN	True	290347	363752	402323	446837	367128	180004
sp|Q56JX5|RS25_BOVIN.LNNLVLFDK.+2	538.311	71.92	sp|Q56JX5|RS25_BOVIN	True	203094	228083	209075	221541	301951	297402
sp|Q56JX5|RS25_BOVIN.AALQELLSK.+2	486.79	66.26	sp|Q56JX5|RS25_BOVIN	True	270623	239918	284504	275702	371258	357882
sp|Q56JX3|RL31_BOVIN.NLQTVNVDEN.+2	573.275	52.29	sp|Q56JX3|RL31_BOVIN	True	49525.2	42161.5	40923.1	26370.6	39167	56347.7
sp|Q56JX3|RL31_BOVIN.LYTLVTYVPVTTFK.+3	548.98	88.43	sp|Q56JX3|RL31_BOVIN	True	79843.2	79913.9	83300.8	72044.3	130896	109990
sp|Q56JX3|RL31_BOVIN.LYTLVTYVPVTTFK.+2	822.966	88.43	sp|Q56JX3|RL31_BOVIN	True	160193	171870	130851	222043	267611	142446
sp|Q56JW4|APT_BOVIN.SFPNFPIPGVLFR.+2	745.911	100	sp|Q56JW4|APT_BOVIN	True	73451.7	53308.7	33222.3	132720	248960	187674
sp|Q56JW4|APT_BOVIN.LGAVPFFSLLQYE.+2	742.395	105.24	sp|Q56JW4|APT_BOVIN	True	17686	14848	11695.7	623.69	25919.8	7544.73
sp|Q56JW4|APT_BOVIN.ASINLLANHLK.+3	398.572	63.33	sp|Q56JW4|APT_BOVIN	True	64711.5	59289.3	54192.8	65679.7	93130.9	109703
sp|Q56JW4|APT_BOVIN.AEVLEC[CAM]VSLVELTSLK.+3	597.325	92.01	sp|Q56JW4|APT_BOVIN	True	6702.5	570.546	1868.88	12119.5	8078.38	3638.08
sp|Q56JV9|RS3A_BOVIN.VFEVSLADLQNDEVAFRK.+3	694.029	83.85	sp|Q56JV9|RS3A_BOVIN	True	36789.3	11091	3466.6	54291.4	44135.1	64364.1
sp|Q56JV9|RS3A_BOVIN.VERADGYEPPVQESV.+2	837.902	58.92	sp|Q56JV9|RS3A_BOVIN	True	17017.9	12673.7	26436.7	14371.8	49237.8	99660.6
sp|Q56JV9|RS3A_BOVIN.TTDGYLLR.+2	469.751	52.78	sp|Q56JV9|RS3A_BOVIN	True	152592	132601	107420	133140	169599	229419
sp|Q56JV9|RS3A_BOVIN.NC[CAM]LTNFHGMDLTR.+3	526.91	65.86	sp|Q56JV9|RS3A_BOVIN	True	179273	172525	114322	159565	168452	162971
sp|Q56JV9|RS3A_BOVIN.NC[CAM]LTNFHGMDLTR.+2	789.861	65.9	sp|Q56JV9|RS3A_BOVIN	True	13479.4	11609.4	2246.3	8929.56	16574.9	16548.3
sp|Q56JV9|RS3A_BOVIN.LMELHGEGSSSGK.+3	444.547	35.53	sp|Q56JV9|RS3A_BOVIN	True	250564	249104	189142	1409.74	231743	268703
sp|Q56JV9|RS3A_BOVIN.LITEDVQGK.+2	501.777	45.09	sp|Q56JV9|RS3A_BOVIN	True	252519	251207	186915	6313.85	19270.3	297691
sp|Q56JV9|RS3A_BOVIN.LFC[CAM]VGFTK.+2	486.255	68.27	sp|Q56JV9|RS3A_BOVIN	True	104445	108841	100970	130243	165218	223316
sp|Q56JV9|RS3A_BOVIN.APAMFNIR.+2	460.245	63.09	sp|Q56JV9|RS3A_BOVIN	True	373769	327465	280952	283938	338378	409704
sp|Q56JV9|RS3A_BOVIN.ADGYEPPVQESV.+2	645.796	61.75	sp|Q56JV9|RS3A_BOVIN	True	88213.9	96076.1	92861.9	67224	87980.1	85601.7
sp|Q56JV9|RS3A_BOVIN.AC[CAM]QSIYPLHDVFVR.+3	568.956	73.08	sp|Q56JV9|RS3A_BOVIN	True	235349	236251	160176	212837	237454	212522
sp|Q56JV6|TWF1_BOVIN.YLLSQSSPAPLTAAEEELR.+3	692.36	83.19	sp|Q56JV6|TWF1_BOVIN	True	20542.5	12079	2152.38	2776.1	23432.7	18011.2
sp|Q56JV6|TWF1_BOVIN.INEVQTDVSVDAK.+2	709.362	53.77	sp|Q56JV6|TWF1_BOVIN	True	10117.1	11086.2	5672.06	7688.1	13498.2	13533.1
sp|Q56JV1|RS26_BOVIN.NIVEAAAVR.+2	471.772	50.8	sp|Q56JV1|RS26_BOVIN	True	208184	163010	126320	9496.7	175111	275343
sp|Q56JV1|RS26_BOVIN.LHYC[CAM]VSC[CAM]AIHSK.+4	369.429	47.3	sp|Q56JV1|RS26_BOVIN	True	22483.2	18424.4	10333.5	22156.7	15978.1	43813
sp|Q56JV1|RS26_BOVIN.LHYC[CAM]VSC[CAM]AIHSK.+3	492.236	47.3	sp|Q56JV1|RS26_BOVIN	True	15260.1	9680.93	4874.09	10563	9096.15	21531.5
sp|Q56JV1|RS26_BOVIN.DISEASVFDAYVLPK.+2	827.422	87.2	sp|Q56JV1|RS26_BOVIN	True	37619.8	29857.5	18585	24814.9	43363.1	30189.8
sp|Q56JU9|RS24_BOVIN.TTGFGMIYDSLDYAK.+2	841.393	84.05	sp|Q56JU9|RS24_BOVIN	True	30463.2	21273	19064.9	34528.3	31191.5	53052.7
sp|Q4U5R3|PSME1_BOVIN.VFELMTALHTK.+3	430.569	72.73	sp|Q4U5R3|PSME1_BOVIN	True	32423.2	33359.7	21836.4	137105	101973	115322
sp|Q4U5R3|PSME1_BOVIN.TENLLGSYFPK.+2	634.83	76.18	sp|Q4U5R3|PSME1_BOVIN	True	199033	232862	229368	315120	329464	229276
sp|Q4U5R3|PSME1_BOVIN.NAYAVLYDIILK.+2	698.398	95.91	sp|Q4U5R3|PSME1_BOVIN	True	25861.1	14749.1	3577.23	247734	42187.7	25166.6
sp|Q4U5R3|PSME1_BOVIN.LMVMEIR.+2	446.243	65.93	sp|Q4U5R3|PSME1_BOVIN	True	196135	183116	158130	534588	269551	286491
sp|Q4U5R3|PSME1_BOVIN.KISELDAFLK.+3	388.56	69.63	sp|Q4U5R3|PSME1_BOVIN	True	82016.7	95078.6	59975.4	166534	129822	102294
sp|Q4U5R3|PSME1_BOVIN.KISELDAFLK.+2	582.337	69.63	sp|Q4U5R3|PSME1_BOVIN	True	81173.1	105582	81407	171549	206624	136911
sp|Q4U5R3|PSME1_BOVIN.IVVLLQR.+2	420.787	62.87	sp|Q4U5R3|PSME1_BOVIN	True	194640	257548	203746	520599	451626	362099
sp|Q4U5R3|PSME1_BOVIN.ISELDAFLK.+2	518.29	75.7	sp|Q4U5R3|PSME1_BOVIN	True	54740.2	66077	96730.2	119389	140255	107613
sp|Q4U5R3|PSME1_BOVIN.IEDGNNFGVAVQEK.+2	760.373	57.93	sp|Q4U5R3|PSME1_BOVIN	True	28556.1	36944.8	30448.4	45841.6	53932.1	42598.2
sp|Q4U5R3|PSME1_BOVIN.APLDIPVPDPVK.+2	630.864	78.36	sp|Q4U5R3|PSME1_BOVIN	True	240831	258178	267198	377753	415134	269287
sp|Q3ZCL8|SH3L3_BOVIN.VYSTSVTGSR.+2	528.77	31.39	sp|Q3ZCL8|SH3L3_BOVIN	True	533436	758417	833822	237.207	1.10047e+06	719204
sp|Q3ZCL8|SH3L3_BOVIN.RIQYQLVDISQDNALRDEMR.+4	616.566	73.13	sp|Q3ZCL8|SH3L3_BOVIN	True	195015	203370	108828	1.00191e+06	258750	278154
sp|Q3ZCL8|SH3L3_BOVIN.RIQYQLVDISQDNALRDEMR.+3	821.752	73.14	sp|Q3ZCL8|SH3L3_BOVIN	True	19833.5	8383.63	5048.92	79288.6	30049.2	34039.8
sp|Q3ZCL8|SH3L3_BOVIN.IQYQLVDISQDNALRDEMR.+3	769.718	76.88	sp|Q3ZCL8|SH3L3_BOVIN	True	256691	333999	89810.1	503791	132369	78945.9
sp|Q3ZCL8|SH3L3_BOVIN.ATPPQIVNGDQYC[CAM]GDYELFVEAVEQNTLQEFLK.+4	954.708	105.42	sp|Q3ZCL8|SH3L3_BOVIN	True	6407.5	7068.06	1113.12	1669.8	5800.78	326.939
sp|Q3ZCK9|PSA4_BOVIN.SALALAIK.+2	393.758	61.76	sp|Q3ZCK9|PSA4_BOVIN	True	41139.5	38041.5	29200.6	58378.7	68462.5	92112.7
sp|Q3ZCK9|PSA4_BOVIN.LNEDMAC[CAM]SVAGITSDANVLTNELR.+3	865.079	91.48	sp|Q3ZCK9|PSA4_BOVIN	True	13126.2	14782.2	1582.85	29351.7	33486.1	14234.5
sp|Q3ZCK9|PSA4_BOVIN.LLDEVFFSEK.+2	613.819	78.71	sp|Q3ZCK9|PSA4_BOVIN	True	59628.6	42094.1	50060.9	108880	103791	98670.2
sp|Q3ZCK9|PSA4_BOVIN.ATC[CAM]IGNNSAAAVSMLK.+2	804.398	64.85	sp|Q3ZCK9|PSA4_BOVIN	True	24148.6	18939.1	11420.1	23293.7	25343	32301
sp|Q3ZCK3|BPNT1_BOVIN.LTDIHGNALQYNK.+3	496.26	51.31	sp|Q3ZCK3|BPNT1_BOVIN	True	36379.4	30609.7	26438.3	27358.3	41392.4	43609.1
sp|Q3ZCK3|BPNT1_BOVIN.AIAGVINQPYYNYQAGPDAVLGR.+3	817.42	81.21	sp|Q3ZCK3|BPNT1_BOVIN	True	12618.3	16145.4	14158.6	13878.6	31281.3	4597.66
sp|Q3ZCK1|EIF3L_BOVIN.YGDFFIR.+2	459.229	68.56	sp|Q3ZCK1|EIF3L_BOVIN	True	35017.4	33165.3	22395.3	40877.3	30247.3	42069
sp|Q3ZCK1|EIF3L_BOVIN.VYEIQDIYENSWTK.+2	894.428	78.32	sp|Q3ZCK1|EIF3L_BOVIN	True	15762.5	17118.8	12359.9	21489.2	26951.2	28665.6
sp|Q3ZCK1|EIF3L_BOVIN.VSSDVIDQK.+2	495.759	35.38	sp|Q3ZCK1|EIF3L_BOVIN	True	35644.4	36371.7	2036.24	22475.2	35122.4	38192.5
sp|Q3ZCK1|EIF3L_BOVIN.LYTTMPVAK.+2	512.281	56.03	sp|Q3ZCK1|EIF3L_BOVIN	True	42363.9	34895	25064.8	32894.3	41518.9	47526.5
sp|Q3ZCK1|EIF3L_BOVIN.LAGFLDLTEQEFR.+2	769.896	87.97	sp|Q3ZCK1|EIF3L_BOVIN	True	13079.2	15244.1	2925.72	16420.9	9046.53	19356.6
sp|Q3ZCJ8|CATC_BOVIN.GTDEC[CAM]AIESIALAATPIPK.+3	653.003	86.65	sp|Q3ZCJ8|CATC_BOVIN	True	10939.5	12542	8616.14	9903.77	17540.3	5920.88
sp|Q3ZCJ2|AK1A1_BOVIN.SPAQILLR.+2	449.279	61.13	sp|Q3ZCJ2|AK1A1_BOVIN	True	68144.7	63860.6	47373.7	61854.6	74395.1	88538.2
sp|Q3ZCJ2|AK1A1_BOVIN.HIDC[CAM]AAIYGNETEIGEALK.+3	702.005	70.95	sp|Q3ZCJ2|AK1A1_BOVIN	True	33184.3	31750.4	24350.8	31380.5	48837.6	51914.1
sp|Q3ZCJ2|AK1A1_BOVIN.FIVPMLTVDGK.+2	610.341	84.95	sp|Q3ZCJ2|AK1A1_BOVIN	True	149211	85332.4	79206.5	103257	128452	137214
sp|Q3ZCJ2|AK1A1_BOVIN.DAGHPLYPFNDPY.+2	753.338	76.19	sp|Q3ZCJ2|AK1A1_BOVIN	True	20904.7	23561.5	22961.9	20720.4	24468.2	27351.9
sp|Q3ZCJ2|AK1A1_BOVIN.AWRDPEEPVLLK.+3	484.933	64.63	sp|Q3ZCJ2|AK1A1_BOVIN	True	52776.4	41436.6	36339.2	50378.9	78705.1	70641.5
sp|Q3ZCI9|TCPQ_BOVIN.YNIMLVR.+2	454.755	65.89	sp|Q3ZCI9|TCPQ_BOVIN	True	110054	92668.9	70821.8	139641	125017	154644
sp|Q3ZCI9|TCPQ_BOVIN.SAEELMNFSK.+2	578.271	62.11	sp|Q3ZCI9|TCPQ_BOVIN	True	97339.3	88572	65885.4	95925.7	92073.1	102573
sp|Q3ZCI9|TCPQ_BOVIN.RLVPGGGATEIELAK.+3	504.291	61.47	sp|Q3ZCI9|TCPQ_BOVIN	True	126603	115675	113282	183800	190510	238137
sp|Q3ZCI9|TCPQ_BOVIN.NVGLDIEAEVPAVK.+2	727.399	76.77	sp|Q3ZCI9|TCPQ_BOVIN	True	21210.2	14598.8	14940.2	58618.1	58324	34625.7
sp|Q3ZCI9|TCPQ_BOVIN.MVINHLEK.+2	492.271	41.29	sp|Q3ZCI9|TCPQ_BOVIN	True	14538.9	14080.9	10686.4	1947.75	14998.4	16721.8
sp|Q3ZCI9|TCPQ_BOVIN.LFVTNDAATILR.+2	667.377	76.74	sp|Q3ZCI9|TCPQ_BOVIN	True	125962	124257	100183	184767	224564	190018
sp|Q3ZCI9|TCPQ_BOVIN.LATNAAVTVLR.+2	564.84	61.87	sp|Q3ZCI9|TCPQ_BOVIN	True	62434.7	68096.3	51101.8	105275	125253	184559
sp|Q3ZCI9|TCPQ_BOVIN.KFAEAFEAIPR.+3	426.899	64.63	sp|Q3ZCI9|TCPQ_BOVIN	True	74890.5	65091.1	45129.2	83289.7	90978.2	93912.5
sp|Q3ZCI9|TCPQ_BOVIN.HFSGLEEAVYR.+3	436.551	58.73	sp|Q3ZCI9|TCPQ_BOVIN	True	130652	136663	92238.4	149718	144098	156205
sp|Q3ZCI9|TCPQ_BOVIN.GSTDNLMDDIER.+2	683.301	65.12	sp|Q3ZCI9|TCPQ_BOVIN	True	131271	117928	84771.2	125670	124427	111179
sp|Q3ZCI9|TCPQ_BOVIN.GEENLMDAQVK.+2	617.293	53.44	sp|Q3ZCI9|TCPQ_BOVIN	True	63853.9	57273.7	44632.1	63005.4	70864.6	65227.5
sp|Q3ZCI9|TCPQ_BOVIN.FAEAFEAIPR.+2	575.798	69.87	sp|Q3ZCI9|TCPQ_BOVIN	True	133493	120016	88445.5	129070	153891	175174
sp|Q3ZCI9|TCPQ_BOVIN.ETEGDVTSVK.+2	532.759	27.29	sp|Q3ZCI9|TCPQ_BOVIN	True	57181.2	52653.2	39117.2	179.817	61509.1	69200.3
sp|Q3ZCI9|TCPQ_BOVIN.EDGAISTIVLR.+2	587.327	67.94	sp|Q3ZCI9|TCPQ_BOVIN	True	143834	120192	118631	178566	223261	218803
sp|Q3ZCI9|TCPQ_BOVIN.DMLEAGVLDTYLGK.+2	762.884	86.67	sp|Q3ZCI9|TCPQ_BOVIN	True	73775.9	66552.7	33077.2	69051	137769	51322.5
sp|Q3ZCI9|TCPQ_BOVIN.AVDDGVNTFK.+2	533.264	49.02	sp|Q3ZCI9|TCPQ_BOVIN	True	131588	126305	88217.9	115329	127430	101121
sp|Q3ZCI9|TCPQ_BOVIN.APGFAQMLK.+2	481.76	65.62	sp|Q3ZCI9|TCPQ_BOVIN	True	165684	140336	121272	169538	181348	191706
sp|Q3ZCI9|TCPQ_BOVIN.AIADTGANVVVTGGR.+2	700.878	57.32	sp|Q3ZCI9|TCPQ_BOVIN	True	61652	57078.6	41356.3	58513.3	84911.6	89213.5
sp|Q3ZCI9|TCPQ_BOVIN.AHEILPDLVC[CAM]C[CAM]SAK.+3	538.266	66.73	sp|Q3ZCI9|TCPQ_BOVIN	True	176508	178649	124568	173626	201438	208510
sp|Q3ZCH0|GRP75_BOVIN.VQQTVQDLFGR.+2	645.844	66.2	sp|Q3ZCH0|GRP75_BOVIN	True	304887	347553	277560	435258	535628	343461
sp|Q3ZCH0|GRP75_BOVIN.TTPSVVAFTADGER.+2	725.862	63.92	sp|Q3ZCH0|GRP75_BOVIN	True	334712	411267	334381	513990	585433	392003
sp|Q3ZCH0|GRP75_BOVIN.STNGDTFLGGEDFDQALLR.+3	685.992	85.12	sp|Q3ZCH0|GRP75_BOVIN	True	62978.1	46964.9	31520.4	46182.8	55256	38918.7
sp|Q3ZCH0|GRP75_BOVIN.STNGDTFLGGEDFDQALLR.+2	1028.48	85.15	sp|Q3ZCH0|GRP75_BOVIN	True	23330.2	13260.8	9888.86	15784.1	23484.2	12011.8
sp|Q3ZCH0|GRP75_BOVIN.SQVFSTAADGQTQVEIK.+2	904.955	62.95	sp|Q3ZCH0|GRP75_BOVIN	True	31070.8	22742.2	21358.8	24286.4	46003.6	36417.4
sp|Q3ZCH0|GRP75_BOVIN.SDIGEVILVGGMTR.+2	723.885	79.22	sp|Q3ZCH0|GRP75_BOVIN	True	111700	109908	133765	287132	246925	153705
sp|Q3ZCH0|GRP75_BOVIN.RYDDPEVQK.+3	383.856	21.8	sp|Q3ZCH0|GRP75_BOVIN	True	64742	61560.3	50307.5	242.477	58318.6	71591.7
sp|Q3ZCH0|GRP75_BOVIN.RYDDPEVQK.+2	575.28	21.8	sp|Q3ZCH0|GRP75_BOVIN	True	47862.2	95744	56494.5	181.419	94867.4	53348.4
sp|Q3ZCH0|GRP75_BOVIN.RQAVTNPNNTFYATK.+3	575.629	48.13	sp|Q3ZCH0|GRP75_BOVIN	True	130553	148324	136284	210789	267999	180146
sp|Q3ZCH0|GRP75_BOVIN.RETGVDLTK.+2	509.78	22.18	sp|Q3ZCH0|GRP75_BOVIN	True	5145.06	308.419	1479.35	2403.84	3314.11	6114.81
sp|Q3ZCH0|GRP75_BOVIN.QAVTNPNNTFYATK.+2	784.889	53.34	sp|Q3ZCH0|GRP75_BOVIN	True	43840.3	52386.4	33829.8	42159.8	40828	28674.3
sp|Q3ZCH0|GRP75_BOVIN.QAASSLQQASLK.+2	616.336	45.64	sp|Q3ZCH0|GRP75_BOVIN	True	109578	130935	98191.2	173469	196636	140020
sp|Q3ZCH0|GRP75_BOVIN.MEEFKDQLPADEC[CAM]NK.+3	618.606	55.62	sp|Q3ZCH0|GRP75_BOVIN	True	91418.3	99299.8	42825.2	123281	94149.3	55632.9
sp|Q3ZCH0|GRP75_BOVIN.LYSPSQIGAFVLMK.+3	518.618	88.95	sp|Q3ZCH0|GRP75_BOVIN	True	53724.1	57827.6	39633.8	113596	218812	79006.6
sp|Q3ZCH0|GRP75_BOVIN.LYSPSQIGAFVLMK.+2	777.423	88.96	sp|Q3ZCH0|GRP75_BOVIN	True	47484.7	52051.3	31401.1	107935	184015	53036.8
sp|Q3ZCH0|GRP75_BOVIN.LVGMPAK.+2	358.212	44.26	sp|Q3ZCH0|GRP75_BOVIN	True	274273	330285	263035	483447	406032	304798
sp|Q3ZCH0|GRP75_BOVIN.LLGQFTLIGIPPAPR.+3	531.656	92.18	sp|Q3ZCH0|GRP75_BOVIN	True	58659	137996	117587	435866	507581	130200
sp|Q3ZCH0|GRP75_BOVIN.LLGQFTLIGIPPAPR.+2	796.98	92.07	sp|Q3ZCH0|GRP75_BOVIN	True	61089.9	83387.7	67203.6	190715	244982	34585
sp|Q3ZCH0|GRP75_BOVIN.LFEMAYK.+2	451.228	62.32	sp|Q3ZCH0|GRP75_BOVIN	True	229684	235206	205611	391429	307419	3950.9
sp|Q3ZCH0|GRP75_BOVIN.KSQVFSTAADGQTQVEIK.+3	646.337	57.81	sp|Q3ZCH0|GRP75_BOVIN	True	20286.7	15256.7	6234.16	12792.8	16942.2	4153.95
sp|Q3ZCH0|GRP75_BOVIN.ERVEAVNMAEGIIHDTETK.+4	536.268	72.88	sp|Q3ZCH0|GRP75_BOVIN	True	193004	208030	128828	531196	280717	228984
sp|Q3ZCH0|GRP75_BOVIN.ERVEAVNMAEGIIHDTETK.+3	714.688	72.87	sp|Q3ZCH0|GRP75_BOVIN	True	65555.9	58147	16807.1	118666	81110.1	73583
sp|Q3ZCH0|GRP75_BOVIN.EQQIVIQSSGGLSK.+2	737.399	56.45	sp|Q3ZCH0|GRP75_BOVIN	True	42119.3	44846.4	88175.3	103190	93048.9	47771.7
sp|Q3ZCH0|GRP75_BOVIN.DSETGENIR.+2	510.733	17.4	sp|Q3ZCH0|GRP75_BOVIN	True	109841	140989	117507	8076.35	161907	139628
sp|Q3ZCH0|GRP75_BOVIN.DNMALQR.+2	424.208	28.52	sp|Q3ZCH0|GRP75_BOVIN	True	185406	240404	156777	1434.59	262128	171226
sp|Q3ZCH0|GRP75_BOVIN.DDIENMVK.+2	482.226	54.94	sp|Q3ZCH0|GRP75_BOVIN	True	59541.2	69209.4	140834	192676	121922	70019.3
sp|Q3ZCH0|GRP75_BOVIN.DAGQISGLNVLR.+2	621.844	70.29	sp|Q3ZCH0|GRP75_BOVIN	True	330502	509116	377794	564041	1992.65	456630
sp|Q3ZCH0|GRP75_BOVIN.ASNGDAWVEAHGK.+3	447.878	34.94	sp|Q3ZCH0|GRP75_BOVIN	True	59445.8	85740.2	51440.2	309.708	99245.1	71997.2
sp|Q3ZCH0|GRP75_BOVIN.AQFEGIVTDLIR.+2	681.375	85.89	sp|Q3ZCH0|GRP75_BOVIN	True	354443	416448	189271	573889	520231	296791
sp|Q3ZCF7|UB2D3_BOVIN.SQWSPALTISK.+2	609.33	66.11	sp|Q3ZCF7|UB2D3_BOVIN	True	100856	94535.1	74951.2	103578	10364.4	196928
sp|Q3ZCF5|OAT_BOVIN.YFDFLSAYSAVNQGHC[CAM]HPK.+4	561.01	76.18	sp|Q3ZCF5|OAT_BOVIN	True	18975.5	11918	2172.29	41014.5	11843.7	31344.2
sp|Q3ZCF5|OAT_BOVIN.VAIAALEVLEEENLAENAEK.+3	719.043	89.62	sp|Q3ZCF5|OAT_BOVIN	True	38761.3	28406	27386.2	24650.1	89894.8	22761.2
sp|Q3ZCF5|OAT_BOVIN.TVQGPPSSDYIFER.+2	798.389	66.46	sp|Q3ZCF5|OAT_BOVIN	True	58944.7	49627.9	1680.28	46110.8	78023.7	75792.5
sp|Q3ZCF5|OAT_BOVIN.TLSAISSSTDPTSYDGFGPFMPGFEIIPYNDLPALER.+4	1002.23	104.89	sp|Q3ZCF5|OAT_BOVIN	True	9025.57	889.969	385.778	1769.37	4727.4	1232.3
sp|Q3ZCF5|OAT_BOVIN.IVFAAGNFWGR.+2	619.327	80.41	sp|Q3ZCF5|OAT_BOVIN	True	36852.3	31533.9	22690.7	66091.6	76183.1	118263
sp|Q3ZCF5|OAT_BOVIN.GLLNAIVIR.+2	484.816	78.7	sp|Q3ZCF5|OAT_BOVIN	True	85953.8	67181.9	65791.7	136277	150713	185985
sp|Q3ZCF5|OAT_BOVIN.FAPPLVIKEDEILEAVEIINK.+4	595.84	101.46	sp|Q3ZCF5|OAT_BOVIN	True	505.727	249.715	479.779	8671.7	2407.56	4729.68
sp|Q3ZCF5|OAT_BOVIN.FAPPLVIKEDEILEAVEIINK.+3	794.117	102.05	sp|Q3ZCF5|OAT_BOVIN	True	10210.6	5855.16	1056.02	41671	12752.8	10198.3
sp|Q3ZCF5|OAT_BOVIN.ELC[CAM]TQHQVLFIADEIQTGLAR.+3	814.753	90.9	sp|Q3ZCF5|OAT_BOVIN	True	1212.78	4217.79	2439.64	46678.1	52799.8	26249.3
sp|Q3ZCF5|OAT_BOVIN.AFYNNVLGEYEEYVTK.+2	969.96	86.31	sp|Q3ZCF5|OAT_BOVIN	True	33205.8	31076.4	8839.69	31207.8	55453.5	19522.5
sp|Q3ZCF3|SKP1_BOVIN.VDQGTLFELILAANYLDIK.+3	712.724	105.56	sp|Q3ZCF3|SKP1_BOVIN	True	4843.46	3294.2	1889.3	1101.34	8660.03	700.162
sp|Q3ZCF3|SKP1_BOVIN.TMLEDLGMDDEGDDDPVPLPNVNAAILK.+3	999.807	97.86	sp|Q3ZCF3|SKP1_BOVIN	True	36921.6	49248.8	99599	303306	215554	16775.7
sp|Q3ZCF3|SKP1_BOVIN.RTDDIPVWDQEFLK.+3	587.965	78.1	sp|Q3ZCF3|SKP1_BOVIN	True	157033	190249	216357	367862	301820	171201
sp|Q3ZCF3|SKP1_BOVIN.NDFTEEEEAQVR.+2	733.823	52.64	sp|Q3ZCF3|SKP1_BOVIN	True	30177.3	33020.6	54902.7	41986.8	47825	15708.8
sp|Q3ZCF3|SKP1_BOVIN.GLLDVTC[CAM]K.+2	453.242	58.76	sp|Q3ZCF3|SKP1_BOVIN	True	135551	188836	181956	270413	266081	162035
sp|Q3ZCF0|DCTN2_BOVIN.YADLPGIAR.+2	488.267	60.54	sp|Q3ZCF0|DCTN2_BOVIN	True	137118	195110	163783	250247	223930	164513
sp|Q3ZCF0|DCTN2_BOVIN.VHQLYETIQR.+3	429.567	49.32	sp|Q3ZCF0|DCTN2_BOVIN	True	91542.8	104170	62228.5	125528	90305.3	83515.1
sp|Q3ZCF0|DCTN2_BOVIN.VGALDLAVLDQVEAR.+2	784.936	86.01	sp|Q3ZCF0|DCTN2_BOVIN	True	44168.2	1188.63	41707.3	107409	63194	17164.1
sp|Q3ZCF0|DCTN2_BOVIN.RTGYESGEYEMLGEGLGVK.+3	692.33	70.25	sp|Q3ZCF0|DCTN2_BOVIN	True	40954.5	43991.2	39520.4	76474.9	73386.9	52250.4
sp|Q3ZCF0|DCTN2_BOVIN.RLTELEATVR.+3	396.563	51.81	sp|Q3ZCF0|DCTN2_BOVIN	True	63380.1	83311.1	62829.9	158685	148458	102309
sp|Q3ZCF0|DCTN2_BOVIN.LLHEVQELTTEVEK.+3	556.633	70.39	sp|Q3ZCF0|DCTN2_BOVIN	True	82490.3	116062	105430	264486	167820	110754
sp|Q3ZCF0|DCTN2_BOVIN.LLGPDAAINLTDPDGALAK.+3	622.339	82.71	sp|Q3ZCF0|DCTN2_BOVIN	True	60281.6	77695.3	77873.4	131951	114381	63858.6
sp|Q3ZCF0|DCTN2_BOVIN.LLGPDAAINLTDPDGALAK.+2	933.004	82.71	sp|Q3ZCF0|DCTN2_BOVIN	True	22980.3	31781.9	39499.1	60659.3	63772.8	34791.6
sp|Q3ZCF0|DCTN2_BOVIN.C[CAM]DQDAQNPLSAGLQGAC[CAM]LMDTVELLQAK.+3	1016.15	100.55	sp|Q3ZCF0|DCTN2_BOVIN	True	3883.22	7244.79	11752.1	25557.6	21539.2	3951.21
sp|Q3ZCD7|TECR_BOVIN.MPIIPFLL.+2	472.288	106.42	sp|Q3ZCD7|TECR_BOVIN	True	7219.66	2746.36	5525.35	242.377	8095.18	14397.4
sp|Q3ZCD0|CD81_BOVIN.QFYDQALQQAIVDDDANNAK.+3	756.357	74.9	sp|Q3ZCD0|CD81_BOVIN	True	22650.6	26502.7	17904.1	11778.2	15673.9	24433.2
sp|Q3ZCC9|SEC13_BOVIN.NGGQILVADLR.+2	578.328	65.63	sp|Q3ZCC9|SEC13_BOVIN	True	34314.8	42805.6	30972	56311.9	73936.8	69145.7
sp|Q3ZCC9|SEC13_BOVIN.LATC[CAM]SSDR.+2	455.208	4.68	sp|Q3ZCC9|SEC13_BOVIN	True	42926.6	53573.5	12161.4	8675.21	25618.4	54192.5
sp|Q3ZCC9|SEC13_BOVIN.FASGGC[CAM]DNLIK.+2	591.285	54	sp|Q3ZCC9|SEC13_BOVIN	True	49709.2	50761.9	43363.7	47407.9	56760.7	56140
sp|Q3ZCA2|CPSF5_BOVIN.TINLYPLTNYTFGTK.+2	873.459	86	sp|Q3ZCA2|CPSF5_BOVIN	True	6782.02	33836.4	5401.9	13683	14134.6	28076.1
sp|Q3ZC84|CNDP2_BOVIN.LVPNMTPEVVSEQVTSYLTK.+3	745.724	93.47	sp|Q3ZC84|CNDP2_BOVIN	True	21299.3	25526.7	20426.9	31590.3	41451.6	26495.6
sp|Q3ZC84|CNDP2_BOVIN.LPDGSEIPLPPILLGK.+2	829.99	97.34	sp|Q3ZC84|CNDP2_BOVIN	True	13803.5	16092.6	19453.3	135.154	26524.3	22211.8
sp|Q3ZC71|DPM3_BOVIN.ELQSQIQEAR.+2	601.312	43.69	sp|Q3ZC71|DPM3_BOVIN	True	23013.9	20020	15064.2	9501.42	20774.3	15658.7
sp|Q3ZC50|CCD47_BOVIN.MMRPVSDQVQIK.+3	477.92	54.69	sp|Q3ZC50|CCD47_BOVIN	True	15972.8	22087.9	13033.6	15177.6	26309	22784.6
sp|Q3ZC50|CCD47_BOVIN.IMQEEGQPLK.+2	586.803	46.51	sp|Q3ZC50|CCD47_BOVIN	True	9422.24	10394.6	9933.31	10857.3	11783.4	10367.9
sp|Q3ZC50|CCD47_BOVIN.IMNEEDPEK.+2	552.747	31.44	sp|Q3ZC50|CCD47_BOVIN	True	14047.9	14826.2	10775.7	628.695	10627.2	588.188
sp|Q3ZC50|CCD47_BOVIN.DMEALLPLMNMVIYSIDK.+3	699.354	107.54	sp|Q3ZC50|CCD47_BOVIN	True	1460.31	365.725	448.383	353.858	593.547	989.16
sp|Q3ZC42|ADHX_BOVIN.VDEFVTHSLPFDQINEAFDLMHAGK.+4	715.846	96.71	sp|Q3ZC42|ADHX_BOVIN	True	11437.4	1199.31	693.258	58678.9	6424.07	1910.05
sp|Q3ZC42|ADHX_BOVIN.VC[CAM]LLGC[CAM]GISTGYGAALNAAK.+3	666.005	79.87	sp|Q3ZC42|ADHX_BOVIN	True	32346	33783.4	31958.1	45673.1	55717.9	51146.3
sp|Q3ZC42|ADHX_BOVIN.PLSIEEVEVAPPK.+2	704.39	71.57	sp|Q3ZC42|ADHX_BOVIN	True	5705.02	6894.84	15061.5	10901.3	13380.9	18955.6
sp|Q3ZC42|ADHX_BOVIN.IDPLAPLDK.+2	491.284	71.23	sp|Q3ZC42|ADHX_BOVIN	True	75449.8	74453.4	66243.2	98935.4	96535.8	105213
sp|Q3ZC42|ADHX_BOVIN.GTAFGGWK.+2	412.209	53.55	sp|Q3ZC42|ADHX_BOVIN	True	113341	116445	75823.1	114588	118105	114435
sp|Q3ZC42|ADHX_BOVIN.AGDTVIPLYIPQC[CAM]GEC[CAM]K.+2	960.963	78.58	sp|Q3ZC42|ADHX_BOVIN	True	25515	32750	20706.7	24907.6	30431.4	12952.8
sp|Q3ZC42|ADHX_BOVIN.AAVAWEAGKPLSIEEVEVAPPK.+3	764.414	78.45	sp|Q3ZC42|ADHX_BOVIN	True	33543	36066.2	21252.8	42612	43075	43014.8
sp|Q3ZC22|HSBP1_BOVIN.NIADLMTQAGVEELDSENK.+3	692.997	83.3	sp|Q3ZC22|HSBP1_BOVIN	True	7427.29	6634.1	11986.6	25197.2	16375.4	10844
sp|Q3ZC13|AP2M1_BOVIN.WARPPISMNFEVPFAPSGLK.+3	748.726	92.41	sp|Q3ZC13|AP2M1_BOVIN	True	12928.4	10450.9	4699.08	11237.1	23686.1	54244.1
sp|Q3ZC13|AP2M1_BOVIN.IPTPLNTSGVQVIC[CAM]MK.+3	586.648	78.9	sp|Q3ZC13|AP2M1_BOVIN	True	15581.8	12232.4	25080.1	899.9	15818	27612.3
sp|Q3ZC12|EIF3G_BOVIN.ELAEQLGLSTGEK.+2	687.859	63.12	sp|Q3ZC12|EIF3G_BOVIN	True	25592	30518.4	36052.4	32964.9	54025.9	45471.7
sp|Q3ZC10|SMD1_BOVIN.YFILPDSLPLDTLLVDVEPK.+3	763.087	105.68	sp|Q3ZC10|SMD1_BOVIN	True	3030.38	1940.41	422.038	745.775	528.07	1199.6
sp|Q3ZC09|ENOB_BOVIN.TAIQAAGYPDK.+2	567.793	45.7	sp|Q3ZC09|ENOB_BOVIN	True	19795	23945.4	12743	17670.6	26488.5	21560.5
sp|Q3ZC09|ENOB_BOVIN.LAMQEFMILPVGASSFR.+3	632.995	98.2	sp|Q3ZC09|ENOB_BOVIN	True	9416.63	8597.4	5478.36	29324.1	24856	11275.3
sp|Q3ZC09|ENOB_BOVIN.GNPTVEVDLHTAK.+2	690.86	55.21	sp|Q3ZC09|ENOB_BOVIN	True	1661.74	5126.5	4543.92	6403.07	9638.7	8137.55
sp|Q3ZC09|ENOB_BOVIN.DATNVGDEGGFAPNILENNEALELLK.+3	915.119	97.89	sp|Q3ZC09|ENOB_BOVIN	True	12161	16961.1	10649.9	18824.7	28146.7	2093.31
sp|Q3ZC07|ACTC_BOVIN.GYSFVTTAER.+2	565.778	56.53	sp|Q3ZC07|ACTC_BOVIN	True	59345.9	51177.8	35944	57349.1	74362	69865.4
sp|Q3ZBZ8|STIP1_BOVIN.LMDVGLIAIR.+2	550.828	81.62	sp|Q3ZBZ8|STIP1_BOVIN	True	74921.2	73041.8	142082	295257	217490	151613
sp|Q3ZBZ8|STIP1_BOVIN.LILEQMQK.+2	501.786	58.59	sp|Q3ZBZ8|STIP1_BOVIN	True	170275	177452	219936	300814	242605	166818
sp|Q3ZBZ8|STIP1_BOVIN.LDPQNHVLYSNR.+3	485.916	49.09	sp|Q3ZBZ8|STIP1_BOVIN	True	115525	141384	163614	188025	181240	138353
sp|Q3ZBZ8|STIP1_BOVIN.LAYINPDLALEEK.+2	744.901	75.57	sp|Q3ZBZ8|STIP1_BOVIN	True	116537	145565	181758	274577	253943	143075
sp|Q3ZBZ8|STIP1_BOVIN.HEANNPQLK.+2	525.77	5.24	sp|Q3ZBZ8|STIP1_BOVIN	True	37843.8	67103.3	62208.7	3570.54	60653.2	55225.3
sp|Q3ZBZ8|STIP1_BOVIN.GDYPQAMK.+2	455.21	27.16	sp|Q3ZBZ8|STIP1_BOVIN	True	953.555	88247.3	79195.9	2014.41	88137.7	3361.78
sp|Q3ZBZ8|STIP1_BOVIN.FMNPFNMPNLYQK.+3	548.595	86.46	sp|Q3ZBZ8|STIP1_BOVIN	True	57636.5	74814.9	50294	65941	80553.5	48823.4
sp|Q3ZBZ8|STIP1_BOVIN.FMNPFNMPNLYQK.+2	822.389	86.47	sp|Q3ZBZ8|STIP1_BOVIN	True	60256.3	76375.6	35322.7	63330.7	101543	38526.4
sp|Q3ZBZ8|STIP1_BOVIN.EGLQNMEAR.+2	524.248	41	sp|Q3ZBZ8|STIP1_BOVIN	True	23844.9	46589.2	41504.9	15743.6	35976.7	22647.7
sp|Q3ZBZ8|STIP1_BOVIN.DLDPTNMTYITNQAAVYFEK.+3	778.703	92.59	sp|Q3ZBZ8|STIP1_BOVIN	True	20525.9	28181	39274.5	69067.1	66057.2	1923.09
sp|Q3ZBZ8|STIP1_BOVIN.DC[CAM]EEC[CAM]IQLEPTFIK.+3	594.608	78.26	sp|Q3ZBZ8|STIP1_BOVIN	True	32778.8	50782.2	75359.6	77673	80085.5	45713.1
sp|Q3ZBZ8|STIP1_BOVIN.DC[CAM]EEC[CAM]IQLEPTFIK.+2	891.408	78.26	sp|Q3ZBZ8|STIP1_BOVIN	True	35046.7	49243.4	51571.9	69286.1	65813.7	33995.6
sp|Q3ZBZ8|STIP1_BOVIN.DAIHFYNK.+2	504.251	49.27	sp|Q3ZBZ8|STIP1_BOVIN	True	10671.5	20477.1	21416.1	22394.5	21978.8	9471.27
sp|Q3ZBZ8|STIP1_BOVIN.C[CAM]VMAQYNR.+2	521.234	34.72	sp|Q3ZBZ8|STIP1_BOVIN	True	76605.6	117040	80005.3	96923.7	103097	39448.2
sp|Q3ZBZ8|STIP1_BOVIN.AMDVYQK.+2	427.707	28.55	sp|Q3ZBZ8|STIP1_BOVIN	True	70169.8	87313	93317	1390.02	92948.3	65916.5
sp|Q3ZBZ8|STIP1_BOVIN.AMADPEVQQIMSDPAMR.+3	630.623	74.58	sp|Q3ZBZ8|STIP1_BOVIN	True	65513.4	82615.8	86073.9	97174.8	76843	67264.2
sp|Q3ZBZ8|STIP1_BOVIN.AMADPEVQQIMSDPAMR.+2	945.431	74.6	sp|Q3ZBZ8|STIP1_BOVIN	True	29083.2	34028.5	28168.8	47594.3	46717.7	29160.7
sp|Q3ZBZ8|STIP1_BOVIN.ALSAGNIDDALQC[CAM]YSEAIK.+3	680.33	83.78	sp|Q3ZBZ8|STIP1_BOVIN	True	48585.5	65949.9	69907.7	106927	109985	42556.2
sp|Q3ZBZ8|STIP1_BOVIN.ALSAGNIDDALQC[CAM]YSEAIK.+2	1019.99	83.77	sp|Q3ZBZ8|STIP1_BOVIN	True	11964	16054.9	19939	19393.2	28878.7	10892
sp|Q3ZBZ8|STIP1_BOVIN.AAALEFLNR.+2	502.78	67.77	sp|Q3ZBZ8|STIP1_BOVIN	True	61575.7	84378.6	65812.1	115862	51553.4	21032.4
sp|Q3ZBZ8|STIP1_BOVIN.AAALEAMK.+2	402.718	37.39	sp|Q3ZBZ8|STIP1_BOVIN	True	109346	160882	163784	193949	170376	124051
sp|Q3ZBZ1|CAB45_BOVIN.TAEHFQEAVAESR.+3	492.236	44.2	sp|Q3ZBZ1|CAB45_BOVIN	True	13652.9	15310.5	10714.5	27324.2	25335.9	18213.7
sp|Q3ZBX9|H2AJ_BOVIN.VTIAQGGVLPNIQAVLLPK.+3	644.394	95.89	sp|Q3ZBX9|H2AJ_BOVIN	True	1.63924e+06	1.89765e+06	2.83052e+06	2.97232e+06	6.38686e+06	3.92449e+06
sp|Q3ZBX9|H2AJ_BOVIN.VTIAQGGVLPNIQAVLLPK.+2	966.088	95.88	sp|Q3ZBX9|H2AJ_BOVIN	True	860429	942414	1.92751e+06	2.16005e+06	4.7394e+06	2.8231e+06
sp|Q3ZBX9|H2AJ_BOVIN.VGAGAPVYLAAVLEYLTAEILELAGNAAR.+4	729.652	112.7	sp|Q3ZBX9|H2AJ_BOVIN	True	35859.2	398.055	666.394	724.193	301.904	417.47
sp|Q3ZBX9|H2AJ_BOVIN.HLQLAIRNDEELNK.+4	423.981	55.51	sp|Q3ZBX9|H2AJ_BOVIN	True	339165	233515	211681	314883	617024	1.29232e+06
sp|Q3ZBX9|H2AJ_BOVIN.HLQLAIRNDEELNK.+3	564.972	55.5	sp|Q3ZBX9|H2AJ_BOVIN	True	202176	145438	160984	175132	506928	1.02167e+06
sp|Q3ZBW5|RHOB_BOVIN.IQAYDYLEC[CAM]SAK.+2	730.84	61.96	sp|Q3ZBW5|RHOB_BOVIN	True	8130.54	14512	6327.94	2100.16	6947.76	27369
sp|Q3ZBW4|PCNA_BOVIN.FSASGELGNGNIK.+2	647.325	55.52	sp|Q3ZBW4|PCNA_BOVIN	True	31208.6	38753.5	20507.5	31900.4	48658.6	51235.1
sp|Q3ZBW4|PCNA_BOVIN.DLSHIGDAVVISC[CAM]AK.+2	792.906	68.98	sp|Q3ZBW4|PCNA_BOVIN	True	12635.5	12938.7	10222	14124	18777.1	14800.1
sp|Q3ZBV8|SYTC_BOVIN.WPFWLSPR.+2	544.787	86.82	sp|Q3ZBV8|SYTC_BOVIN	True	23317.1	12610.8	9371.07	21495.8	27776.8	34913.3
sp|Q3ZBV8|SYTC_BOVIN.TTPYQIAC[CAM]GISQGLADNTVIAK.+3	774.398	89.74	sp|Q3ZBV8|SYTC_BOVIN	True	78547.5	80402.2	57505.9	37975.1	113153	35005.3
sp|Q3ZBV8|SYTC_BOVIN.TSGTVNIR.+2	424.235	24.5	sp|Q3ZBV8|SYTC_BOVIN	True	43104.7	56365.1	46361	624.455	69568.2	89327.3
sp|Q3ZBV8|SYTC_BOVIN.NELSGALTGLTR.+2	616.336	69.09	sp|Q3ZBV8|SYTC_BOVIN	True	128809	86150.8	64132.8	86008	26243.2	314883
sp|Q3ZBV8|SYTC_BOVIN.IYGISFPDPK.+2	568.803	74.82	sp|Q3ZBV8|SYTC_BOVIN	True	90818.6	90610.6	55765.7	110465	127540	108305
sp|Q3ZBV8|SYTC_BOVIN.GFQEVVTPNIYNSR.+2	812.41	69.28	sp|Q3ZBV8|SYTC_BOVIN	True	26910.1	23369	13916.1	18480.7	32895.2	21408.9
sp|Q3ZBV8|SYTC_BOVIN.GC[CAM]LDFLR.+2	440.721	67.87	sp|Q3ZBV8|SYTC_BOVIN	True	71334.1	60180.1	45346.4	81913	89657.8	116560
sp|Q3ZBV8|SYTC_BOVIN.C[CAM]GPLIDLC[CAM]R.+2	552.27	65.5	sp|Q3ZBV8|SYTC_BOVIN	True	58248	54703.2	39381.7	54679.1	56256.5	70036.8
sp|Q3ZBV2|DD19A_BOVIN.TAAFVLAMLSR.+2	590.331	87.23	sp|Q3ZBV2|DD19A_BOVIN	True	12212.1	6509.58	6349.37	15376.3	14785.7	18608.5
sp|Q3ZBV2|DD19A_BOVIN.DPNSPLYSVK.+2	560.288	55.44	sp|Q3ZBV2|DD19A_BOVIN	True	33775.5	34360.5	30308.7	33822.4	33828	24160
sp|Q3ZBV1|IST1_BOVIN.TNQIGTVNDR.+2	559.283	27.11	sp|Q3ZBV1|IST1_BOVIN	True	16727	16773.6	13152	339.457	17493	13426.7
sp|Q3ZBV1|IST1_BOVIN.IVADQLC[CAM]AK.+2	509.274	47.21	sp|Q3ZBV1|IST1_BOVIN	True	4679.7	43698.3	25432.9	30881.5	38644.1	33564.8
sp|Q3ZBU3|TEDC2_BOVIN.LQELQELR.+2	514.79	63.42	sp|Q3ZBU3|TEDC2_BOVIN	True	393812	303225	289112	276734	359383	431131
sp|Q3ZBU2|CISD1_BOVIN.HNEETGDNVGPLIIK.+3	545.949	60.97	sp|Q3ZBU2|CISD1_BOVIN	True	50992.3	35279.4	41195.2	28905.3	38296.2	73559.3
sp|Q3ZBT1|TERA_BOVIN.YEMFAQTLQQSR.+2	751.359	65.7	sp|Q3ZBT1|TERA_BOVIN	True	40501.3	33279.3	43163.9	45515.8	58012.1	76198.4
sp|Q3ZBT1|TERA_BOVIN.WALSQSNPSALR.+2	665.349	63.55	sp|Q3ZBT1|TERA_BOVIN	True	236476	221682	141824	239736	285650	224317
sp|Q3ZBT1|TERA_BOVIN.VINQILTEMDGMSTK.+3	560.616	78.8	sp|Q3ZBT1|TERA_BOVIN	True	102102	128679	81440.9	178531	124572	89621.5
sp|Q3ZBT1|TERA_BOVIN.VHLGDVISIQPC[CAM]PDVK.+3	592.982	72.35	sp|Q3ZBT1|TERA_BOVIN	True	272784	274285	235176	489026	472711	421148
sp|Q3ZBT1|TERA_BOVIN.RELQELVQYPVEHPDK.+4	495.76	61.86	sp|Q3ZBT1|TERA_BOVIN	True	38363.6	43723.8	72668.3	71916.4	71417.2	81738
sp|Q3ZBT1|TERA_BOVIN.QTNPSAMEVEEDDPVPEIR.+2	1078.49	70.97	sp|Q3ZBT1|TERA_BOVIN	True	22181.3	26183.7	27937.3	21586.3	24347.7	20422.5
sp|Q3ZBT1|TERA_BOVIN.QAAPC[CAM]VLFFDELDSIAK.+3	641.989	102	sp|Q3ZBT1|TERA_BOVIN	True	112238	104861	63640.5	284732	266889	67046.3
sp|Q3ZBT1|TERA_BOVIN.QAAPC[CAM]VLFFDELDSIAK.+2	962.48	102	sp|Q3ZBT1|TERA_BOVIN	True	50681.9	49253.6	25663.7	135323	123221	32653
sp|Q3ZBT1|TERA_BOVIN.NAPAIIFIDELDAIAPK.+3	604.337	103.79	sp|Q3ZBT1|TERA_BOVIN	True	84132.9	101267	73081.2	871.528	274922	77626.4
sp|Q3ZBT1|TERA_BOVIN.NAPAIIFIDELDAIAPK.+2	906.001	103.79	sp|Q3ZBT1|TERA_BOVIN	True	74588.7	67028.5	65293.2	1200.94	156516	71115.3
sp|Q3ZBT1|TERA_BOVIN.MTNGFSGADLTEIC[CAM]QR.+3	600.607	70.04	sp|Q3ZBT1|TERA_BOVIN	True	66881.4	66445.3	32476.1	46270.2	61803.7	60670
sp|Q3ZBT1|TERA_BOVIN.MTNGFSGADLTEIC[CAM]QR.+2	900.406	70.05	sp|Q3ZBT1|TERA_BOVIN	True	26212.3	27517.9	22543.4	30187.7	42883.6	29166.2
sp|Q3ZBT1|TERA_BOVIN.MDELQLFR.+2	526.266	73.68	sp|Q3ZBT1|TERA_BOVIN	True	281325	274855	202092	322849	321196	304132
sp|Q3ZBT1|TERA_BOVIN.LIVDEAINEDNSVVSLSQPK.+3	724.046	78.44	sp|Q3ZBT1|TERA_BOVIN	True	77763.4	76693.5	81128.5	140750	134688	79037.1
sp|Q3ZBT1|TERA_BOVIN.LEILQIHTK.+3	365.557	62.41	sp|Q3ZBT1|TERA_BOVIN	True	95775.2	108120	37595.9	154864	98770.6	59955.2
sp|Q3ZBT1|TERA_BOVIN.LDQLIYIPLPDEK.+2	778.932	87.87	sp|Q3ZBT1|TERA_BOVIN	True	250773	320254	148295	248898	484073	124376
sp|Q3ZBT1|TERA_BOVIN.LAGESESNLR.+2	538.273	34.13	sp|Q3ZBT1|TERA_BOVIN	True	73905	90730.7	49402.9	15856.4	54838.1	37587
sp|Q3ZBT1|TERA_BOVIN.LADDVDLEQVANETHGHVGADLAALC[CAM]SEAALQAIR.+4	918.953	91.87	sp|Q3ZBT1|TERA_BOVIN	True	20922.5	19370.9	1110.37	124105	55949.6	18476.5
sp|Q3ZBT1|TERA_BOVIN.KYEMFAQTLQQSR.+3	543.94	60.41	sp|Q3ZBT1|TERA_BOVIN	True	147183	153408	70673.1	136366	109448	97179.6
sp|Q3ZBT1|TERA_BOVIN.IVSQLLTLMDGLK.+2	715.918	95.94	sp|Q3ZBT1|TERA_BOVIN	True	20815.6	14087.7	14964.7	135500	123149	62104.2
sp|Q3ZBT1|TERA_BOVIN.GGNIGDGGGAADR.+2	558.755	14.22	sp|Q3ZBT1|TERA_BOVIN	True	116940	145865	69594.8	3067.46	106840	81957.9
sp|Q3ZBT1|TERA_BOVIN.GDIFLVR.+2	410.24	66.2	sp|Q3ZBT1|TERA_BOVIN	True	185225	197273	162513	281675	241029	281060
sp|Q3ZBT1|TERA_BOVIN.GDDLSTAILK.+2	516.782	63.69	sp|Q3ZBT1|TERA_BOVIN	True	137474	132543	212216	158358	159194	140551
sp|Q3ZBT1|TERA_BOVIN.ETVVEVPQVTWEDIGGLEDVKR.+4	625.325	87.75	sp|Q3ZBT1|TERA_BOVIN	True	24262	27637.5	5905.89	29674.4	59572.3	11012.3
sp|Q3ZBT1|TERA_BOVIN.ETVVEVPQVTWEDIGGLEDVKR.+3	833.431	87.75	sp|Q3ZBT1|TERA_BOVIN	True	214167	242497	57024	243523	491099	92727.1
sp|Q3ZBT1|TERA_BOVIN.ETVVEVPQVTWEDIGGLEDVK.+3	781.397	90.9	sp|Q3ZBT1|TERA_BOVIN	True	3635.73	3282.19	23369.6	48321.3	42384.3	17946.9
sp|Q3ZBT1|TERA_BOVIN.EMVELPLR.+2	493.771	69.7	sp|Q3ZBT1|TERA_BOVIN	True	320194	331790	282091	370576	402671	282077
sp|Q3ZBT1|TERA_BOVIN.ELQELVQYPVEHPDK.+3	608.644	65.82	sp|Q3ZBT1|TERA_BOVIN	True	223545	241142	134118	196851	249140	214433
sp|Q3ZBT1|TERA_BOVIN.ELQELVQYPVEHPDK.+2	912.462	65.83	sp|Q3ZBT1|TERA_BOVIN	True	28621.5	23428.8	12763.3	21546.1	33817.4	18839.1
sp|Q3ZBT1|TERA_BOVIN.DVDLEFLAK.+2	525.279	72.87	sp|Q3ZBT1|TERA_BOVIN	True	1547.48	158279	163299	489440	434107	403487
sp|Q3ZBT1|TERA_BOVIN.AVANETGAFFFLINGPEIMSK.+3	752.717	102.31	sp|Q3ZBT1|TERA_BOVIN	True	22205.5	20403.2	898.227	3268.02	19898.7	12373.7
sp|Q3ZBT1|TERA_BOVIN.AIGVKPPR.+2	419.269	33.19	sp|Q3ZBT1|TERA_BOVIN	True	72426.5	160586	108323	181.678	208279	196939
sp|Q3ZBT1|TERA_BOVIN.AIANEC[CAM]QANFISIK.+3	526.936	67.78	sp|Q3ZBT1|TERA_BOVIN	True	47563.6	54973.9	33246.9	54507.8	66062.3	53107
sp|Q3ZBT1|TERA_BOVIN.AIANEC[CAM]QANFISIK.+2	789.901	67.75	sp|Q3ZBT1|TERA_BOVIN	True	60336.1	61232	51187	57100	92591	73274.5
sp|Q3ZBT1|TERA_BOVIN.AFEEAEK.+2	412.195	16.08	sp|Q3ZBT1|TERA_BOVIN	True	161945	165838	135349	494.299	204425	173976
sp|Q3ZBS8|TIM8A_BOVIN.FIDTSQFILNR.+2	677.362	76.81	sp|Q3ZBS8|TIM8A_BOVIN	True	48105.5	53842.3	68803.7	89117.5	84092.3	48108.1
sp|Q3ZBM5|SNX5_BOVIN.TFLINYYNR.+2	602.312	69.66	sp|Q3ZBM5|SNX5_BOVIN	True	17856.9	20686.8	15987.9	23901.3	29477.8	23226.2
sp|Q3ZBM5|SNX5_BOVIN.LGEGEGSMTK.+2	504.737	26.42	sp|Q3ZBM5|SNX5_BOVIN	True	6592.43	20687.5	7861.7	335.841	8852.55	5719.98
sp|Q3ZBL5|PTH2_BOVIN.TVLGIGPGPADLIDK.+2	733.417	80.59	sp|Q3ZBL5|PTH2_BOVIN	True	43075.1	25404.8	4197.23	923.746	47062.1	51073.4
sp|Q3ZBL4|LZTL1_BOVIN.TVDSC[CAM]FQDLK.+2	606.782	57.03	sp|Q3ZBL4|LZTL1_BOVIN	True	18499.2	617.05	19041.2	6324.85	30040.9	3917.4
sp|Q3ZBL4|LZTL1_BOVIN.TIESQATDALDEK.+2	710.844	58.28	sp|Q3ZBL4|LZTL1_BOVIN	True	12146.8	15928.3	16678	17831.2	24492.3	11170.5
sp|Q3ZBL4|LZTL1_BOVIN.ELLEQVAEFEK.+2	667.846	74.87	sp|Q3ZBL4|LZTL1_BOVIN	True	23425.4	31422	22475.9	40677.5	18877.3	10832.9
sp|Q3ZBL4|LZTL1_BOVIN.AQDLSDLENTVAALK.+2	794.415	84.39	sp|Q3ZBL4|LZTL1_BOVIN	True	6708.91	19538.1	17834.7	21740.8	23284	24655.3
sp|Q3ZBJ0|ENY2_BOVIN.GLEHVTVDDLVAEITPK.+3	612.663	86.67	sp|Q3ZBJ0|ENY2_BOVIN	True	31896.8	43695.4	28106.1	69374.2	92525.7	30270.8
sp|Q3ZBI6|FHL3_BOVIN.RPITGLGGGK.+2	478.288	24.8	sp|Q3ZBI6|FHL3_BOVIN	True	2572.34	4131.73	5769.14	798.196	278.594	2041.85
sp|Q3ZBI6|FHL3_BOVIN.C[CAM]SESLYGR.+2	486.216	29.67	sp|Q3ZBI6|FHL3_BOVIN	True	19304.4	22843	23398.4	22853.4	18058.6	942.085
sp|Q3ZBH9|MCM7_BOVIN.LFADAVQELLPQYK.+2	817.943	89.84	sp|Q3ZBH9|MCM7_BOVIN	True	15464.1	16920.7	7910.99	3181.74	28437.3	9166.79
sp|Q3ZBH9|MCM7_BOVIN.IAQPGDHVSVTGIFLPILR.+3	678.39	92.43	sp|Q3ZBH9|MCM7_BOVIN	True	8102.36	328.923	941.064	140947	2211.52	22814.8
sp|Q3ZBH8|RS20_BOVIN.TPVEPEVAIHR.+3	416.563	52.35	sp|Q3ZBH8|RS20_BOVIN	True	173689	155121	151731	155223	195705	235656
sp|Q3ZBH8|RS20_BOVIN.RLIDLHSPSEIVK.+3	502.959	63.28	sp|Q3ZBH8|RS20_BOVIN	True	99794.7	98733.8	79032.4	123499	121874	150104
sp|Q3ZBH0|TCPB_BOVIN.VQDDEVGDGTTSVTVLAAELLR.+3	763.392	98.13	sp|Q3ZBH0|TCPB_BOVIN	True	35703.4	35699.6	47681.2	86918.6	124261	690.213
sp|Q3ZBH0|TCPB_BOVIN.VQDDEVGDGTTSVTVLAAELLR.+2	1144.58	98.14	sp|Q3ZBH0|TCPB_BOVIN	True	7645.65	2226.22	8324.68	18352.9	31163.3	6547.38
sp|Q3ZBH0|TCPB_BOVIN.VAEIEHAEK.+2	513.267	16.74	sp|Q3ZBH0|TCPB_BOVIN	True	27228.4	32220.4	21987.5	296.934	31017.5	31298.4
sp|Q3ZBH0|TCPB_BOVIN.TVYGGGC[CAM]SEMLMAHAVTQLASR.+3	780.37	79.55	sp|Q3ZBH0|TCPB_BOVIN	True	67699.3	69933.5	38331.8	88870.7	102269	85420
sp|Q3ZBH0|TCPB_BOVIN.SLHDALC[CAM]VLAQTVK.+3	518.948	81	sp|Q3ZBH0|TCPB_BOVIN	True	112003	114555	72977.2	158782	213159	193212
sp|Q3ZBH0|TCPB_BOVIN.QALLNSAVDHGSDEVK.+3	561.616	55.32	sp|Q3ZBH0|TCPB_BOVIN	True	85829.2	99365.5	65193.6	76623.5	113893	96539.6
sp|Q3ZBH0|TCPB_BOVIN.NIGVDNPAAK.+2	499.767	45.75	sp|Q3ZBH0|TCPB_BOVIN	True	10528	175063	1169.62	5100.69	243843	204651
sp|Q3ZBH0|TCPB_BOVIN.MLPTIIADNAGYDSADLVAQLR.+3	783.07	93.36	sp|Q3ZBH0|TCPB_BOVIN	True	44133.6	50069.6	34181.3	77166.4	114463	36153.9
sp|Q3ZBH0|TCPB_BOVIN.LSSFIGAIAIGDLVK.+2	752.443	96.56	sp|Q3ZBH0|TCPB_BOVIN	True	32919.3	25577.9	10247.4	130135	92583.2	49886.3
sp|Q3ZBH0|TCPB_BOVIN.LIEEVMIGEDK.+2	638.329	67.23	sp|Q3ZBH0|TCPB_BOVIN	True	49574.1	58039.1	47379.3	91808.9	89047.4	85990.7
sp|Q3ZBH0|TCPB_BOVIN.LGGSLADSYLDEGFLLDK.+2	956.981	85.82	sp|Q3ZBH0|TCPB_BOVIN	True	7232.33	8192.64	7326.24	12627.3	10556.3	3902.17
sp|Q3ZBH0|TCPB_BOVIN.LALVTGGEIASTFDHPELVK.+3	699.712	84.04	sp|Q3ZBH0|TCPB_BOVIN	True	42138.2	51690.9	47258.9	96067	122357	88891.9
sp|Q3ZBH0|TCPB_BOVIN.KLGGSLADSYLDEGFLLDK.+3	681.021	84.3	sp|Q3ZBH0|TCPB_BOVIN	True	39712.1	27794.4	17831.8	63036.8	74842.7	50751.2
sp|Q3ZBH0|TCPB_BOVIN.ILIANTGMDTDK.+2	646.332	59.5	sp|Q3ZBH0|TCPB_BOVIN	True	146873	184687	125965	143050	165512	154780
sp|Q3ZBH0|TCPB_BOVIN.IHPQTIIAGWR.+3	431.247	65.64	sp|Q3ZBH0|TCPB_BOVIN	True	136973	123629	86111.6	146928	176979	204713
sp|Q3ZBH0|TCPB_BOVIN.GATQQILDEAER.+2	665.833	58.36	sp|Q3ZBH0|TCPB_BOVIN	True	81549.1	109032	70446.4	82207.8	115774	88561.4
sp|Q3ZBH0|TCPB_BOVIN.FRQDLMNIAGTTLSSK.+3	594.645	71.92	sp|Q3ZBH0|TCPB_BOVIN	True	192900	217867	144499	208607	298386	253001
sp|Q3ZBH0|TCPB_BOVIN.EAVAMESYAK.+2	549.76	48.24	sp|Q3ZBH0|TCPB_BOVIN	True	117254	126902	75960	100137	137393	110375
sp|Q3ZBH0|TCPB_BOVIN.DASLMVTNDGATILK.+2	774.9	74.13	sp|Q3ZBH0|TCPB_BOVIN	True	93179.5	101395	76373.7	75422	143873	92019.4
sp|Q3ZBG0|PSA7_BOVIN.NYTDEAIETDDLTIK.+2	870.912	69.02	sp|Q3ZBG0|PSA7_BOVIN	True	32001.2	32294.6	30534.9	32414.1	53277.7	41759.2
sp|Q3ZBG0|PSA7_BOVIN.LYQTDPSGTYHAWK.+3	556.267	56.25	sp|Q3ZBG0|PSA7_BOVIN	True	37904.6	40159.1	23294.5	32194.6	39525	39768.1
sp|Q3ZBG0|PSA7_BOVIN.LTVEDPVTVEYITR.+2	817.935	76.65	sp|Q3ZBG0|PSA7_BOVIN	True	40888.6	39551.9	29719.7	62788.2	68114.8	55617.4
sp|Q3ZBG0|PSA7_BOVIN.IC[CAM]ALDDNVC[CAM]MAFAGLTADAR.+3	728.668	86.25	sp|Q3ZBG0|PSA7_BOVIN	True	5047.21	5823.69	4004.82	7049.08	11946.9	1390.43
sp|Q3ZBF7|TEBP_BOVIN.LTFSC[CAM]LGGSDNFK.+2	723.34	70.52	sp|Q3ZBF7|TEBP_BOVIN	True	157135	172413	175538	226447	281446	195314
sp|Q3ZBF7|TEBP_BOVIN.HLNEIDLFHC[CAM]IDPNDSK.+4	517.495	74.03	sp|Q3ZBF7|TEBP_BOVIN	True	133811	143055	98570	219390	172243	158488
sp|Q3ZBF7|TEBP_BOVIN.HLNEIDLFHC[CAM]IDPNDSK.+3	689.658	74.03	sp|Q3ZBF7|TEBP_BOVIN	True	73891.2	104677	29531	137955	113139	104771
sp|Q3ZBF7|TEBP_BOVIN.GESGQSWPR.+2	502.233	31.41	sp|Q3ZBF7|TEBP_BOVIN	True	122528	137137	154344	2243.49	179783	141605
sp|Q3ZBF7|TEBP_BOVIN.DVNVNFEK.+2	482.74	52.09	sp|Q3ZBF7|TEBP_BOVIN	True	274761	297498	317002	445525	458026	331276
sp|Q3ZBF6|ACADS_BOVIN.LADMALALESAR.+2	630.835	72.39	sp|Q3ZBF6|ACADS_BOVIN	True	28720.4	27766.5	22484.7	30842.3	41723.2	54179.2
sp|Q3ZBF6|ACADS_BOVIN.LAASEAATAITHQAMQILGGMGYVK.+4	633.829	103.12	sp|Q3ZBF6|ACADS_BOVIN	True	4294.36	1790.89	1078.64	309.218	8589.55	13110.6
sp|Q3ZBF6|ACADS_BOVIN.IAMQTLDTGR.+2	553.287	54.22	sp|Q3ZBF6|ACADS_BOVIN	True	27717.9	34915.2	25713.8	31219	40144.2	47071.1
sp|Q3ZBF6|ACADS_BOVIN.ADGDSWVLSGTK.+2	618.299	60.11	sp|Q3ZBF6|ACADS_BOVIN	True	15333.5	12000.9	8656.02	11145	13700.7	17722.7
sp|Q3ZBE9|NSDHL_BOVIN.VQFFLGDLC[CAM]SQQDLYPALK.+3	748.045	94.11	sp|Q3ZBE9|NSDHL_BOVIN	True	9305.89	6743.94	2135.41	7224.88	16420.2	10255.5
sp|Q3ZBD9|MARE1_BOVIN.QGQETAMAPSLVAPALNKPK.+3	684.37	66.54	sp|Q3ZBD9|MARE1_BOVIN	True	32483.2	53387.8	26270.3	33265.6	35587.5	31091.9
sp|Q3ZBD9|MARE1_BOVIN.NIELIC[CAM]QENEGENNPVLQR.+3	757.034	71.26	sp|Q3ZBD9|MARE1_BOVIN	True	29028.4	27614.2	30589.8	29202.1	34149.1	31040.8
sp|Q3ZBD7|G6PI_BOVIN.VWFVSNIDGTHIAK.+3	529.616	73.6	sp|Q3ZBD7|G6PI_BOVIN	True	192541	166413	103238	217206	232647	281419
sp|Q3ZBD7|G6PI_BOVIN.VNYQTGPIVWGEPGTNGQHAFYQLIHQGTK.+4	835.918	83.6	sp|Q3ZBD7|G6PI_BOVIN	True	25547.3	15613.2	911.443	31510	19712.5	57789.1
sp|Q3ZBD7|G6PI_BOVIN.TWYEQHGSDLNLR.+3	540.259	60.48	sp|Q3ZBD7|G6PI_BOVIN	True	180374	172479	137072	239423	111551	108848
sp|Q3ZBD7|G6PI_BOVIN.TLATLNPESSLFIIASK.+3	602.34	91.39	sp|Q3ZBD7|G6PI_BOVIN	True	55695.2	47246.9	48139.8	90701.3	126901	111460
sp|Q3ZBD7|G6PI_BOVIN.TLATLNPESSLFIIASK.+2	903.006	91.4	sp|Q3ZBD7|G6PI_BOVIN	True	84350.8	75754.2	70850.3	152776	191908	147064
sp|Q3ZBD7|G6PI_BOVIN.TFTTQETITNAETAK.+3	552.609	56.69	sp|Q3ZBD7|G6PI_BOVIN	True	63240.4	60702.9	34052.5	53637.2	69337.9	77645.9
sp|Q3ZBD7|G6PI_BOVIN.SNAPILVDGK.+2	507.285	50.88	sp|Q3ZBD7|G6PI_BOVIN	True	162455	139594	156787	166135	234681	274418
sp|Q3ZBD7|G6PI_BOVIN.NLVTETVMQMLVDVAK.+3	597.651	105.68	sp|Q3ZBD7|G6PI_BOVIN	True	16152.4	6404.56	1893.95	1845.42	30605	19443.8
sp|Q3ZBD7|G6PI_BOVIN.NLVTETVMQMLVDVAK.+2	895.973	105.69	sp|Q3ZBD7|G6PI_BOVIN	True	15071.2	4445.74	761.829	2230.5	10918.4	9072.79
sp|Q3ZBD7|G6PI_BOVIN.KIEPELDGSSPVTSHDSSTNGLINFIK.+4	722.119	78.04	sp|Q3ZBD7|G6PI_BOVIN	True	64206.1	68690.3	12551.3	65211.8	80813.8	96503.1
sp|Q3ZBD7|G6PI_BOVIN.ILLANFLAQTEALMR.+3	568.655	104.07	sp|Q3ZBD7|G6PI_BOVIN	True	15577.3	7004.82	2000.54	1235.74	18529.3	28897.1
sp|Q3ZBD7|G6PI_BOVIN.HFVALSTNTAK.+2	594.822	46.09	sp|Q3ZBD7|G6PI_BOVIN	True	40116.7	42928.4	26468.7	40455.5	50473.9	69177.4
sp|Q3ZBD7|G6PI_BOVIN.FAAYFQQGDMESNGK.+2	846.87	62.27	sp|Q3ZBD7|G6PI_BOVIN	True	20711.4	19434.6	8723.03	18439.3	22804.9	27676.9
sp|Q3ZBD0|PSMD7_BOVIN.TNDQMVVVYLASLIR.+2	861.466	103.21	sp|Q3ZBD0|PSMD7_BOVIN	True	2170.73	1739.31	477.768	704.562	4605.65	1036.58
sp|Q3ZBD0|PSMD7_BOVIN.TFEHVTSEIGAEEAEEVGVEHLLR.+4	671.082	80.62	sp|Q3ZBD0|PSMD7_BOVIN	True	21275.8	4080.32	2499.92	4477.7	18922.5	16680.6
sp|Q3ZBD0|PSMD7_BOVIN.MLELAVQK.+2	466.268	59.98	sp|Q3ZBD0|PSMD7_BOVIN	True	42334.9	49387.9	29649.7	58117.5	52444.4	64897
sp|Q3ZBD0|PSMD7_BOVIN.DTTVGTLSQR.+2	539.28	41.53	sp|Q3ZBD0|PSMD7_BOVIN	True	62480.3	52719.1	48451.7	26299.9	91751.5	81687.5
sp|Q3ZBA6|DJB11_BOVIN.TTQLGPGR.+2	415.23	19.98	sp|Q3ZBA6|DJB11_BOVIN	True	29327.2	38111.2	29333.7	504.637	39577.4	39458.3
sp|Q3ZBA6|DJB11_BOVIN.FQMTQEVVC[CAM]DEC[CAM]PNVK.+3	661.958	65.25	sp|Q3ZBA6|DJB11_BOVIN	True	24457.9	21463.4	22833.6	23536.2	26461.6	20366.1
sp|Q3Y5Z3|ADIPO_BOVIN.SAFSVGLER.+2	483.256	59.95	sp|Q3Y5Z3|ADIPO_BOVIN	True	188428	171190	100838	189745	185202	201093
sp|Q3Y5Z3|ADIPO_BOVIN.QVTVPNVPIR.+2	561.835	65.16	sp|Q3Y5Z3|ADIPO_BOVIN	True	171883	138707	85970.5	171283	163146	7350.62
sp|Q3Y5Z3|ADIPO_BOVIN.NVDQASGSVLLYLEK.+3	545.958	78.73	sp|Q3Y5Z3|ADIPO_BOVIN	True	36074.7	20470.5	41090.2	54961.6	58032.3	3716.28
sp|Q3Y5Z3|ADIPO_BOVIN.NVDQASGSVLLYLEK.+2	818.433	78.7	sp|Q3Y5Z3|ADIPO_BOVIN	True	26916.6	23041.3	28063.4	49551.2	50619.8	22594.8
sp|Q3T199|RS23_BOVIN.VANVSLLALYK.+2	595.861	77.5	sp|Q3T199|RS23_BOVIN	True	40756.3	33936.6	51549.7	77431.9	85040.6	141898
sp|Q3T199|RS23_BOVIN.ANPFGGASHAK.+3	352.846	23.1	sp|Q3T199|RS23_BOVIN	True	84437.3	69790.2	74729.2	1083.12	84337.7	121003
sp|Q3T189|SDHB_BOVIN.YLGPAVLMQAYR.+2	691.369	80.03	sp|Q3T189|SDHB_BOVIN	True	54898.5	66258.6	47518.1	57947.3	75424.8	69943.1
sp|Q3T189|SDHB_BOVIN.LQDPFSLYR.+2	569.798	74.36	sp|Q3T189|SDHB_BOVIN	True	118856	126751	85542.9	125228	157562	146015
sp|Q3T189|SDHB_BOVIN.DLVPDLSNFYAQYK.+2	836.914	87.59	sp|Q3T189|SDHB_BOVIN	True	95801.1	127178	3283.07	46604	124611	19727.8
sp|Q3T189|SDHB_BOVIN.C[CAM]HTIMNC[CAM]TQTC[CAM]PK.+3	550.9	36.61	sp|Q3T189|SDHB_BOVIN	True	21060.1	23032.1	15904.1	15185.8	22537.4	18918.6
sp|Q3T178|VPS28_BOVIN.YDNMAELFAVVK.+2	700.35	86.56	sp|Q3T178|VPS28_BOVIN	True	16477.1	3867.36	7944.85	1001.67	5791.74	17285.3
sp|Q3T171|RL36_BOVIN.YPMAVGLNK.+2	496.765	57.89	sp|Q3T171|RL36_BOVIN	True	88623.5	81958	125889	61079.9	74193.3	104307
sp|Q3T171|RL36_BOVIN.EVC[CAM]GFAPYER.+2	614.277	57.2	sp|Q3T171|RL36_BOVIN	True	177623	169474	248569	116153	197332	244475
sp|Q3T171|RL36_BOVIN.ALRYPMAVGLNK.+3	444.92	62.62	sp|Q3T171|RL36_BOVIN	True	18553.4	19444.5	31034.7	12801.2	31754	100185
sp|Q3T169|RS3_BOVIN.TQNVLGEK.+2	444.743	25.66	sp|Q3T169|RS3_BOVIN	True	195797	178469	142066	90149.2	211559	276397
sp|Q3T169|RS3_BOVIN.TEIIILATR.+2	515.319	69.85	sp|Q3T169|RS3_BOVIN	True	85891.9	52574.9	44929.6	183848	114753	131674
sp|Q3T169|RS3_BOVIN.RFGFPEGSVELYAEK.+3	576.958	72.21	sp|Q3T169|RS3_BOVIN	True	42716.8	21159.6	10804.9	72529.8	40280.3	120314
sp|Q3T169|RS3_BOVIN.KPLPDHVSIVEPKDEILPTTPISEQK.+4	728.401	72.49	sp|Q3T169|RS3_BOVIN	True	103142	70412.8	11180.1	77401.3	111381	154566
sp|Q3T169|RS3_BOVIN.IRELTAVVQK.+3	386.24	50.89	sp|Q3T169|RS3_BOVIN	True	82618.7	68798.8	56460.2	72096.2	112166	151921
sp|Q3T169|RS3_BOVIN.IMLPWDPTGK.+2	579.305	80.88	sp|Q3T169|RS3_BOVIN	True	153362	143543	100638	183116	168396	265885
sp|Q3T169|RS3_BOVIN.GLC[CAM]AIAQAESLR.+2	644.837	66.08	sp|Q3T169|RS3_BOVIN	True	164277	141324	101029	138999	186422	203979
sp|Q3T169|RS3_BOVIN.GGKPEPPAMPQPVPTA.+2	787.406	62.66	sp|Q3T169|RS3_BOVIN	True	70078.4	67679.7	70227.6	56493.7	54852.7	65144
sp|Q3T169|RS3_BOVIN.GC[CAM]EVVVSGK.+2	467.737	27.47	sp|Q3T169|RS3_BOVIN	True	106912	98861.4	77066	2953.41	114779	130636
sp|Q3T169|RS3_BOVIN.FVDGLMIHSGDPVNYYVDTAVR.+3	823.402	83.65	sp|Q3T169|RS3_BOVIN	True	14970	9663.45	18258.9	48698.9	39266.3	32655.2
sp|Q3T169|RS3_BOVIN.FVADGIFK.+2	448.748	67.68	sp|Q3T169|RS3_BOVIN	True	224400	172792	185819	263365	280537	333891
sp|Q3T169|RS3_BOVIN.ELAEDGYSGVEVR.+2	712.339	57.56	sp|Q3T169|RS3_BOVIN	True	104758	87620.5	64045.8	80409.6	113754	140743
sp|Q3T169|RS3_BOVIN.DEILPTTPISEQK.+2	735.888	67.02	sp|Q3T169|RS3_BOVIN	True	114949	114063	184883	98317.5	108345	92706.2
sp|Q3T169|RS3_BOVIN.AELNEFLTR.+2	546.788	66.13	sp|Q3T169|RS3_BOVIN	True	303166	236924	222787	251529	350431	438073
sp|Q3T168|CYBP_BOVIN.TDTVLILC[CAM]R.+2	545.8	66.19	sp|Q3T168|CYBP_BOVIN	True	54408.2	51632.2	52745.8	69786.6	82828.9	88713.7
sp|Q3T168|CYBP_BOVIN.EKPSYDTETDPSEGLMNVLK.+3	751.691	74.97	sp|Q3T168|CYBP_BOVIN	True	45840.7	48970.9	40220.1	55897.4	52619	59826.3
sp|Q3T168|CYBP_BOVIN.AELTENEKPAAVVAPITTGYTVK.+3	801.432	70.55	sp|Q3T168|CYBP_BOVIN	True	19266.9	20852.9	9430.41	19559.3	24427.8	17417.8
sp|Q3T165|PHB_BOVIN.NITYLPAGQSVLLQLPQ.+3	619.016	95.24	sp|Q3T165|PHB_BOVIN	True	10447.6	8780.97	9493.45	10588.8	6226.27	10796.9
sp|Q3T165|PHB_BOVIN.NITYLPAGQSVLLQLPQ.+2	928.02	95.26	sp|Q3T165|PHB_BOVIN	True	12188.5	10871.4	13188.9	2872.09	24601.7	9805.82
sp|Q3T165|PHB_BOVIN.ILFRPVASQLPR.+3	466.286	67.3	sp|Q3T165|PHB_BOVIN	True	172892	145369	124429	130308	216427	209265
sp|Q3T165|PHB_BOVIN.IFTSIGEDYDER.+2	722.833	63.46	sp|Q3T165|PHB_BOVIN	True	79994.1	73986.8	47082.5	59289.5	76778	64751.7
sp|Q3T165|PHB_BOVIN.FDAGELITQR.+2	575.299	66.36	sp|Q3T165|PHB_BOVIN	True	106919	89033.1	65710.4	69415.4	122750	118925
sp|Q3T165|PHB_BOVIN.DLQNVNITLR.+2	593.333	66.87	sp|Q3T165|PHB_BOVIN	True	48501.1	44140	29739.4	50948.9	87512.5	61955.1
sp|Q3T165|PHB_BOVIN.AAIISAEGDSK.+2	531.277	38.3	sp|Q3T165|PHB_BOVIN	True	97645.5	101778	85327.8	995.57	105471	111865
sp|Q3T165|PHB_BOVIN.AAELIANSLATAGDGLIELR.+3	666.7	92.83	sp|Q3T165|PHB_BOVIN	True	31668.7	21755.7	22015.2	35755.2	62318.1	20664.6
sp|Q3T160|NPM_BOVIN.VDNDENEHQLSLR.+3	523.582	45.25	sp|Q3T160|NPM_BOVIN	True	466916	630046	808872	746670	620358	503144
sp|Q3T160|NPM_BOVIN.TVSLGAGAKDELHVVEAEAMNYEGSPIK.+4	729.617	82.98	sp|Q3T160|NPM_BOVIN	True	147126	5699.5	5300.37	161304	183236	120419
sp|Q3T160|NPM_BOVIN.MTDQEAIQDLWQWR.+3	607.286	88.92	sp|Q3T160|NPM_BOVIN	True	326488	433773	169786	582611	353572	63946.6
sp|Q3T160|NPM_BOVIN.MTDQEAIQDLWQWR.+2	910.425	88.93	sp|Q3T160|NPM_BOVIN	True	174873	206155	63168.3	297666	171670	23306.9
sp|Q3T160|NPM_BOVIN.GPSSVEDIK.+2	466.24	34.9	sp|Q3T160|NPM_BOVIN	True	447016	621150	738793	672816	753365	489997
sp|Q3T160|NPM_BOVIN.DELHVVEAEAMNYEGSPIK.+3	711.005	79.21	sp|Q3T160|NPM_BOVIN	True	146919	161626	291904	365869	206827	105383
sp|Q3T160|NPM_BOVIN.ADRDYHFK.+3	351.17	15.34	sp|Q3T160|NPM_BOVIN	True	46723.1	66402.3	84723	758.331	43335.2	29730.9
sp|Q3T149|HSPB1_BOVIN.YTLPPGVDPTLVSSSLSPEGTLTVEAPLPK.+3	1022.55	96.06	sp|Q3T149|HSPB1_BOVIN	True	46470.5	51640.3	93674.2	191576	253031	52732.7
sp|Q3T149|HSPB1_BOVIN.VSLDVNHFAPEELTVK.+3	599.984	75.95	sp|Q3T149|HSPB1_BOVIN	True	961969	989931	913102	1.88974e+06	1.69158e+06	1.45982e+06
sp|Q3T149|HSPB1_BOVIN.SATQSAEITIPVTFQAR.+3	607.323	77.03	sp|Q3T149|HSPB1_BOVIN	True	341074	363063	383957	608890	881068	772262
sp|Q3T149|HSPB1_BOVIN.SATQSAEITIPVTFQAR.+2	910.481	77.05	sp|Q3T149|HSPB1_BOVIN	True	223295	220153	218893	465940	631642	514425
sp|Q3T149|HSPB1_BOVIN.QLSSGVSEIQQTADR.+3	540.273	57.22	sp|Q3T149|HSPB1_BOVIN	True	211810	226971	100949	238447	130004	63823
sp|Q3T149|HSPB1_BOVIN.QLSSGVSEIQQTADR.+2	809.905	57.23	sp|Q3T149|HSPB1_BOVIN	True	115440	116694	60548.8	123363	81179.8	36990.4
sp|Q3T149|HSPB1_BOVIN.LPEEWSQWLSHSGWPGYVR.+3	772.039	91.33	sp|Q3T149|HSPB1_BOVIN	True	61030.8	7547.07	1225.76	305980	10884.3	3437.06
sp|Q3T149|HSPB1_BOVIN.LFDQAFGLPR.+2	582.314	77.61	sp|Q3T149|HSPB1_BOVIN	True	964354	848922	803207	1.12024e+06	1.26598e+06	1.22993e+06
sp|Q3T149|HSPB1_BOVIN.KYTLPPGVDPTLVSSSLSPEGTLTVEAPLPK.+3	1065.25	91.14	sp|Q3T149|HSPB1_BOVIN	True	48874.5	70434.1	32052	192105	308028	39624.4
sp|Q3T149|HSPB1_BOVIN.GPSWDPFR.+2	481.23	70	sp|Q3T149|HSPB1_BOVIN	True	45658.8	53554.2	38120.7	78053.3	31795.4	13641.8
sp|Q3T149|HSPB1_BOVIN.DGVVEITGK.+2	459.25	49.27	sp|Q3T149|HSPB1_BOVIN	True	215485	8574.61	20521.4	2773.52	7134.26	186431
sp|Q3T149|HSPB1_BOVIN.AQLGGPEAGK.+2	464.248	22.15	sp|Q3T149|HSPB1_BOVIN	True	757431	769534	929312	839.339	1.11277e+06	963385
sp|Q3T149|HSPB1_BOVIN.ALPAAAIEGPAYNR.+3	471.921	63.25	sp|Q3T149|HSPB1_BOVIN	True	363988	367576	309189	372097	462038	435179
sp|Q3T149|HSPB1_BOVIN.ALPAAAIEGPAYNR.+2	707.378	63.26	sp|Q3T149|HSPB1_BOVIN	True	766118	967429	844189	915061	1.2703e+06	1.05746e+06
sp|Q3T147|DX39B_BOVIN.VNIAFNYDMPEDSDTYLHR.+3	767.348	76.45	sp|Q3T147|DX39B_BOVIN	True	14659	13234.8	6399.69	33038.3	24117.3	21826
sp|Q3T147|DX39B_BOVIN.VAVFFGGLSIK.+2	569.337	84.46	sp|Q3T147|DX39B_BOVIN	True	8773.06	4002.05	1720.02	25785.4	22973.2	23921.4
sp|Q3T147|DX39B_BOVIN.QVMMFSATLSK.+2	621.815	70.57	sp|Q3T147|DX39B_BOVIN	True	16222.9	16100.5	10403	28536.7	32413.2	35643
sp|Q3T147|DX39B_BOVIN.MLEQLDMR.+2	518.252	61.36	sp|Q3T147|DX39B_BOVIN	True	127111	131867	79730.3	148675	109399	82387.2
sp|Q3T147|DX39B_BOVIN.LTLHGLQQYYVK.+3	488.273	66.77	sp|Q3T147|DX39B_BOVIN	True	76437.6	73420.2	40144	105718	97777.6	131954
sp|Q3T147|DX39B_BOVIN.ILVATNLFGR.+2	552.332	77.43	sp|Q3T147|DX39B_BOVIN	True	55481.2	56056.5	63937.1	171938	214394	214767
sp|Q3T147|DX39B_BOVIN.HFILDEC[CAM]DK.+2	588.771	53.76	sp|Q3T147|DX39B_BOVIN	True	42145.7	37419.8	29030.1	35505.8	38276.1	44373
sp|Q3T147|DX39B_BOVIN.GLAITFVSDENDAK.+2	740.37	70.93	sp|Q3T147|DX39B_BOVIN	True	43794	35122	28866.6	65210.2	68761.7	60956.1
sp|Q3T147|DX39B_BOVIN.DVQEIFR.+2	453.738	60.68	sp|Q3T147|DX39B_BOVIN	True	163369	159161	113756	150938	196011	183153
sp|Q3T147|DX39B_BOVIN.DFLLKPELLR.+3	415.252	79.64	sp|Q3T147|DX39B_BOVIN	True	177725	245495	147111	285446	185133	99823.5
sp|Q3T147|DX39B_BOVIN.AIVDC[CAM]GFEHPSEVQHEC[CAM]IPQAILGMDVLC[CAM]QAK.+4	913.682	88.44	sp|Q3T147|DX39B_BOVIN	True	51146.4	45341.4	3076.06	93439.2	78286.1	35310
sp|Q3T145|MDHC_BOVIN.VVEGLPINDFSR.+2	673.359	72.95	sp|Q3T145|MDHC_BOVIN	True	435367	430293	334796	436266	599377	578801
sp|Q3T145|MDHC_BOVIN.VIVVGNPANTNC[CAM]LTASK.+2	879.464	63.72	sp|Q3T145|MDHC_BOVIN	True	49927.1	57622.6	30905	45902	71450.1	53578.2
sp|Q3T145|MDHC_BOVIN.GEFITTVQQR.+2	589.812	55.11	sp|Q3T145|MDHC_BOVIN	True	164552	161848	117450	151503	213825	209876
sp|Q3T145|MDHC_BOVIN.ETAFEFLASA.+2	543.261	89.53	sp|Q3T145|MDHC_BOVIN	True	22089.3	18071.5	18809.7	27355.2	54495.9	15854.9
sp|Q3T145|MDHC_BOVIN.DLDVAILVGSMPR.+2	693.376	90.83	sp|Q3T145|MDHC_BOVIN	True	11932.7	13755	4542.05	78560.1	28360	11552.7
sp|Q3T145|MDHC_BOVIN.C[CAM]QGAALDK.+2	431.708	9.93	sp|Q3T145|MDHC_BOVIN	True	32913.7	33071	19796.8	6140.17	39523.1	44880.5
sp|Q3T140|DLRB1_BOVIN.KNEIMVAPDK.+2	572.805	40.07	sp|Q3T140|DLRB1_BOVIN	True	3893.21	3920.17	568.947	5585.72	9860.68	7562.4
sp|Q3T140|DLRB1_BOVIN.GVQGIIVVNTEGIPIK.+2	818.985	81.25	sp|Q3T140|DLRB1_BOVIN	True	5686.1	7313.54	13123	25605.6	25825.9	9805.72
sp|Q3T140|DLRB1_BOVIN.EIDPQNDLTFLR.+2	730.873	77.49	sp|Q3T140|DLRB1_BOVIN	True	75159.1	82351.4	101125	96273.2	118127	75776.6
sp|Q3T134|SPCS1_BOVIN.MLEHLSSLPTQMDYK.+3	598.292	69.71	sp|Q3T134|SPCS1_BOVIN	True	28745.8	24904.4	17884	3277.22	20671.9	33381.1
sp|Q3T133|TMED9_BOVIN.QREEYQPATPGLGMFVEVKDPEDK.+4	691.588	74.31	sp|Q3T133|TMED9_BOVIN	True	24582.8	19665.1	7434.41	41029.2	34329.3	47513.2
sp|Q3T133|TMED9_BOVIN.QLVEQVEQIQK.+2	671.372	59.06	sp|Q3T133|TMED9_BOVIN	True	68530.6	64572	47412.7	53374.2	70711.8	73731.3
sp|Q3T133|TMED9_BOVIN.FSLFAGGMLR.+2	549.792	83.54	sp|Q3T133|TMED9_BOVIN	True	19576.9	12174.2	8090.15	55048.6	33282.4	85928.9
sp|Q3T133|TMED9_BOVIN.C[CAM]FIEEIPDETMVIGNYR.+3	695.992	86.98	sp|Q3T133|TMED9_BOVIN	True	39123.4	27290.5	14430.6	25449.5	40392.2	4129.83
sp|Q3T122|EIF3D_BOVIN.NMLQFNLQTLPK.+2	723.892	82.49	sp|Q3T122|EIF3D_BOVIN	True	14665.1	9576.51	10253.8	10057.1	25086.4	37206.1
sp|Q3T122|EIF3D_BOVIN.NEIASVAYR.+2	511.767	50.25	sp|Q3T122|EIF3D_BOVIN	True	18171.2	18478.6	39871.5	33506.5	40318.2	36498.2
sp|Q3T114|RIDA_BOVIN.QALTNIGEILK.+2	600.353	75.29	sp|Q3T114|RIDA_BOVIN	True	38798.5	41171.2	28674	45765.8	64366.7	53971
sp|Q3T114|RIDA_BOVIN.ATVLLADINDFSTVNDVYK.+3	700.028	89.42	sp|Q3T114|RIDA_BOVIN	True	9853.61	9575.51	5518.8	10973.1	32502.2	2869.03
sp|Q3T114|RIDA_BOVIN.APAAIGPYSQAVLVDR.+3	543.298	70.91	sp|Q3T114|RIDA_BOVIN	True	19346.7	20203.1	12640.9	20899.2	27872	25772.1
sp|Q3T114|RIDA_BOVIN.APAAIGPYSQAVLVDR.+2	814.444	70.87	sp|Q3T114|RIDA_BOVIN	True	15947.5	16126.4	11013.5	14772.9	25061.1	17312.8
sp|Q3T114|RIDA_BOVIN.AAGC[CAM]DFTNVVK.+2	591.285	56.45	sp|Q3T114|RIDA_BOVIN	True	27517.9	27734.8	23345.3	28656.1	34239.2	29172.8
sp|Q3T108|PSB4_BOVIN.TQNPMVTGTSVLGLK.+2	773.419	74.64	sp|Q3T108|PSB4_BOVIN	True	20004.5	19963.9	11070.6	26442.4	242.302	36190.5
sp|Q3T106|SRSF7_BOVIN.VYVGNLGTGAGK.+2	568.309	51.79	sp|Q3T106|SRSF7_BOVIN	True	97054.6	118023	122038	127171	129771	93509.6
sp|Q3T106|SRSF7_BOVIN.VRVELSTGMPR.+3	415.564	56.85	sp|Q3T106|SRSF7_BOVIN	True	17521.7	16792.6	11255.2	47075	53554.6	71792.4
sp|Q3T106|SRSF7_BOVIN.VELSTGMPR.+2	495.258	54.33	sp|Q3T106|SRSF7_BOVIN	True	41556.7	62261.2	59269.6	73656.7	51556.6	43720.9
sp|Q3T102|EIF3E_BOVIN.YLTTAVITNK.+2	562.322	58.13	sp|Q3T102|EIF3E_BOVIN	True	44303.6	35280.4	29419	34436	49845.5	53687.5
sp|Q3T102|EIF3E_BOVIN.NLYSDDIPHALR.+3	471.909	63.92	sp|Q3T102|EIF3E_BOVIN	True	55771.8	51948.7	40516.8	54613.7	50090.6	53636
sp|Q3T102|EIF3E_BOVIN.LGHVVMGNNAVSPYQQVIEK.+3	728.381	66.95	sp|Q3T102|EIF3E_BOVIN	True	45427.2	47159.8	31243	36610.2	37119.6	41220.4
sp|Q3T102|EIF3E_BOVIN.LASEILMQNWDAAMEDLTR.+3	736.354	101.73	sp|Q3T102|EIF3E_BOVIN	True	9081.13	5431.98	1822.9	28786	11282.9	2400.34
sp|Q3T0Z8|RUXF_BOVIN.C[CAM]NNVLYIR.+2	526.271	57.3	sp|Q3T0Z8|RUXF_BOVIN	True	41927	39242.2	32599.7	39668.6	49307.4	60917.2
sp|Q3T0Z7|DHPR_BOVIN.SSGLPPGAAAVALLPVTLDTPVNR.+3	772.769	96.29	sp|Q3T0Z7|DHPR_BOVIN	True	31412.3	37920	35786.9	26881.1	41392.8	20201.4
sp|Q3T0Z7|DHPR_BOVIN.AAVHQLC[CAM]QSLAGK.+3	461.579	48.42	sp|Q3T0Z7|DHPR_BOVIN	True	38293.2	33961	25149.4	28281	37188.6	37513.3
sp|Q3T0Y5|PSA2_BOVIN.LVQIEYALAAVAGGAPSVGIK.+3	676.389	96.27	sp|Q3T0Y5|PSA2_BOVIN	True	23278.4	13877.3	9626.82	55822.4	77751.8	38819.4
sp|Q3T0Y5|PSA2_BOVIN.HIGLVYSGMGPDYR.+3	522.257	64.71	sp|Q3T0Y5|PSA2_BOVIN	True	72577.4	58928.1	33392.1	66952.5	58414.3	83860.3
sp|Q3T0Y5|PSA2_BOVIN.GYSFSLTTFSPSGK.+2	739.862	77.58	sp|Q3T0Y5|PSA2_BOVIN	True	29240.7	29270	1673.18	52820.4	52469.9	58487.5
sp|Q3T0X6|RS16_BOVIN.TLLVADPR.+2	442.764	55.82	sp|Q3T0X6|RS16_BOVIN	True	181003	166928	105519	134086	176918	243680
sp|Q3T0X6|RS16_BOVIN.LLEPVLLLGK.+2	547.863	86.27	sp|Q3T0X6|RS16_BOVIN	True	315661	229950	156932	191983	247089	374396
sp|Q3T0X6|RS16_BOVIN.GPLQSVQVFGR.+2	594.33	69.35	sp|Q3T0X6|RS16_BOVIN	True	152779	113236	141207	130090	170875	233982
sp|Q3T0X6|RS16_BOVIN.GGGHVAQIYAIR.+3	414.563	52.53	sp|Q3T0X6|RS16_BOVIN	True	67485.4	62167.6	48300.5	66722.2	69895.6	110402
sp|Q3T0X6|RS16_BOVIN.DILIQYDR.+2	518.277	62.74	sp|Q3T0X6|RS16_BOVIN	True	148744	117966	98339.8	156855	153916	235184
sp|Q3T0X5|PSA1_BOVIN.IHQIEYAMEAVK.+3	477.915	60.63	sp|Q3T0X5|PSA1_BOVIN	True	84185.1	65125.7	46048.2	65620.7	51641.9	97280.8
sp|Q3T0X5|PSA1_BOVIN.HMSEFMEC[CAM]NLNELVK.+3	627.616	75.01	sp|Q3T0X5|PSA1_BOVIN	True	32211	24513.1	9830.63	38037.2	27797.4	44321.4
sp|Q3T0X5|PSA1_BOVIN.FVFDRPLPVSR.+3	444.919	68.4	sp|Q3T0X5|PSA1_BOVIN	True	208489	180250	134219	195065	228677	274745
sp|Q3T0X5|PSA1_BOVIN.AQPTQPADEPAEK.+2	691.333	27.26	sp|Q3T0X5|PSA1_BOVIN	True	43976.7	39094.4	42990.2	602.905	53601.7	60835.5
sp|Q3T0X5|PSA1_BOVIN.ALRETLPAEQDLTTK.+3	562.64	59.14	sp|Q3T0X5|PSA1_BOVIN	True	28080.5	20212.5	35687.8	24599.4	80580.1	99440.3
sp|Q3T0W9|RL19_BOVIN.LLADQAEAR.+2	493.767	37.6	sp|Q3T0W9|RL19_BOVIN	True	135750	114496	138767	661.967	117877	260721
sp|Q3T0W4|PP1R7_BOVIN.LTMLDIASNR.+2	567.303	69.38	sp|Q3T0W4|PP1R7_BOVIN	True	47055	55955.7	36371.7	67018.3	69888.2	57890.3
sp|Q3T0W4|PP1R7_BOVIN.LQNLDALTNLTVLSMQSNR.+3	711.044	90.54	sp|Q3T0W4|PP1R7_BOVIN	True	20602.6	28225	18063.9	50417	56630.4	6860.28
sp|Q3T0W4|PP1R7_BOVIN.LFLVNNK.+2	424.255	59.81	sp|Q3T0W4|PP1R7_BOVIN	True	40592.6	57532.4	45996.4	68053.5	66807.5	54638
sp|Q3T0W4|PP1R7_BOVIN.IMLALPSVR.+2	500.305	76.62	sp|Q3T0W4|PP1R7_BOVIN	True	84728.7	102197	80883	156999	170882	131959
sp|Q3T0W4|PP1R7_BOVIN.C[CAM]IENLEGLQSLR.+2	716.367	71.12	sp|Q3T0W4|PP1R7_BOVIN	True	19562.3	23853.5	6702.07	28647.8	33505.7	14418.3
sp|Q3T0W4|PP1R7_BOVIN.AIENIDTLTNLESLFLGK.+3	664.361	103.88	sp|Q3T0W4|PP1R7_BOVIN	True	2870.54	3765.28	1050.3	2012.26	15382.9	600.151
sp|Q3T0W4|PP1R7_BOVIN.AIENIDTLTNLESLFLGK.+2	996.038	103.87	sp|Q3T0W4|PP1R7_BOVIN	True	6230.88	3906.77	928.035	4754.13	4724.89	424.563
sp|Q3T0W3|RN181_BOVIN.TNMLLELAR.+2	530.795	74.68	sp|Q3T0W3|RN181_BOVIN	True	15099.6	17078.9	23779.4	39734.9	37491.5	33290
sp|Q3T0V7|EDF1_BOVIN.QAILAAQR.+2	435.761	36.22	sp|Q3T0V7|EDF1_BOVIN	True	41061.9	46250.4	83183.6	839.723	63478.6	61584.5
sp|Q3T0V4|RS11_BOVIN.NMSVHLSPC[CAM]FR.+3	449.881	61.99	sp|Q3T0V4|RS11_BOVIN	True	93409.7	74550.3	42131.5	94352.4	100876	150398
sp|Q3T0V4|RS11_BOVIN.EAIEGTYIDK.+2	569.785	52.17	sp|Q3T0V4|RS11_BOVIN	True	109582	71998.1	87836.6	72035.3	121595	166879
sp|Q3T0V3|EIF3K_BOVIN.IDFDSVSSIMASSQ.+2	743.84	84.77	sp|Q3T0V3|EIF3K_BOVIN	True	19843.3	9070.94	11570.3	12617.6	15435.6	1965.59
sp|Q3T0V3|EIF3K_BOVIN.ENAYDLEANLAVLK.+2	781.907	75.76	sp|Q3T0V3|EIF3K_BOVIN	True	452.015	10746.2	9543.25	20320.7	26835.9	13132.7
sp|Q3T0U2|RL14_BOVIN.LVAIVDVIDQNR.+2	677.888	79.21	sp|Q3T0U2|RL14_BOVIN	True	36109.1	22151.2	2858.6	73469.1	53865.5	81869.3
sp|Q3T0U2|RL14_BOVIN.GAAAVAAAAAAK.+2	471.772	36.85	sp|Q3T0U2|RL14_BOVIN	True	123596	85584.5	78909.2	1511.8	99439.1	204398
sp|Q3T0U2|RL14_BOVIN.C[CAM]MQLTDFILK.+2	634.822	85.02	sp|Q3T0U2|RL14_BOVIN	True	46062.1	22831.7	19241.1	27410.4	30412.3	57873.4
sp|Q3T0U2|RL14_BOVIN.ALVDGPC[CAM]TQVR.+2	608.311	53.14	sp|Q3T0U2|RL14_BOVIN	True	66035.1	63918	51236.7	51360.4	78477.9	137707
sp|Q3T0U1|MESD_BOVIN.DIRDYNDADMAR.+3	485.549	49.37	sp|Q3T0U1|MESD_BOVIN	True	27815.2	23692.5	26224.5	27913.2	45350.7	46201.6
sp|Q3T0U1|MESD_BOVIN.C[CAM]ADVTLEGQVYPGK.+2	768.872	60.75	sp|Q3T0U1|MESD_BOVIN	True	14645.9	20121.5	17663.6	26176.6	25825.9	22142.1
sp|Q3T0S6|RL8_BOVIN.AVVGVVAGGGR.+2	471.28	45.95	sp|Q3T0S6|RL8_BOVIN	True	126109	94301.9	80185.9	86958.2	126230	229723
sp|Q3T0S6|RL8_BOVIN.AVDFAER.+2	404.203	35.5	sp|Q3T0S6|RL8_BOVIN	True	824.992	4038.5	75801.3	1215.75	731.013	1245.23
sp|Q3T0S6|RL8_BOVIN.ASGNYATVISHNPETK.+3	563.613	50.54	sp|Q3T0S6|RL8_BOVIN	True	238069	1019.13	36436.8	2566.72	9897.6	278546
sp|Q3T0R7|THIM_BOVIN.RTPFGAYGGLLK.+3	427.243	67.21	sp|Q3T0R7|THIM_BOVIN	True	45491.7	40717.8	30042.7	55175.9	64719	90038.7
sp|Q3T0R7|THIM_BOVIN.ETPAITINR.+2	507.783	52.72	sp|Q3T0R7|THIM_BOVIN	True	62084.1	59778.7	41874.3	49640.2	81445.8	80549.3
sp|Q3T0R7|THIM_BOVIN.DFTPTDMAEFAAR.+2	736.33	77.12	sp|Q3T0R7|THIM_BOVIN	True	49346	39868.6	36908.4	43613.1	60375.1	54170.8
sp|Q3T0R1|RS18_BOVIN.YSQVLANGLDNK.+2	661.341	55.9	sp|Q3T0R1|RS18_BOVIN	True	84514	82297.9	51917.7	60445.3	115690	114731
sp|Q3T0R1|RS18_BOVIN.VLNTNIDGR.+2	501.272	45.74	sp|Q3T0R1|RS18_BOVIN	True	135347	137659	86125.8	115391	138952	117963
sp|Q3T0R1|RS18_BOVIN.VITIMQNPR.+3	357.871	57.39	sp|Q3T0R1|RS18_BOVIN	True	24993.3	27171.5	18324.8	22437.9	26129.6	31146.8
sp|Q3T0R1|RS18_BOVIN.VITIMQNPR.+2	536.303	57.39	sp|Q3T0R1|RS18_BOVIN	True	316409	315261	251084	303725	3595.58	437866
sp|Q3T0R1|RS18_BOVIN.RAGELTEDEVER.+3	468.564	38.17	sp|Q3T0R1|RS18_BOVIN	True	133397	140750	131652	86409.1	178564	191338
sp|Q3T0R1|RS18_BOVIN.IAFAITAIK.+2	474.3	74.44	sp|Q3T0R1|RS18_BOVIN	True	42046.2	50458	83887.4	118091	151240	183691
sp|Q3T0R1|RS18_BOVIN.AGELTEDEVER.+2	624.291	45.42	sp|Q3T0R1|RS18_BOVIN	True	39381.5	62879.2	18660.6	21470.3	25235.2	20607.8
sp|Q3T0Q6|CNBP_BOVIN.TSEVNC[CAM]YR.+2	514.727	20.16	sp|Q3T0Q6|CNBP_BOVIN	True	64593.9	97064.5	144583	678.163	104634	70078.6
sp|Q3T0Q6|CNBP_BOVIN.GFQFVSSSLPDIC[CAM]YR.+3	592.619	84.14	sp|Q3T0Q6|CNBP_BOVIN	True	28226.5	32326.2	34111.7	85871.6	53290.7	24736.4
sp|Q3T0Q6|CNBP_BOVIN.GFQFVSSSLPDIC[CAM]YR.+2	888.425	84.12	sp|Q3T0Q6|CNBP_BOVIN	True	28232.3	35350.5	38296.6	93031.2	83743.4	32291.6
sp|Q3T0Q6|CNBP_BOVIN.DC[CAM]DLQEDAC[CAM]YNC[CAM]GR.+2	888.324	49.95	sp|Q3T0Q6|CNBP_BOVIN	True	18563.8	24403.1	35317.3	25673	23231.7	12158.3
sp|Q3T0Q6|CNBP_BOVIN.C[CAM]YSC[CAM]GEFGHIQK.+3	495.88	49.01	sp|Q3T0Q6|CNBP_BOVIN	True	48759.1	65333.2	91441	84241.1	52864.1	37471.4
sp|Q3T0Q4|NDKB_BOVIN.NIIHGSDSVK.+2	535.285	27.21	sp|Q3T0Q4|NDKB_BOVIN	True	118899	122928	116858	215.958	141168	124711
sp|Q3T0Q4|NDKB_BOVIN.FLQASEELLK.+2	589.327	69.13	sp|Q3T0Q4|NDKB_BOVIN	True	815089	909585	1.09739e+06	1.14416e+06	1.40985e+06	1.50792e+06
sp|Q3T0Q4|NDKB_BOVIN.DRPFFPGLVK.+3	392.557	70.24	sp|Q3T0Q4|NDKB_BOVIN	True	1.19832e+06	1.24651e+06	1.1402e+06	1.34418e+06	1.49602e+06	1.40546e+06
sp|Q3T0Q4|NDKB_BOVIN.DRPFFPGLVK.+2	588.332	70.23	sp|Q3T0Q4|NDKB_BOVIN	True	204424	215644	252883	232767	389322	318161
sp|Q3T0P6|PGK1_BOVIN.YSLQPVAVELK.+2	623.856	71.49	sp|Q3T0P6|PGK1_BOVIN	True	438176	462569	381787	587578	755644	719594
sp|Q3T0P6|PGK1_BOVIN.YC[CAM]LDSGAK.+2	457.208	29.67	sp|Q3T0P6|PGK1_BOVIN	True	294730	330890	224210	2102.38	369224	310935
sp|Q3T0P6|PGK1_BOVIN.VSHVSTGGGASLELLEGK.+3	580.976	64.07	sp|Q3T0P6|PGK1_BOVIN	True	319297	313883	181435	367522	563071	479313
sp|Q3T0P6|PGK1_BOVIN.VNEMIIGGGMAFTFLK.+2	864.447	96.17	sp|Q3T0P6|PGK1_BOVIN	True	21621	10364.7	3582.47	5872.79	8756.74	1445.27
sp|Q3T0P6|PGK1_BOVIN.VLPGVDALSSV.+2	528.8	82.22	sp|Q3T0P6|PGK1_BOVIN	True	263332	266092	262971	253805	350820	366257
sp|Q3T0P6|PGK1_BOVIN.VLNNMEIGTSLFDEEGSK.+3	661.651	80.72	sp|Q3T0P6|PGK1_BOVIN	True	73122.5	90753.6	71856.1	109688	147351	113604
sp|Q3T0P6|PGK1_BOVIN.VLNNMEIGTSLFDEEGSK.+2	991.972	80.74	sp|Q3T0P6|PGK1_BOVIN	True	52281.5	54197.1	52996.1	87835.1	124318	88207
sp|Q3T0P6|PGK1_BOVIN.VDFNVPMK.+2	475.244	63.4	sp|Q3T0P6|PGK1_BOVIN	True	455203	567588	338788	475617	545630	535984
sp|Q3T0P6|PGK1_BOVIN.TGQATVASGIPAGWMGLDC[CAM]GPESSKK.+3	869.084	75.75	sp|Q3T0P6|PGK1_BOVIN	True	59974.4	78826.3	26747.2	55344.9	58574.8	46535
sp|Q3T0P6|PGK1_BOVIN.TGQATVASGIPAGWMGLDC[CAM]GPESSK.+3	826.386	80.7	sp|Q3T0P6|PGK1_BOVIN	True	114562	169729	123315	150914	149099	93967.5
sp|Q3T0P6|PGK1_BOVIN.SVVLMSHLGRPDGVPMPDK.+4	509.517	68.84	sp|Q3T0P6|PGK1_BOVIN	True	323519	314865	207011	430206	401282	432613
sp|Q3T0P6|PGK1_BOVIN.QIVWNGPVGVFEWEAFAR.+3	702.358	101.43	sp|Q3T0P6|PGK1_BOVIN	True	14913.4	2533.5	3111.57	98075.3	12346.2	1828.98
sp|Q3T0P6|PGK1_BOVIN.NNQITNNQR.+2	551.273	4.64	sp|Q3T0P6|PGK1_BOVIN	True	128988	158256	50046.2	16223.2	97455.3	176156
sp|Q3T0P6|PGK1_BOVIN.LGDVYVNDAFGTAHR.+3	545.602	64.53	sp|Q3T0P6|PGK1_BOVIN	True	191002	342064	158806	271409	224573	178346
sp|Q3T0P6|PGK1_BOVIN.ITLPVDFVTADKFDENAK.+3	675.018	83.45	sp|Q3T0P6|PGK1_BOVIN	True	475121	517061	280558	611518	912025	627043
sp|Q3T0P6|PGK1_BOVIN.ITLPVDFVTADK.+2	659.866	82.48	sp|Q3T0P6|PGK1_BOVIN	True	112268	109802	371172	311314	272728	242406
sp|Q3T0P6|PGK1_BOVIN.IQLISNMLDK.+2	587.829	74.78	sp|Q3T0P6|PGK1_BOVIN	True	468623	449506	349832	623024	688815	718228
sp|Q3T0P6|PGK1_BOVIN.GC[CAM]ITIIGGGDTATC[CAM]C[CAM]AK.+3	585.601	60.87	sp|Q3T0P6|PGK1_BOVIN	True	66301.1	70129.7	53201.7	58051.4	80852.5	57248.1
sp|Q3T0P6|PGK1_BOVIN.GC[CAM]ITIIGGGDTATC[CAM]C[CAM]AK.+2	877.897	60.86	sp|Q3T0P6|PGK1_BOVIN	True	127023	137052	102280	117754	171002	158048
sp|Q3T0P6|PGK1_BOVIN.FHVEEEGK.+2	487.733	23.36	sp|Q3T0P6|PGK1_BOVIN	True	73152.8	78995.6	53143.3	381.044	86141.4	66798.2
sp|Q3T0P6|PGK1_BOVIN.DC[CAM]VGPEVEK.+2	516.737	34.64	sp|Q3T0P6|PGK1_BOVIN	True	430495	525062	370429	749.97	608361	446828
sp|Q3T0P6|PGK1_BOVIN.ALESPERPFLAILGGAK.+3	590.337	83.91	sp|Q3T0P6|PGK1_BOVIN	True	738481	790699	452417	863771	1.20861e+06	1.1903e+06
sp|Q3T0P6|PGK1_BOVIN.AHSSMVGVNLPK.+3	413.889	55.16	sp|Q3T0P6|PGK1_BOVIN	True	541306	644106	383443	558390	685363	611714
sp|Q3T0P6|PGK1_BOVIN.AHSSMVGVNLPK.+2	620.329	55.15	sp|Q3T0P6|PGK1_BOVIN	True	43148.7	64056.8	48974.6	50073.6	89031.7	76827.1
sp|Q3T0P6|PGK1_BOVIN.AGGFLMK.+2	362.197	51.24	sp|Q3T0P6|PGK1_BOVIN	True	101617	143140	88501.9	132057	120294	105490
sp|Q3T0P6|PGK1_BOVIN.AC[CAM]ADPAAGSVILLENLR.+3	590.645	85.04	sp|Q3T0P6|PGK1_BOVIN	True	436047	295124	257900	301454	404139	327529
sp|Q3T0P6|PGK1_BOVIN.AC[CAM]ADPAAGSVILLENLR.+2	885.464	85.04	sp|Q3T0P6|PGK1_BOVIN	True	209577	129494	127513	154169	261945	184506
sp|Q3T0M7|RANG_BOVIN.TLEEDEEELFK.+2	691.322	70.25	sp|Q3T0M7|RANG_BOVIN	True	137545	162359	188205	212752	230336	168670
sp|Q3T0M7|RANG_BOVIN.LEALSVQEGEQPQDAAPAAVEEEQ.+3	846.733	70.93	sp|Q3T0M7|RANG_BOVIN	True	21747.6	25307.9	34022.4	33452.4	5550.13	51127.5
sp|Q3T0M7|RANG_BOVIN.IC[CAM]ANHYITPMMELKPNAGSDR.+4	605.29	67.79	sp|Q3T0M7|RANG_BOVIN	True	124251	166318	104055	205169	135765	129954
sp|Q3T0M7|RANG_BOVIN.FASENDLPEWK.+2	668.314	66.28	sp|Q3T0M7|RANG_BOVIN	True	84015.7	93790.1	93837.6	122338	128670	99859.3
sp|Q3T0M7|RANG_BOVIN.AWVWNTHADFADEC[CAM]PK.+3	649.621	71.4	sp|Q3T0M7|RANG_BOVIN	True	74029.2	97354.8	101330	184119	104211	88711.7
sp|Q3T0L7|RL28_BOVIN.TVGVEPAADGK.+2	522.272	32.14	sp|Q3T0L7|RL28_BOVIN	True	95599.5	81796.9	76326.6	347.621	101065	172043
sp|Q3T0L7|RL28_BOVIN.GVVVVMK.+2	366.228	50.01	sp|Q3T0L7|RL28_BOVIN	True	92347.2	56908.6	63019.7	67487	94038.4	148129
sp|Q3T0L2|ERP44_BOVIN.VDC[CAM]DQHSDIAQR.+3	481.881	22.37	sp|Q3T0L2|ERP44_BOVIN	True	68713.3	87549.1	55950.4	470.931	73388.6	62965
sp|Q3T0L2|ERP44_BOVIN.VANILHDDC[CAM]AFLAAFGVVSKPER.+4	633.078	89.48	sp|Q3T0L2|ERP44_BOVIN	True	25215.9	9607.13	800.664	44495	26373.4	13135.7
sp|Q3T0L2|ERP44_BOVIN.TPADC[CAM]PVIAIDSFR.+2	781.388	76.41	sp|Q3T0L2|ERP44_BOVIN	True	39409.5	50188.5	32307.9	53645.6	68342.2	35754.2
sp|Q3T0L2|ERP44_BOVIN.SDPIQELHDLAEITTPDR.+3	684.008	87.23	sp|Q3T0L2|ERP44_BOVIN	True	87955.7	124129	48063	95046.3	116497	59068.5
sp|Q3T0L2|ERP44_BOVIN.GTINFLHADC[CAM]DK.+2	695.825	59.76	sp|Q3T0L2|ERP44_BOVIN	True	1563.99	12652.1	4047.82	12822.2	16482.9	9368.48
sp|Q3T0L2|ERP44_BOVIN.EDTESLEIFQNEVAR.+2	890.423	75.08	sp|Q3T0L2|ERP44_BOVIN	True	28085	36868	31855.4	50272	38868.7	32753.7
sp|Q3T0K2|TCPG_BOVIN.WSSLAC[CAM]NIALDAVK.+2	774.398	78.88	sp|Q3T0K2|TCPG_BOVIN	True	29806.1	29392.1	23474.8	37988.2	66474.9	50820.5
sp|Q3T0K2|TCPG_BOVIN.TLIQNC[CAM]GASTIR.+3	445.235	53.77	sp|Q3T0K2|TCPG_BOVIN	True	14569.1	21312.2	9452.08	15885	18531.4	16587.4
sp|Q3T0K2|TCPG_BOVIN.TLIQNC[CAM]GASTIR.+2	667.348	53.74	sp|Q3T0K2|TCPG_BOVIN	True	78667.6	85470.7	50334.8	62546.4	95158.7	96737.9
sp|Q3T0K2|TCPG_BOVIN.TAVETAVLLLR.+2	593.364	79.33	sp|Q3T0K2|TCPG_BOVIN	True	65319	55582.8	57715.6	116357	134873	147002
sp|Q3T0K2|TCPG_BOVIN.SMIEISR.+2	418.221	51.39	sp|Q3T0K2|TCPG_BOVIN	True	17132.7	177216	112329	139355	190778	19746.6
sp|Q3T0K2|TCPG_BOVIN.NVLLDPQLVPGGGASEMAVAHALTEK.+3	873.127	88.87	sp|Q3T0K2|TCPG_BOVIN	True	117311	128946	39813.1	62761.8	166318	63410.1
sp|Q3T0K2|TCPG_BOVIN.NLQDAMQVC[CAM]R.+2	617.787	55.45	sp|Q3T0K2|TCPG_BOVIN	True	85716.6	83893.3	69998.2	65190.9	108306	93281.7
sp|Q3T0K2|TCPG_BOVIN.MLLDPMGGIVMTNDGNAILR.+3	711.028	94.81	sp|Q3T0K2|TCPG_BOVIN	True	50784	52478.9	47989.5	93006.3	112016	49852.5
sp|Q3T0K2|TCPG_BOVIN.KIGDEYFTFITEC[CAM]K.+3	584.283	77.04	sp|Q3T0K2|TCPG_BOVIN	True	39485.4	33178.5	17704.3	69774.7	37789.4	56484.5
sp|Q3T0K2|TCPG_BOVIN.KGESQTDIEITREEDFTR.+4	539.263	57.48	sp|Q3T0K2|TCPG_BOVIN	True	117289	169037	89594.1	139786	97667	158332
sp|Q3T0K2|TCPG_BOVIN.IVSRPEELREEDVGTGAGLLEIK.+4	628.342	71.98	sp|Q3T0K2|TCPG_BOVIN	True	95681.7	75669.5	39851.2	81428.7	127426	124885
sp|Q3T0K2|TCPG_BOVIN.IVLLDSSLEYK.+2	640.361	75	sp|Q3T0K2|TCPG_BOVIN	True	62478.6	52925.3	56040.7	138722	147742	117319
sp|Q3T0K2|TCPG_BOVIN.ELGIWEPLAVK.+2	627.858	83.84	sp|Q3T0K2|TCPG_BOVIN	True	109649	103957	81378.9	111163	158015	155366
sp|Q3T0K2|TCPG_BOVIN.AVAQALEVIPR.+2	583.848	69.45	sp|Q3T0K2|TCPG_BOVIN	True	184975	184921	126372	158955	251702	239791
sp|Q3T0K2|TCPG_BOVIN.AMTGVEQWPYR.+2	669.319	64.86	sp|Q3T0K2|TCPG_BOVIN	True	90041.9	79917.2	55891.2	62929.6	79356.3	78756.1
sp|Q3T0K1|CALU_BOVIN.VHNDAQSFDYDHDAFLGAEEAK.+4	620.525	64.25	sp|Q3T0K1|CALU_BOVIN	True	125598	160637	233230	243347	186388	123888
sp|Q3T0K1|CALU_BOVIN.TFDQLTPEESK.+2	647.812	54.51	sp|Q3T0K1|CALU_BOVIN	True	329664	476603	768987	581396	652186	427491
sp|Q3T0K1|CALU_BOVIN.NADGFIDLEEYIGDMYSHDGNADEPEWVK.+3	1110.48	104.75	sp|Q3T0K1|CALU_BOVIN	True	1582.75	2509.77	2608.83	194304	3414.63	1894.85
sp|Q3T0K1|CALU_BOVIN.MADKDGDLIATK.+3	426.552	43.43	sp|Q3T0K1|CALU_BOVIN	True	80482.6	155644	115686	212852	103065	56535.2
sp|Q3T0K1|CALU_BOVIN.LGMIVDKIDADK.+3	439.908	61.97	sp|Q3T0K1|CALU_BOVIN	True	32048.7	33047.2	4538.42	39554.8	21904.1	24174.7
sp|Q3T0K1|CALU_BOVIN.LGMIVDK.+2	388.223	52.77	sp|Q3T0K1|CALU_BOVIN	True	174461	296926	558368	482695	300367	183693
sp|Q3T0K1|CALU_BOVIN.IDADKDGFVTEGELK.+3	546.274	59.77	sp|Q3T0K1|CALU_BOVIN	True	101986	137781	102203	180667	172280	96913.5
sp|Q3T0K1|CALU_BOVIN.HLVYESDQNK.+3	411.535	21.45	sp|Q3T0K1|CALU_BOVIN	True	218034	314627	498462	326.573	329589	247512
sp|Q3T0K1|CALU_BOVIN.HLVYESDQNK.+2	616.799	21.47	sp|Q3T0K1|CALU_BOVIN	True	31967.8	74787.3	76326.8	239.554	68750.1	41684.6
sp|Q3T0K1|CALU_BOVIN.EEIVDKYDLFVGSQATDFGEALVRHDEF.+4	808.139	94.97	sp|Q3T0K1|CALU_BOVIN	True	16182.2	2578.42	1230.59	49501.5	10354.4	13759
sp|Q3T0K1|CALU_BOVIN.EEIVDKYDLFVGSQATDFGEALVR.+3	901.117	91.23	sp|Q3T0K1|CALU_BOVIN	True	24023.6	20029.5	3374.31	77446	5121.95	9015.68
sp|Q3T0K1|CALU_BOVIN.EEFTAFLHPEEYDYMK.+3	683.636	81.66	sp|Q3T0K1|CALU_BOVIN	True	176909	274086	448839	774480	375339	178522
sp|Q3T0K1|CALU_BOVIN.DWILPSDYDHAEAEAR.+3	629.955	71.3	sp|Q3T0K1|CALU_BOVIN	True	570292	838188	1.35498e+06	1.32607e+06	891629	543408
sp|Q3T0I5|FIS1_BOVIN.GLALLEELLPK.+2	598.369	98.91	sp|Q3T0I5|FIS1_BOVIN	True	29406.9	21608.4	24224.8	72658.4	76268.3	51340.1
sp|Q3T0I4|THOC4_BOVIN.WQHDLFDSGFGGGAGVETGGK.+3	707.992	72.22	sp|Q3T0I4|THOC4_BOVIN	True	28532.9	30735.5	52747.3	35393.7	42550.6	50490.4
sp|Q3T0I4|THOC4_BOVIN.SLGTADVHFER.+3	411.207	54.45	sp|Q3T0I4|THOC4_BOVIN	True	123896	175091	217544	139176	155388	158176
sp|Q3T0I4|THOC4_BOVIN.MDMSLDDIIK.+2	590.783	80.56	sp|Q3T0I4|THOC4_BOVIN	True	61290.9	78809.2	136837	113020	87254.1	89031.1
sp|Q3T0I2|CATH_BOVIN.VNHAVLAVGYGEEK.+3	495.928	53.49	sp|Q3T0I2|CATH_BOVIN	True	167577	141913	121310	195563	258362	282709
sp|Q3T0I2|CATH_BOVIN.NSWGPNWGMK.+2	588.766	65.74	sp|Q3T0I2|CATH_BOVIN	True	59038.1	58838.5	43539.9	72785.5	88075.6	100596
sp|Q3T0I2|CATH_BOVIN.LPFLAEQQLVDC[CAM]AQNFNNHGC[CAM]QGGLPSQAFEYIR.+4	981.216	95.21	sp|Q3T0I2|CATH_BOVIN	True	57180.7	37180.9	1837.91	211384	81383.4	41479.7
sp|Q3T0I2|CATH_BOVIN.GYFLIER.+2	449.245	66.86	sp|Q3T0I2|CATH_BOVIN	True	174282	156333	107902	218470	205178	280358
sp|Q3T0I2|CATH_BOVIN.GIMGEDTYPYR.+2	651.295	60.36	sp|Q3T0I2|CATH_BOVIN	True	67104.2	76419.6	39950.7	73672.7	48186.2	39906.9
sp|Q3T0F7|MTPN_BOVIN.GPDGLTAFEATDNQAIK.+3	583.288	68.91	sp|Q3T0F7|MTPN_BOVIN	True	42349.6	45843.2	72912.6	67237.7	201798	50519.3
sp|Q3T0F7|MTPN_BOVIN.GADINAPDK.+2	450.725	24.67	sp|Q3T0F7|MTPN_BOVIN	True	92959.3	115606	161866	37959.4	159738	106334
sp|Q3T0F5|RAB7A_BOVIN.TSLMNQYVNK.+2	599.3	55	sp|Q3T0F5|RAB7A_BOVIN	True	30769.2	23491.3	25685	15755.6	24357.8	46029.6
sp|Q3T0F5|RAB7A_BOVIN.TLDSWRDEFLIQASPR.+3	645.33	78.54	sp|Q3T0F5|RAB7A_BOVIN	True	27992.5	16870.6	8549.97	34503.2	28483.1	30867.8
sp|Q3T0F5|RAB7A_BOVIN.GADC[CAM]C[CAM]VLVFDVTAPNTFK.+3	671.985	85.84	sp|Q3T0F5|RAB7A_BOVIN	True	14718.8	12697.7	4153.83	12700.8	7794.61	2889.46
sp|Q3T0F4|RS10_BOVIN.KAEAGAGSATEFQFR.+3	523.927	54.66	sp|Q3T0F4|RS10_BOVIN	True	151558	135898	147296	85167.5	173975	217468
sp|Q3T0F4|RS10_BOVIN.IAIYELLFK.+2	555.334	93.63	sp|Q3T0F4|RS10_BOVIN	True	83305.9	63121.1	38128.3	310958	154254	225725
sp|Q3T0F4|RS10_BOVIN.HPELADK.+2	405.211	7.34	sp|Q3T0F4|RS10_BOVIN	True	41900.9	1437.67	37189.1	4705.64	36333.2	43395.8
sp|Q3T0F4|RS10_BOVIN.DYLHLPPEIVPATLR.+3	578.658	86.53	sp|Q3T0F4|RS10_BOVIN	True	146383	191259	62080.8	123752	184608	56476.7
sp|Q3T0E7|PP1A_BOVIN.NVQLTENEIR.+2	608.32	54	sp|Q3T0E7|PP1A_BOVIN	True	41171.1	32132.9	24766.3	25917.2	40381.7	47162.4
sp|Q3T0E7|PP1A_BOVIN.LNLDSIIGR.+2	500.793	75.56	sp|Q3T0E7|PP1A_BOVIN	True	67071.5	46885.2	36782.3	57616	76525.1	88731.9
sp|Q3T0E5|APMAP_BOVIN.LLLSSETPIEGR.+2	657.867	66.6	sp|Q3T0E5|APMAP_BOVIN	True	39027.4	33835.6	25912.3	31247.9	33635.3	32721.9
sp|Q3T0E5|APMAP_BOVIN.GLFEVNPWK.+2	545.29	78.04	sp|Q3T0E5|APMAP_BOVIN	True	27328.4	25034.8	24043.8	32244.6	30810.4	33965
sp|Q3T0E0|ATOX1_BOVIN.VC[CAM]INSEHSVDTLLETLGK.+3	672.342	82.04	sp|Q3T0E0|ATOX1_BOVIN	True	56046	70124.6	96610.1	288040	255797	143113
sp|Q3T0E0|ATOX1_BOVIN.PKHEFSVDMTC[CAM]EGC[CAM]SNAVTR.+4	582.007	55.49	sp|Q3T0E0|ATOX1_BOVIN	True	17584.3	17442.1	6401.85	22319.5	12987.4	12029.6
sp|Q3T0E0|ATOX1_BOVIN.LGGVQFDIDLPNKK.+3	515.288	72.27	sp|Q3T0E0|ATOX1_BOVIN	True	17872.8	43335.7	20424.4	101639	53487.3	36359.7
sp|Q3T0E0|ATOX1_BOVIN.LGGVQFDIDLPNK.+2	708.38	78.44	sp|Q3T0E0|ATOX1_BOVIN	True	16987	21310	24786.3	66422.4	45743.9	36357.2
sp|Q3T0E0|ATOX1_BOVIN.HEFSVDMTC[CAM]EGC[CAM]SNAVTR.+3	700.624	58.81	sp|Q3T0E0|ATOX1_BOVIN	True	31964	42987.4	56747	72553.6	67610.1	59758.1
sp|Q3T0D7|SAR1A_BOVIN.VELNALMTDETISNVPILILGNK.+3	833.124	103.25	sp|Q3T0D7|SAR1A_BOVIN	True	9810.14	7573.77	681.363	1131.69	32119.8	6992.66
sp|Q3T0D7|SAR1A_BOVIN.LREIFGLYGQTTGK.+3	528.291	67.28	sp|Q3T0D7|SAR1A_BOVIN	True	111169	97637.6	48950.9	128048	143339	209719
sp|Q3T0D7|SAR1A_BOVIN.IDRTDAISEEK.+3	426.217	30.53	sp|Q3T0D7|SAR1A_BOVIN	True	53925.9	56160.6	53590.7	1071.34	64135.1	81580.1
sp|Q3T0D7|SAR1A_BOVIN.EIFGLYGQTTGK.+2	657.341	67.64	sp|Q3T0D7|SAR1A_BOVIN	True	30567.7	37636.3	28522.5	28993.1	33005	21409.9
sp|Q3T0D5|RL30_BOVIN.VC[CAM]TLAIIDPGDSDIIR.+2	879.459	83.48	sp|Q3T0D5|RL30_BOVIN	True	79518.2	77749.3	78839.3	120116	161376	138492
sp|Q3T0D5|RL30_BOVIN.TGVHHYSGNNIELGTAC[CAM]GK.+4	504.49	46.6	sp|Q3T0D5|RL30_BOVIN	True	80379.9	92079.2	43270.5	75987.8	54844	98841.7
sp|Q3T0D5|RL30_BOVIN.SLESINSR.+2	453.238	32.23	sp|Q3T0D5|RL30_BOVIN	True	148563	137951	98599.7	2123.1	163253	191413
sp|Q3T0D5|RL30_BOVIN.SEIEYYAMLAK.+2	659.323	72.36	sp|Q3T0D5|RL30_BOVIN	True	33244.6	23510.4	24106.9	42653.8	37498.5	64084.8
sp|Q3T0D5|RL30_BOVIN.LVILANNC[CAM]PALR.+2	677.387	69.86	sp|Q3T0D5|RL30_BOVIN	True	119166	111046	123402	148063	144129	126701
sp|Q3T0D5|RL30_BOVIN.LQLVMK.+2	366.228	56.47	sp|Q3T0D5|RL30_BOVIN	True	130314	122310	82275.7	143417	131149	203266
sp|Q3T0D0|HNRPK_BOVIN.TDYNASVSVPDSSGPER.+2	890.903	56	sp|Q3T0D0|HNRPK_BOVIN	True	151729	176334	116785	132077	219016	178705
sp|Q3T0D0|HNRPK_BOVIN.RPAEDMEEEQAFK.+3	527.24	48.13	sp|Q3T0D0|HNRPK_BOVIN	True	248408	274132	271029	249162	282693	269231
sp|Q3T0D0|HNRPK_BOVIN.NTDEMVELR.+2	553.761	54.11	sp|Q3T0D0|HNRPK_BOVIN	True	241181	245687	200625	237410	309035	302161
sp|Q3T0D0|HNRPK_BOVIN.NLPLPPPPPPR.+3	398.905	61.75	sp|Q3T0D0|HNRPK_BOVIN	True	3153.65	87240.9	45068.6	23814.5	110374	86200.8
sp|Q3T0D0|HNRPK_BOVIN.NLPLPPPPPPR.+2	597.853	65.23	sp|Q3T0D0|HNRPK_BOVIN	True	740171	827554	501475	526382	587084	888602
sp|Q3T0D0|HNRPK_BOVIN.LLIHQSLAGGIIGVK.+2	759.972	77.03	sp|Q3T0D0|HNRPK_BOVIN	True	1799.57	6348.24	1255.33	15828.9	21750.7	22412.4
sp|Q3T0D0|HNRPK_BOVIN.LFQEC[CAM]C[CAM]PQSTDR.+2	770.83	48.88	sp|Q3T0D0|HNRPK_BOVIN	True	123023	144788	87207.7	114099	147044	83327.3
sp|Q3T0D0|HNRPK_BOVIN.ILSISADIETIGEILKK.+3	615.031	99.61	sp|Q3T0D0|HNRPK_BOVIN	True	11145.3	5818.51	317.243	72212.2	4368.15	11426.5
sp|Q3T0D0|HNRPK_BOVIN.ILSISADIETIGEILK.+3	572.333	103.67	sp|Q3T0D0|HNRPK_BOVIN	True	2923.87	1971.49	932.392	619.765	402.386	248.194
sp|Q3T0D0|HNRPK_BOVIN.ILSISADIETIGEILK.+2	857.995	106.4	sp|Q3T0D0|HNRPK_BOVIN	True	411.82	2524.17	1368.55	1166.24	362.044	1264.81
sp|Q3T0D0|HNRPK_BOVIN.IITITGTQDQIQNAQYLLQNSVK.+4	648.102	88.93	sp|Q3T0D0|HNRPK_BOVIN	True	32802	33837	15552.6	26081.8	45862.6	6778.8
sp|Q3T0D0|HNRPK_BOVIN.IITITGTQDQIQNAQYLLQNSVK.+3	863.801	88.94	sp|Q3T0D0|HNRPK_BOVIN	True	114393	127694	36234	92791.5	165632	21871.4
sp|Q3T0D0|HNRPK_BOVIN.IILDLISESPIK.+2	670.905	88.65	sp|Q3T0D0|HNRPK_BOVIN	True	355418	423516	228397	544156	974410	359586
sp|Q3T0D0|HNRPK_BOVIN.IDEPLEGSEDR.+2	630.291	48.59	sp|Q3T0D0|HNRPK_BOVIN	True	187813	246975	163676	199346	178021	93337.7
sp|Q3T0D0|HNRPK_BOVIN.GSYGDLGGPIITTQVTIPK.+3	639.682	81.02	sp|Q3T0D0|HNRPK_BOVIN	True	57133.4	65693.7	67834.7	91988.7	122553	80568.8
sp|Q3T0D0|HNRPK_BOVIN.GSYGDLGGPIITTQVTIPK.+2	959.02	81.07	sp|Q3T0D0|HNRPK_BOVIN	True	16415.6	25506.3	28944.4	35051.9	71080.8	40291.6
sp|Q3T0D0|HNRPK_BOVIN.GSDFDC[CAM]ELR.+2	549.73	50.97	sp|Q3T0D0|HNRPK_BOVIN	True	215719	269667	200257	226261	289129	226417
sp|Q3T0D0|HNRPK_BOVIN.GGDLMAYDR.+2	499.224	49.89	sp|Q3T0D0|HNRPK_BOVIN	True	171902	235502	176073	156758	160774	116873
sp|Q3T0D0|HNRPK_BOVIN.ENTQTTIK.+2	467.746	9.32	sp|Q3T0D0|HNRPK_BOVIN	True	57796.8	54195.6	16630.3	7468.06	6096.86	14332.3
sp|Q3T0D0|HNRPK_BOVIN.DLAGSIIGK.+2	437.256	64.35	sp|Q3T0D0|HNRPK_BOVIN	True	79545.7	1537.32	50991.8	47835.3	11196.8	90974.4
sp|Q3T0C8|PDLI2_BOVIN.LLQEALEAEER.+2	650.841	61.99	sp|Q3T0C8|PDLI2_BOVIN	True	19356.4	21700.1	19486.5	35719.3	29658.6	15067.1
sp|Q3T0C7|STMN1_BOVIN.SHEAEVLK.+2	456.743	14.35	sp|Q3T0C7|STMN1_BOVIN	True	64080.6	70380.3	142267	178.386	109895	83321.8
sp|Q3T0C7|STMN1_BOVIN.RASGQAFELILSPR.+3	515.623	71.96	sp|Q3T0C7|STMN1_BOVIN	True	75576.9	83658.9	14975.5	497863	199062	372099
sp|Q3T0C7|STMN1_BOVIN.KLEAAEER.+2	473.254	6.68	sp|Q3T0C7|STMN1_BOVIN	True	195107	391519	421261	63388	359971	202007
sp|Q3T0C7|STMN1_BOVIN.ESVPEFPLSPPK.+2	663.851	73.37	sp|Q3T0C7|STMN1_BOVIN	True	421962	593153	1.06706e+06	912041	967744	594169
sp|Q3T0C7|STMN1_BOVIN.ESKDPADETEAD.+2	653.768	17.62	sp|Q3T0C7|STMN1_BOVIN	True	14090.8	33303.5	24123	306.311	30930.2	492.849
sp|Q3T0C7|STMN1_BOVIN.DLSLEEIQK.+2	537.788	63.21	sp|Q3T0C7|STMN1_BOVIN	True	438512	562341	934135	840248	837274	520823
sp|Q3T0C7|STMN1_BOVIN.ASGQAFELILSPR.+2	694.88	79.02	sp|Q3T0C7|STMN1_BOVIN	True	23371.7	22154.9	17406.3	81257.3	44422.4	29097.9
sp|Q3T0C7|STMN1_BOVIN.AIEENNNFSK.+2	583.278	33.6	sp|Q3T0C7|STMN1_BOVIN	True	125206	208616	308612	1512	287021	168138
sp|Q3T0C6|AT1B3_BOVIN.YRDQIPSPGLMVFPK.+3	583.312	76.74	sp|Q3T0C6|AT1B3_BOVIN	True	62035.7	52942.3	51345.9	79500.3	71249.7	73524.6
sp|Q3T0B6|C1QBP_BOVIN.MSGGWELEVNGTEAK.+2	804.372	66.29	sp|Q3T0B6|C1QBP_BOVIN	True	31735.4	28793.2	23458.9	42097.8	50301.5	27649.8
sp|Q3T0B6|C1QBP_BOVIN.EVSFQATGESDWK.+2	742.339	61.97	sp|Q3T0B6|C1QBP_BOVIN	True	37742	44310.2	76365.8	83151.4	79093.5	41847.5
sp|Q3T0B6|C1QBP_BOVIN.ALVLDC[CAM]HYPEDEIGQEDDQSDIFSIK.+3	1012.8	84.36	sp|Q3T0B6|C1QBP_BOVIN	True	62304.3	50601.3	64553	136669	109727	2986.76
sp|Q3T0B6|C1QBP_BOVIN.AFVDFLSDEIKEEK.+3	557.282	80.59	sp|Q3T0B6|C1QBP_BOVIN	True	262533	291420	1292.92	81755.8	343478	278673
sp|Q3T0B6|C1QBP_BOVIN.AFVDFLSDEIK.+2	642.33	85.48	sp|Q3T0B6|C1QBP_BOVIN	True	77571.3	162688	473470	775560	205538	71868.4
sp|Q3T0B6|C1QBP_BOVIN.AEEQEPELTSTPNFVVEVTK.+3	749.706	79.53	sp|Q3T0B6|C1QBP_BOVIN	True	46861.7	87101.6	92022.8	114043	98984	52872.6
sp|Q3T0B6|C1QBP_BOVIN.AEEQEPELTSTPNFVVEVTK.+2	1124.05	79.52	sp|Q3T0B6|C1QBP_BOVIN	True	16673.4	21877.7	26738.2	38462.3	39418.4	18966
sp|Q3T0B2|PSMD6_BOVIN.PLENLEEEGLPK.+2	684.356	64.97	sp|Q3T0B2|PSMD6_BOVIN	True	30104	26955.3	27129.4	25891.5	33315.2	33618.1
sp|Q3T0B2|PSMD6_BOVIN.GAEILEVLHSLPAVR.+3	535.31	88.79	sp|Q3T0B2|PSMD6_BOVIN	True	38970.9	33661.8	12399.1	30104.5	57551.6	42555.7
sp|Q3T0B2|PSMD6_BOVIN.DNNMAPYYEALC[CAM]K.+2	794.842	68.9	sp|Q3T0B2|PSMD6_BOVIN	True	37574.6	30081.5	30148.7	25793.1	36132.8	40569
sp|Q3T094|ETHE1_BOVIN.TDFQQGC[CAM]AETLYHSVHEK.+4	538.246	58.63	sp|Q3T094|ETHE1_BOVIN	True	25736.9	34198.6	20691.5	39951.9	35564.5	28318.2
sp|Q3T094|ETHE1_BOVIN.PQQIDFAVPANMR.+2	743.877	71.32	sp|Q3T094|ETHE1_BOVIN	True	19812.4	19824.9	20925	25536.8	34286.6	18470.5
sp|Q3T094|ETHE1_BOVIN.EAVLIDPVLETAQR.+3	518.623	77.68	sp|Q3T094|ETHE1_BOVIN	True	33820	48366.1	62267.4	54980.2	85745.3	59696.3
sp|Q3T094|ETHE1_BOVIN.EAVLIDPVLETAQR.+2	777.43	77.68	sp|Q3T094|ETHE1_BOVIN	True	64783.1	68202.9	49372.2	90917.6	98772.3	67079.1
sp|Q3T087|RL11_BOVIN.YDGIILPGK.+2	488.279	63.79	sp|Q3T087|RL11_BOVIN	True	262248	220600	180577	221496	290102	321027
sp|Q3T087|RL11_BOVIN.VLEQLTGQTPVFSK.+2	773.927	71.57	sp|Q3T087|RL11_BOVIN	True	94403.3	77445.7	82096.4	80544.7	135144	171749
sp|Q3T087|RL11_BOVIN.AEEILEK.+2	416.227	33.58	sp|Q3T087|RL11_BOVIN	True	169865	140141	118822	130568	176877	210547
sp|Q3T057|RL23_BOVIN.NLYIISVK.+2	475.289	68.98	sp|Q3T057|RL23_BOVIN	True	136919	96778	69255	160304	144914	213432
sp|Q3T057|RL23_BOVIN.LPAAGVGDMVMATVK.+3	487.26	77.95	sp|Q3T057|RL23_BOVIN	True	86922.9	65213.7	59462.5	86666.5	93893	104960
sp|Q3T057|RL23_BOVIN.LPAAGVGDMVMATVK.+2	730.386	77.95	sp|Q3T057|RL23_BOVIN	True	41184.5	37718.6	29549.4	55291.1	54440.8	55656.5
sp|Q3T057|RL23_BOVIN.LNRLPAAGVGDMVMATVK.+3	615.002	77.19	sp|Q3T057|RL23_BOVIN	True	33313.9	28199.3	24228.6	4257.01	64649.7	81145
sp|Q3T057|RL23_BOVIN.ISLGLPVGAVINC[CAM]ADNTGAK.+2	985.522	85.19	sp|Q3T057|RL23_BOVIN	True	56616.8	24930.5	23591.8	31195	43123.9	49224.3
sp|Q3T054|RAN_BOVIN.VC[CAM]ENIPIVLC[CAM]GNK.+2	758.386	70.77	sp|Q3T054|RAN_BOVIN	True	10448.1	8733.54	4403.71	190625	1343.73	4195.46
sp|Q3T054|RAN_BOVIN.PFLWLAR.+2	451.766	79.84	sp|Q3T054|RAN_BOVIN	True	359022	303201	260945	576347	372601	755448
sp|Q3T054|RAN_BOVIN.LVLVGDGGTGK.+2	508.293	54.33	sp|Q3T054|RAN_BOVIN	True	502613	465229	350491	463791	562055	730952
sp|Q3T054|RAN_BOVIN.FNVWDTAGQEK.+2	647.807	63.21	sp|Q3T054|RAN_BOVIN	True	256488	7123.59	196669	8884.35	344201	5805.31
sp|Q3T035|ARPC3_BOVIN.LIGNMALLPIR.+2	605.871	84.67	sp|Q3T035|ARPC3_BOVIN	True	238921	113143	117682	133881	195133	216705
sp|Q3T030|PRS6B_BOVIN.ISGADINSIC[CAM]QESGMLAVR.+3	674.331	77.13	sp|Q3T030|PRS6B_BOVIN	True	22484.4	19449.4	18636.5	24777.5	69147.5	4604.48
sp|Q3T030|PRS6B_BOVIN.ENAPAIIFIDEIDAIATK.+3	648.682	104.71	sp|Q3T030|PRS6B_BOVIN	True	20361	15468.5	15777.2	312.203	58544.4	13971.3
sp|Q3T030|PRS6B_BOVIN.EAVELPLTHFELYK.+3	563.635	83.6	sp|Q3T030|PRS6B_BOVIN	True	58551.1	71741.2	46384.7	140158	122680	96691.9
sp|Q3T025|RL17_BOVIN.SAEFLLHMLK.+2	594.826	77.25	sp|Q3T025|RL17_BOVIN	True	25189.3	15845.1	10730.6	28605.2	29004	37837.1
sp|Q3T025|RL17_BOVIN.NAESNAELK.+2	488.241	14.18	sp|Q3T025|RL17_BOVIN	True	67801.2	71824.2	75321	4614.1	66958.2	90318.9
sp|Q3T003|RL18A_BOVIN.DLTTAGAVTQC[CAM]YR.+2	728.348	58.31	sp|Q3T003|RL18A_BOVIN	True	44726.2	31521	23484.2	27011.2	21573.8	24557.2
sp|Q3SZV3|EF1G_BOVIN.STFVLDEFK.+2	543.279	73.73	sp|Q3SZV3|EF1G_BOVIN	True	283603	213649	218686	260265	301163	385106
sp|Q3SZV3|EF1G_BOVIN.LDPGSEETQTLVR.+2	722.868	57.55	sp|Q3SZV3|EF1G_BOVIN	True	64202.6	56626.4	71282.9	33494.4	81355.1	38262.3
sp|Q3SZV3|EF1G_BOVIN.KLDPGSEETQTLVR.+3	524.946	53.51	sp|Q3SZV3|EF1G_BOVIN	True	94110.6	72559.3	44878.2	60401.6	90367.1	81717
sp|Q3SZV3|EF1G_BOVIN.ILGLLDAHLK.+3	364.897	72.62	sp|Q3SZV3|EF1G_BOVIN	True	84859.6	84008	62997.4	197900	204963	298079
sp|Q3SZV3|EF1G_BOVIN.GQELAFPLSPDWQVDYESYTWR.+3	896.419	98.45	sp|Q3SZV3|EF1G_BOVIN	True	8204.64	3769.19	1761.03	37431.9	14453.4	3886.68
sp|Q3SZV3|EF1G_BOVIN.DPFAHLPK.+2	462.75	56.15	sp|Q3SZV3|EF1G_BOVIN	True	19287.7	17010.8	24457.3	20546.4	29510.1	34933.5
sp|Q3SZV3|EF1G_BOVIN.ALIAAQYSGAQVR.+3	449.918	59.46	sp|Q3SZV3|EF1G_BOVIN	True	55633.8	45592.5	48006.6	62642.9	81394.1	94717
sp|Q3SZV3|EF1G_BOVIN.ALIAAQYSGAQVR.+2	674.373	59.45	sp|Q3SZV3|EF1G_BOVIN	True	106407	94605.6	74429.8	113396	154614	189964
sp|Q3SZV3|EF1G_BOVIN.AAAPAPEEELDEC[CAM]EQALAAEPK.+3	780.362	73.51	sp|Q3SZV3|EF1G_BOVIN	True	64415.5	54188.3	63882.4	50346.7	73547	73441.2
sp|Q3SZR8|SRSF3_BOVIN.VRVELSNGEK.+3	377.544	32.7	sp|Q3SZR8|SRSF3_BOVIN	True	47103.4	57247.6	46080.9	45143.7	85680.9	68760
sp|Q3SZQ6|RL32_BOVIN.SYC[CAM]AEIAHNVSSK.+3	489.229	48.11	sp|Q3SZQ6|RL32_BOVIN	True	54392.4	71105.1	71376.5	68598.2	76237.1	114967
sp|Q3SZQ6|RL32_BOVIN.GQILMPNIGYGSNK.+2	746.385	70.65	sp|Q3SZQ6|RL32_BOVIN	True	59941.2	50967.6	74639.4	40660.3	58910.9	84404.6
sp|Q3SZQ6|RL32_BOVIN.ELEVLLMC[CAM]NK.+2	624.82	74.08	sp|Q3SZQ6|RL32_BOVIN	True	22562.3	15163.6	17172.7	38245.9	4856.83	44079.4
sp|Q3SZP2|MARE2_BOVIN.DLETQVIQLNEQVHSLK.+3	665.357	81.93	sp|Q3SZP2|MARE2_BOVIN	True	8638.47	10106.1	15104.5	18027.9	19457	13629.4
sp|Q3SZN2|SC23B_BOVIN.MVVPLAC[CAM]LLTPLK.+2	727.927	99.65	sp|Q3SZN2|SC23B_BOVIN	True	14595.5	8512.22	613.315	33581.8	23954.5	1293.02
sp|Q3SZK8|NHRF1_BOVIN.LVEPGSPAEK.+2	513.777	38.04	sp|Q3SZK8|NHRF1_BOVIN	True	17059.9	21703.9	29096.6	23662.2	26085.8	22477.9
sp|Q3SZJ9|PMM2_BOVIN.VQEQLGDDVIK.+2	622.33	56.76	sp|Q3SZJ9|PMM2_BOVIN	True	39176	1825.17	2383.75	46251.4	49174.5	44996.3
sp|Q3SZJ0|ARLY_BOVIN.ALSPDMLATDLAYYLVR.+3	638.001	104.3	sp|Q3SZJ0|ARLY_BOVIN	True	3304.4	268.858	181.517	452.52	5873.44	2519.91
sp|Q3SZI8|IVD_BOVIN.TDVTAVPASR.+2	508.772	38.93	sp|Q3SZI8|IVD_BOVIN	True	27100.8	25540.9	19448.8	14203.5	29428.4	32146.2
sp|Q3SZI6|RPN2_BOVIN.YIANTVELR.+2	539.798	60.53	sp|Q3SZI6|RPN2_BOVIN	True	15853	60849.2	36535.3	53971.6	19493.4	28301.8
sp|Q3SZI6|RPN2_BOVIN.TGQEVVFVAEPDSK.+2	753.378	61.71	sp|Q3SZI6|RPN2_BOVIN	True	31457.6	24983.3	19026.2	14936.2	21720.4	42798.7
sp|Q3SZI6|RPN2_BOVIN.SIVEEIEDLVAR.+2	686.87	98.3	sp|Q3SZI6|RPN2_BOVIN	True	8098.87	4964.53	2978.76	23147.1	8497.97	8090.03
sp|Q3SZI4|1433T_BOVIN.YLIANATNPESK.+2	660.843	54.79	sp|Q3SZI4|1433T_BOVIN	True	161092	146537	133770	180071	237333	218411
sp|Q3SZI4|1433T_BOVIN.YLAEVAC[CAM]GDDRK.+3	466.222	42.42	sp|Q3SZI4|1433T_BOVIN	True	196822	215275	155325	235689	275470	253103
sp|Q3SZI4|1433T_BOVIN.YLAEVAC[CAM]GDDR.+2	634.782	49.95	sp|Q3SZI4|1433T_BOVIN	True	26278.4	29401.4	28005.5	26542	24228	1206.24
sp|Q3SZI4|1433T_BOVIN.SIC[CAM]TTVLELLDK.+2	696.376	93.32	sp|Q3SZI4|1433T_BOVIN	True	112114	119325	70271	720057	387002	248512
sp|Q3SZI4|1433T_BOVIN.QTIDNSQGAYQEAFDISK.+3	672.317	67.47	sp|Q3SZI4|1433T_BOVIN	True	36503.1	39813.7	43395.3	45845.3	51063.3	36193
sp|Q3SZI4|1433T_BOVIN.AVTEQGAELSNEER.+3	511.578	44.69	sp|Q3SZI4|1433T_BOVIN	True	71619.7	124300	84043	99762.1	141410	69776.2
sp|Q3SZI4|1433T_BOVIN.AVTEQGAELSNEER.+2	766.863	45.83	sp|Q3SZI4|1433T_BOVIN	True	119564	131842	89707.5	71676.1	157519	137487
sp|Q3SZH7|LKHA4_BOVIN.VVINGQEVK.+2	493.288	44.11	sp|Q3SZH7|LKHA4_BOVIN	True	56412.9	50758.4	35586.5	43045.9	54482.8	61036.2
sp|Q3SZH7|LKHA4_BOVIN.LTYSAEVSVPK.+2	597.324	60.19	sp|Q3SZH7|LKHA4_BOVIN	True	37240.1	33322.4	30399.7	43675.6	51087.1	52510.7
sp|Q3SZH7|LKHA4_BOVIN.GSPIEISLPIALC[CAM]K.+2	749.421	89.36	sp|Q3SZH7|LKHA4_BOVIN	True	49396.3	56829.6	30295.1	55042.5	115835	50084.1
sp|Q3SZH7|LKHA4_BOVIN.ELVALMSAIR.+2	551.818	79.48	sp|Q3SZH7|LKHA4_BOVIN	True	54807.6	42073.2	34623.5	88814	48767.3	38553.2
sp|Q3SZH7|LKHA4_BOVIN.ASMHPVTAMLVGK.+3	447.905	62.2	sp|Q3SZH7|LKHA4_BOVIN	True	88916	47234.3	29184.7	41287.9	43367.6	46360.8
sp|Q3SZH7|LKHA4_BOVIN.AILPC[CAM]QDTPSVK.+2	664.848	59.24	sp|Q3SZH7|LKHA4_BOVIN	True	77259.6	85772.4	55983.7	83675.8	88681	88775.5
sp|Q3SZF8|SMD2_BOVIN.REEEEFNTGPLSVLTQSVK.+3	721.702	81.96	sp|Q3SZF8|SMD2_BOVIN	True	43720.1	43773.6	49673.8	10548.8	67826.8	48769.4
sp|Q3SZF8|SMD2_BOVIN.HC[CAM]NMVLENVK.+2	622.3	47.73	sp|Q3SZF8|SMD2_BOVIN	True	6657.52	10532.5	5995.47	8132.47	6809.83	7242.95
sp|Q3SZF3|HNRH2_BOVIN.HTGPNSPDTANDGFVR.+3	562.261	46.31	sp|Q3SZF3|HNRH2_BOVIN	True	136174	148735	96623.2	110281	162270	139158
sp|Q3SZF3|HNRH2_BOVIN.EGRPSGEAFVELESEDEVK.+3	702.999	65.58	sp|Q3SZF3|HNRH2_BOVIN	True	49366	37260.6	24292.9	45396.9	59853.1	60021
sp|Q3SZF2|ARF4_BOVIN.QDLPNAMAISEMTDK.+2	832.387	72.98	sp|Q3SZF2|ARF4_BOVIN	True	60140.7	44094.1	31447.5	47287.6	49209.3	55333.1
sp|Q3SZF2|ARF4_BOVIN.MLQEDELRDAVLLLFANK.+4	530.287	102.6	sp|Q3SZF2|ARF4_BOVIN	True	3547.46	1985.12	633.444	535.894	679.757	2722.6
sp|Q3SZF2|ARF4_BOVIN.MLQEDELRDAVLLLFANK.+3	706.714	102.59	sp|Q3SZF2|ARF4_BOVIN	True	27553.2	11731.7	3613.54	1098.41	2655.85	837.119
sp|Q3SZF2|ARF4_BOVIN.LGLQSLR.+2	393.745	57.7	sp|Q3SZF2|ARF4_BOVIN	True	164268	163428	123451	174799	172187	192332
sp|Q3SZF2|ARF4_BOVIN.IQEGAEELQK.+2	572.796	37.37	sp|Q3SZF2|ARF4_BOVIN	True	132956	124506	93657.6	83402	135316	123759
sp|Q3SZE2|PFD1_BOVIN.LADVQIEQLNR.+2	649.857	62.7	sp|Q3SZE2|PFD1_BOVIN	True	37334.9	48553	61577.9	65439.8	80682	81703.3
sp|Q3SZC4|NSF1C_BOVIN.RSPNELVDDLFK.+3	478.252	75.3	sp|Q3SZC4|NSF1C_BOVIN	True	35816.3	47713.6	49629.6	95920.2	95020.8	77437
sp|Q3SZC4|NSF1C_BOVIN.EANLLNAVIVQR.+2	670.388	76.64	sp|Q3SZC4|NSF1C_BOVIN	True	27643.8	26370.6	40112.3	54229.7	61859.3	43143.9
sp|Q3SZC2|PSB9_BOVIN.VSAGEAVVNR.+2	501.272	35.91	sp|Q3SZC2|PSB9_BOVIN	True	16088.9	17212	8132.57	466.436	20849.1	21203.5
sp|Q3SZC1|GRPE1_BOVIN.LYGIQGFC[CAM]K.+2	543.276	65.34	sp|Q3SZC1|GRPE1_BOVIN	True	48825.3	51480.2	38537.4	62991.5	47638.7	49350.6
sp|Q3SZC1|GRPE1_BOVIN.DLLEVADILEK.+2	629.351	92.46	sp|Q3SZC1|GRPE1_BOVIN	True	60667.9	73324.2	103681	155875	153953	65979.7
sp|Q3SZC0|ERH_BOVIN.TYADYESVNEC[CAM]MEGVC[CAM]K.+2	1027.91	63.77	sp|Q3SZC0|ERH_BOVIN	True	16910.7	20182.6	13419.2	21781.6	25703.2	19643.8
sp|Q3SZC0|ERH_BOVIN.IYVLLR.+2	388.755	65.46	sp|Q3SZC0|ERH_BOVIN	True	75670.4	89321	78227.8	365484	1818.41	257541
sp|Q3SZC0|ERH_BOVIN.ADTQTYQPYNK.+2	664.809	34.1	sp|Q3SZC0|ERH_BOVIN	True	27877.4	40782.6	32242.5	302.891	54786.5	36309.5
sp|Q3SZB4|ACADM_BOVIN.TRPPVAAAAVGLAQR.+3	493.291	58.58	sp|Q3SZB4|ACADM_BOVIN	True	65473.6	50179.1	45361.2	49058.6	71173.3	80082.9
sp|Q3SZB4|ACADM_BOVIN.TGEYPVPLIK.+2	558.819	68.52	sp|Q3SZB4|ACADM_BOVIN	True	50044.6	48943	45712.1	54280.7	62429.8	61231.8
sp|Q3SZA0|CSN4_BOVIN.QHLASIYEK.+3	363.529	38.08	sp|Q3SZA0|CSN4_BOVIN	True	6729.95	8142.62	6394.78	3690.7	12808.2	8211.87
sp|Q3SZA0|CSN4_BOVIN.MLATLFK.+2	412.241	68.72	sp|Q3SZA0|CSN4_BOVIN	True	27211.9	22916.9	30461.6	1311.55	1184.85	1470.46
sp|Q3SZA0|CSN4_BOVIN.LYNNITFEELGALLEIPAAK.+3	740.403	106.26	sp|Q3SZA0|CSN4_BOVIN	True	218.762	2914.34	734.446	2091.49	5468.13	1267.31
sp|Q3SZA0|CSN4_BOVIN.IASQMITEGR.+2	553.287	48.95	sp|Q3SZA0|CSN4_BOVIN	True	32757.1	34996.2	33219.8	23045.4	29429.1	33188.9
sp|Q3SZ73|ABHDB_BOVIN.LLDGEAASPALVFLHGLFGSK.+3	714.725	103.87	sp|Q3SZ73|ABHDB_BOVIN	True	4747.59	2581.38	738.597	1944.24	1188.76	7766.58
sp|Q3SZ73|ABHDB_BOVIN.AVDMANEASLSGAR.+2	696.333	55.34	sp|Q3SZ73|ABHDB_BOVIN	True	21961.9	23260.4	14012.6	16995.4	27531.2	26221.3
sp|Q3SZ68|LTOR5_BOVIN.GTLSDEHAGVISVLAQQAAK.+3	665.688	72.52	sp|Q3SZ68|LTOR5_BOVIN	True	41164.7	56977.1	68950.7	70000.5	68683.8	44063.6
sp|Q3SZ63|NOP56_BOVIN.YPASTVQILGAEK.+2	688.875	64.73	sp|Q3SZ63|NOP56_BOVIN	True	10251.9	9775.64	7824.43	1704.56	12624.4	14564
sp|Q3SZ62|PGAM1_BOVIN.YADLTEDQLPSC[CAM]ESLK.+3	623.624	67.52	sp|Q3SZ62|PGAM1_BOVIN	True	314938	365194	259850	309674	439313	332921
sp|Q3SZ62|PGAM1_BOVIN.YADLTEDQLPSC[CAM]ESLK.+2	934.933	67.51	sp|Q3SZ62|PGAM1_BOVIN	True	208789	186308	173936	196655	303306	221735
sp|Q3SZ62|PGAM1_BOVIN.TLWTVLDAIDQMWLPVVR.+3	719.391	107.61	sp|Q3SZ62|PGAM1_BOVIN	True	2066.06	741.411	2769.53	586.394	408.438	223.161
sp|Q3SZ62|PGAM1_BOVIN.RVLIAAHGNSLR.+3	436.262	40.86	sp|Q3SZ62|PGAM1_BOVIN	True	63357.7	55099.4	49397.4	1136.99	120635	166799
sp|Q3SZ62|PGAM1_BOVIN.PMQFLGDEETVRK.+3	517.261	59.01	sp|Q3SZ62|PGAM1_BOVIN	True	113261	102789	137695	168493	174340	196100
sp|Q3SZ62|PGAM1_BOVIN.NLKPIKPMQFLGDEETVRK.+4	561.561	65.96	sp|Q3SZ62|PGAM1_BOVIN	True	59756.6	52155.4	5453.32	62806.5	38957.8	46055.8
sp|Q3SZ62|PGAM1_BOVIN.NLKPIKPMQFLGDEETVR.+4	529.537	70.7	sp|Q3SZ62|PGAM1_BOVIN	True	49873.3	56083.4	1477.85	35677.3	25388.7	28119
sp|Q3SZ62|PGAM1_BOVIN.HYGGLTGLNK.+2	530.283	41.36	sp|Q3SZ62|PGAM1_BOVIN	True	732319	723833	537249	601968	887652	879128
sp|Q3SZ62|PGAM1_BOVIN.FSGWYDADLSPAGHEEAK.+3	660.63	67.43	sp|Q3SZ62|PGAM1_BOVIN	True	375196	395842	274642	404901	405180	402944
sp|Q3SZ62|PGAM1_BOVIN.AMEAVAAQGK.+2	488.25	25.99	sp|Q3SZ62|PGAM1_BOVIN	True	464310	490435	381195	5685.52	533425	526448
sp|Q3SZ62|PGAM1_BOVIN.ALPFWNEEIVPQIK.+3	561.975	92.01	sp|Q3SZ62|PGAM1_BOVIN	True	233784	292566	199778	285645	486348	337297
sp|Q3SZ62|PGAM1_BOVIN.ALPFWNEEIVPQIK.+2	842.459	92.03	sp|Q3SZ62|PGAM1_BOVIN	True	491033	495840	340747	686346	913354	572479
sp|Q3SZ59|RL36A_BOVIN.LEC[CAM]VEPNC[CAM]R.+2	588.76	38.13	sp|Q3SZ59|RL36A_BOVIN	True	74648.4	61845.3	93206.9	49323.8	77821.1	97394.3
sp|Q3SZ54|IF4A1_BOVIN.VVMALGDYMGASC[CAM]HAC[CAM]IGGTNVR.+3	813.706	73.49	sp|Q3SZ54|IF4A1_BOVIN	True	39822.5	12924	1417.9	9472.98	34129	42544.9
sp|Q3SZ54|IF4A1_BOVIN.VLITTDLLAR.+2	557.845	76.26	sp|Q3SZ54|IF4A1_BOVIN	True	141389	122639	112520	418203	354829	383145
sp|Q3SZ54|IF4A1_BOVIN.MFVLDEADEMLSR.+3	519.243	87.87	sp|Q3SZ54|IF4A1_BOVIN	True	57623.2	48562.3	18570	58329.9	66084.2	28357.9
sp|Q3SZ54|IF4A1_BOVIN.MFVLDEADEMLSR.+2	778.36	87.88	sp|Q3SZ54|IF4A1_BOVIN	True	280403	263365	89932.2	329030	373806	150294
sp|Q3SZ54|IF4A1_BOVIN.LQMEAPHIIVGTPGR.+3	540.296	69.16	sp|Q3SZ54|IF4A1_BOVIN	True	285198	254032	172139	303827	344606	375814
sp|Q3SZ54|IF4A1_BOVIN.LQMEAPHIIVGTPGR.+2	809.94	69.17	sp|Q3SZ54|IF4A1_BOVIN	True	13971	14825.6	8706.15	10740.9	19071.4	21277.7
sp|Q3SZ54|IF4A1_BOVIN.KEELTLEGIR.+3	396.559	58.14	sp|Q3SZ54|IF4A1_BOVIN	True	60701	62803.1	45353.4	72590.6	56512.9	72736.7
sp|Q3SZ54|IF4A1_BOVIN.GYDVIAQAQSGTGK.+2	697.849	55.15	sp|Q3SZ54|IF4A1_BOVIN	True	106945	91553.9	73448.7	97971.6	144230	156534
sp|Q3SZ54|IF4A1_BOVIN.GVAINMVTEEDK.+2	653.321	60.14	sp|Q3SZ54|IF4A1_BOVIN	True	83705.8	80146.3	114887	143559	108226	148980
sp|Q3SZ54|IF4A1_BOVIN.GFKDQIYDIFQK.+3	501.261	77.08	sp|Q3SZ54|IF4A1_BOVIN	True	31822.7	45357.1	4169.15	34680.9	14822.4	15761.6
sp|Q3SZ54|IF4A1_BOVIN.DQIYDIFQK.+2	585.295	74	sp|Q3SZ54|IF4A1_BOVIN	True	202314	153577	164142	191370	270492	293561
sp|Q3SZ54|IF4A1_BOVIN.ATQALVLAPTR.+2	570.84	58.94	sp|Q3SZ54|IF4A1_BOVIN	True	94081.8	78807.9	76494.1	139480	161151	228564
sp|Q3SZ52|UB2V1_BOVIN.WTGMIIGPPR.+2	564.305	72.05	sp|Q3SZ52|UB2V1_BOVIN	True	82047.8	71791.5	56237.9	79065.7	87542.6	84544.3
sp|Q3SZ20|GLYM_BOVIN.SGLIFYR.+2	428.24	64.96	sp|Q3SZ20|GLYM_BOVIN	True	45064.8	52084	35056.5	50172.8	60483.2	44984.7
sp|Q3SZ20|GLYM_BOVIN.NAQAMANALLER.+2	651.335	66.85	sp|Q3SZ20|GLYM_BOVIN	True	37415.2	35299.5	27917	38707.9	55146.4	57575.4
sp|Q3SZ20|GLYM_BOVIN.LNPQTGLIDYDQLALTAR.+3	668.025	83.11	sp|Q3SZ20|GLYM_BOVIN	True	8208.35	13782.2	11974.3	14554.9	32910.1	21487.7
sp|Q3SZ20|GLYM_BOVIN.LGAPALTSR.+2	443.261	51.31	sp|Q3SZ20|GLYM_BOVIN	True	61203.7	81583.1	50825	57607.2	78868.6	64649.1
sp|Q3SZ20|GLYM_BOVIN.GVQAVDPK.+2	407.227	22.64	sp|Q3SZ20|GLYM_BOVIN	True	26824.4	2183.75	22847.4	3640.56	35692.8	20385
sp|Q3SZ20|GLYM_BOVIN.GLELIASENFC[CAM]SR.+2	748.364	73.13	sp|Q3SZ20|GLYM_BOVIN	True	17699.8	8315.66	5743.05	20611.9	20545.5	17201.2
sp|Q3SZ20|GLYM_BOVIN.AHLLADMAHISGLVAAK.+3	573.319	76.02	sp|Q3SZ20|GLYM_BOVIN	True	9165.61	969.957	4162.44	6396.69	11355.8	22914.2
sp|Q3SZ19|PSMD9_BOVIN.GLLGC[CAM]NIIPLQR.+2	677.387	80.74	sp|Q3SZ19|PSMD9_BOVIN	True	22697.9	33425.6	38896.5	40303	46809.5	30804
sp|Q3SZ19|PSMD9_BOVIN.DQSQGLSPAQAFAK.+2	724.362	61.21	sp|Q3SZ19|PSMD9_BOVIN	True	60964.6	57340.6	54645.6	2313.29	72797.9	83140.3
sp|Q3SZ19|PSMD9_BOVIN.ADVDLYQVR.+2	539.78	57.96	sp|Q3SZ19|PSMD9_BOVIN	True	48249.3	59056	72245.8	88382.1	85801.1	53859
sp|Q3SZ18|HPRT_BOVIN.VIGGDDLSTLTGK.+2	638.343	64.93	sp|Q3SZ18|HPRT_BOVIN	True	1095.57	3475.01	95082	1293.87	5980.18	3523.66
sp|Q3SZ18|HPRT_BOVIN.VFIPHGLIMDR.+3	433.241	71.69	sp|Q3SZ18|HPRT_BOVIN	True	129068	137437	78540.4	165193	156392	128920
sp|Q3SZ18|HPRT_BOVIN.TMQTLLALVK.+2	559.336	82.53	sp|Q3SZ18|HPRT_BOVIN	True	49569.9	60208.7	54561.3	86970.3	106120	93307.7
sp|Q3SZ18|HPRT_BOVIN.SYC[CAM]NDQSTGDIK.+2	694.293	30.19	sp|Q3SZ18|HPRT_BOVIN	True	19031.2	24002.9	13276.8	227.988	24698.8	17996.2
sp|Q3SZ18|HPRT_BOVIN.SVGYKPDFVGFEIPDK.+3	599.973	76.99	sp|Q3SZ18|HPRT_BOVIN	True	89633.7	106397	78694.8	141012	148932	119079
sp|Q3SZ18|HPRT_BOVIN.NVLIVEDIIDTGK.+2	714.901	85.47	sp|Q3SZ18|HPRT_BOVIN	True	47868.8	40205.8	26379.1	85860.1	61437.3	42398.6
sp|Q3SZ18|HPRT_BOVIN.FFADLLDYIK.+2	622.832	97.26	sp|Q3SZ18|HPRT_BOVIN	True	33342.5	21237	14187.6	184035	74970.6	46132.2
sp|Q3SZ18|HPRT_BOVIN.DLNHVC[CAM]VISETGK.+3	491.245	56.22	sp|Q3SZ18|HPRT_BOVIN	True	122504	141664	83208.5	159740	138769	78055.8
sp|Q3SYZ4|SYDC_BOVIN.VFC[CAM]IGPVFR.+2	547.794	77.98	sp|Q3SYZ4|SYDC_BOVIN	True	63261.9	41269	41705	67307	74932.5	105330
sp|Q3SYZ4|SYDC_BOVIN.RFQTEIQTVNK.+3	455.249	47.01	sp|Q3SYZ4|SYDC_BOVIN	True	37545.2	26782	28386	27605.8	37555.7	59109
sp|Q3SYZ4|SYDC_BOVIN.LPLQLDDAVRPEVEGEEEGR.+3	751.045	72.53	sp|Q3SYZ4|SYDC_BOVIN	True	40085	42007.8	29653	37834	40695.1	38137.4
sp|Q3SYZ4|SYDC_BOVIN.LEYC[CAM]EALAMLR.+2	684.836	81	sp|Q3SYZ4|SYDC_BOVIN	True	33624	30765.1	25039.8	41770.6	42490.9	49949.7
sp|Q3SYZ4|SYDC_BOVIN.IYVISSAEPR.+2	567.811	58.47	sp|Q3SYZ4|SYDC_BOVIN	True	72021.3	62614.6	44094.1	62587	77810.3	77576.4
sp|Q3SYZ4|SYDC_BOVIN.IGSC[CAM]TQQDVELHVQK.+3	581.289	51.82	sp|Q3SYZ4|SYDC_BOVIN	True	21413	16284.7	13485.6	11957.9	22348.4	24277
sp|Q3SYZ4|SYDC_BOVIN.GEEILSGAQR.+2	530.275	44.31	sp|Q3SYZ4|SYDC_BOVIN	True	75407.7	63659.9	53098.5	54737.4	56906	43844.2
sp|Q3SYX9|ARPC5_BOVIN.QGNMTAALQAALK.+2	658.853	71.23	sp|Q3SYX9|ARPC5_BOVIN	True	29303.6	37926.4	34948	35528.6	39424.4	1214.31
sp|Q3SYX9|ARPC5_BOVIN.GFESPSDNSSAVLLQWHEK.+3	711.008	72.76	sp|Q3SYX9|ARPC5_BOVIN	True	42127.7	45879.2	25540.3	56115.3	49160	59987.5
sp|Q3SYX9|ARPC5_BOVIN.ALAAGGVGSIVR.+2	535.819	61.05	sp|Q3SYX9|ARPC5_BOVIN	True	151776	165883	112258	131490	195500	202538
sp|Q3SYX0|NDRG1_BOVIN.YFVQGMGYMPSASMTR.+2	913.407	75.18	sp|Q3SYX0|NDRG1_BOVIN	True	31209.5	45013.5	35097.2	61351.1	43150.4	47663.2
sp|Q3SYX0|NDRG1_BOVIN.TASGSSVTSLEGAR.+2	661.831	47.54	sp|Q3SYX0|NDRG1_BOVIN	True	29424.2	39146.1	25901	45112.5	53449.2	40885.3
sp|Q3SYX0|NDRG1_BOVIN.SIIGMGTGAGAYILTR.+3	527.62	81.14	sp|Q3SYX0|NDRG1_BOVIN	True	10773	9007.54	7019.28	28127.4	30673.8	16635.1
sp|Q3SYX0|NDRG1_BOVIN.SIIGMGTGAGAYILTR.+2	790.927	81.19	sp|Q3SYX0|NDRG1_BOVIN	True	17228.6	11962.9	9408.96	30217.1	38922.5	25353.4
sp|Q3SYX0|NDRG1_BOVIN.MADC[CAM]GGLPQISQPAK.+2	786.879	60.78	sp|Q3SYX0|NDRG1_BOVIN	True	31698.8	47714.4	35677.5	60867.2	63860.4	37563.1
sp|Q3SYX0|NDRG1_BOVIN.ISGWTQALPDMVVSHLFGK.+3	696.031	100.24	sp|Q3SYX0|NDRG1_BOVIN	True	3169.45	3146.89	1647.39	28258.5	16348.6	14720.9
sp|Q3SYX0|NDRG1_BOVIN.ELQDVDLAEVKPLVEK.+3	609.003	74.02	sp|Q3SYX0|NDRG1_BOVIN	True	94530	128421	82637.8	163802	173414	109406
sp|Q3SYW6|EIF3C_BOVIN.VWDLFPEADK.+2	610.303	79.52	sp|Q3SYW6|EIF3C_BOVIN	True	45735.5	35261.2	28357.7	46575.4	54629.1	58130.8
sp|Q3SYW6|EIF3C_BOVIN.TC[CAM]HSFIINEK.+3	416.873	48.24	sp|Q3SYW6|EIF3C_BOVIN	True	21472.3	20335.2	15714.5	21017.8	21407.1	26915.8
sp|Q3SYW6|EIF3C_BOVIN.RFEELTNLIR.+3	430.91	71.16	sp|Q3SYW6|EIF3C_BOVIN	True	52567.5	41866.2	25811.1	60668.3	55449.8	87682.7
sp|Q3SYW6|EIF3C_BOVIN.LGSLVENNER.+2	565.794	44.82	sp|Q3SYW6|EIF3C_BOVIN	True	24289.7	33418.8	23578.1	22840.8	21589.7	21008.9
sp|Q3SYW6|EIF3C_BOVIN.GC[CAM]ILTLVER.+2	530.795	71.45	sp|Q3SYW6|EIF3C_BOVIN	True	57936.4	47928.4	34322.5	61392.7	66512.9	57062
sp|Q3SYW6|EIF3C_BOVIN.DAHNALLDIQSSGR.+3	499.587	59.66	sp|Q3SYW6|EIF3C_BOVIN	True	45877	42976.1	31660.9	41531.1	52164.1	54043.2
sp|Q3SYV4|CAP1_BOVIN.TDGC[CAM]HVYLSK.+3	393.854	31.47	sp|Q3SYV4|CAP1_BOVIN	True	51066.5	55536	40556.5	42068.6	65728.3	77536.8
sp|Q3SYV4|CAP1_BOVIN.SSEMNVLIPTEGGDFNEFPVPEQFK.+3	937.778	95.15	sp|Q3SYV4|CAP1_BOVIN	True	117723	109161	85995.7	167784	219009	63324.1
sp|Q3SYV4|CAP1_BOVIN.SALFAQINQGESITHALK.+3	643.346	75.33	sp|Q3SYV4|CAP1_BOVIN	True	157645	120399	104644	166921	212477	257472
sp|Q3SYV4|CAP1_BOVIN.PFSASKPDPPKPVAK.+4	392.223	46.5	sp|Q3SYV4|CAP1_BOVIN	True	71076.5	60975.9	50627.4	69015.5	70677	75481.7
sp|Q3SYV4|CAP1_BOVIN.LVTTVTEIAG.+2	502.287	68.32	sp|Q3SYV4|CAP1_BOVIN	True	35199.2	44439.4	35626.4	51527.8	66538.8	70533.9
sp|Q3SYV4|CAP1_BOVIN.LSDLLAPISEQIQEVVTFR.+3	720.063	104.29	sp|Q3SYV4|CAP1_BOVIN	True	16833.9	9210.69	2799.48	662.265	25647.6	4565.55
sp|Q3SYV4|CAP1_BOVIN.LSDLLAPISEQIQEVVTFR.+2	1079.59	104.28	sp|Q3SYV4|CAP1_BOVIN	True	4626.18	2169.4	2527.9	10940	393.35	1487.27
sp|Q3SYV4|CAP1_BOVIN.KEPALLELEGKK.+3	452.269	54.17	sp|Q3SYV4|CAP1_BOVIN	True	1808.97	36192.6	24024.3	31008.2	42739.5	49936.4
sp|Q3SYV4|CAP1_BOVIN.KEPALLELEGK.+3	409.571	61.25	sp|Q3SYV4|CAP1_BOVIN	True	97332.9	107938	96166.1	134858	139699	165362
sp|Q3SYV4|CAP1_BOVIN.INSITVDNC[CAM]K.+2	582.29	44.18	sp|Q3SYV4|CAP1_BOVIN	True	75172.3	67095.7	62590.6	78894.9	91842.9	122467
sp|Q3SYV4|CAP1_BOVIN.GTTPYVQAFDSLLAGPVAEYLK.+3	780.742	104.35	sp|Q3SYV4|CAP1_BOVIN	True	34798	32109.2	1671.63	598.416	98897.7	29815.8
sp|Q3SYV4|CAP1_BOVIN.EMNDAAMFYTNR.+2	731.808	62.82	sp|Q3SYV4|CAP1_BOVIN	True	88129.7	83760.7	50145.3	95136.1	78619.6	94080.3
sp|Q3SYV4|CAP1_BOVIN.C[CAM]VNSTLQIK.+2	531.784	49.78	sp|Q3SYV4|CAP1_BOVIN	True	51359	46520.9	31051.2	50345	63443.4	68120.1
sp|Q3SYV4|CAP1_BOVIN.ALLVTASQC[CAM]QQPAGNK.+2	843.436	53.69	sp|Q3SYV4|CAP1_BOVIN	True	34001.2	27131.2	16870.6	23288.8	36119.9	36770.7
sp|Q3SYV4|CAP1_BOVIN.AGTTPYVQAFDSLLAGPVAEYLK.+3	804.421	104.35	sp|Q3SYV4|CAP1_BOVIN	True	35826.6	34627	883.631	501.607	100459	30747.6
sp|Q3SYU9|MVP_BOVIN.VVAGDEWLFEGPGTYIPQK.+3	702.69	86.59	sp|Q3SYU9|MVP_BOVIN	True	50072.1	40003.1	27333.8	25898.4	56090.5	33741.4
sp|Q3SYU9|MVP_BOVIN.VPHNAAVQVYDYR.+3	511.26	53.79	sp|Q3SYU9|MVP_BOVIN	True	87806.5	58189.3	34240.7	45064.9	38376.9	47342.3
sp|Q3SYU9|MVP_BOVIN.QMTEALGPSTIR.+2	652.337	58.83	sp|Q3SYU9|MVP_BOVIN	True	58279.9	47805.5	38846.1	37534.5	39867.1	52887.8
sp|Q3SYU9|MVP_BOVIN.LAQDPFPLFPGEVLEK.+3	600.658	93.39	sp|Q3SYU9|MVP_BOVIN	True	61017.4	49676.4	42899.3	35774.3	55259.8	75279
sp|Q3SYU9|MVP_BOVIN.LAQDPFPLFPGEVLEK.+2	900.482	93.39	sp|Q3SYU9|MVP_BOVIN	True	59583	46246.7	39931.5	17749.5	64867	63330.2
sp|Q3SYU9|MVP_BOVIN.IEGEGAVLQAK.+2	557.809	50.95	sp|Q3SYU9|MVP_BOVIN	True	50303.1	32194.8	30828.7	25303.4	33555.7	56571.4
sp|Q3SYU9|MVP_BOVIN.GEQSFFLQPGEK.+2	683.836	65.36	sp|Q3SYU9|MVP_BOVIN	True	44625.5	29160.2	31057.4	26627.5	35029.2	54172.5
sp|Q3SYU9|MVP_BOVIN.EVEVIEIIQATVIK.+2	792.466	99.27	sp|Q3SYU9|MVP_BOVIN	True	10167.9	6271.04	2190.18	16433.5	3711.28	5174.54
sp|Q3SYU9|MVP_BOVIN.ELLELEALSTAVESTGTAK.+3	654.681	90.35	sp|Q3SYU9|MVP_BOVIN	True	58131.5	40884.9	39131.7	72924.4	79278.6	46874.4
sp|Q3SYU9|MVP_BOVIN.DITPLQVVLPNTALHLK.+3	624.703	89.9	sp|Q3SYU9|MVP_BOVIN	True	59554.8	41792.5	53121.7	42270.8	105926	87735.1
sp|Q3SYU7|TNPO1_BOVIN.FLQFFK.+2	415.234	75.53	sp|Q3SYU7|TNPO1_BOVIN	True	52866.5	39241	41038	33291.9	58405.8	74821.6
sp|Q3SYU6|CNN2_BOVIN.SWIEGLTGLSVGPDFQK.+3	611.984	90.96	sp|Q3SYU6|CNN2_BOVIN	True	16262.6	13185.1	7988.53	57837	46942.4	19043.4
sp|Q3SYU6|CNN2_BOVIN.SWIEGLTGLSVGPDFQK.+2	917.473	90.96	sp|Q3SYU6|CNN2_BOVIN	True	20521.2	20942.2	20152	73944.5	56848.8	25742.8
sp|Q3SYU6|CNN2_BOVIN.GLQSGVDIGVK.+2	536.803	58.41	sp|Q3SYU6|CNN2_BOVIN	True	31644.6	42069.9	31828.2	57084.4	70276.2	57177.4
sp|Q3SYU6|CNN2_BOVIN.DGIILC[CAM]TLMNK.+2	639.333	80.62	sp|Q3SYU6|CNN2_BOVIN	True	31850.1	44356.4	35506.1	58577.3	3225.66	17209.3
sp|Q3SYU6|CNN2_BOVIN.C[CAM]ASQVGMTAPGTR.+2	668.311	44.3	sp|Q3SYU6|CNN2_BOVIN	True	17357.1	22595.7	12111.9	22237.3	22664.3	19150.7
sp|Q3SYU2|EF2_BOVIN.YVEPIEDVPC[CAM]GNIVGLVGVDQFLVK.+4	690.614	102.48	sp|Q3SYU2|EF2_BOVIN	True	9262.37	6597.07	8131.59	2598.45	26810.3	10095.9
sp|Q3SYU2|EF2_BOVIN.YVEPIEDVPC[CAM]GNIVGLVGVDQFLVK.+3	920.482	102.46	sp|Q3SYU2|EF2_BOVIN	True	33209.3	22817.4	22549.2	1746.73	16653.5	23794.2
sp|Q3SYU2|EF2_BOVIN.YRC[CAM]ELLYEGPPDDEAAMGIK.+3	776.361	72.83	sp|Q3SYU2|EF2_BOVIN	True	224009	182197	150584	251343	281065	330185
sp|Q3SYU2|EF2_BOVIN.YFDPATGK.+2	449.719	44.36	sp|Q3SYU2|EF2_BOVIN	True	746418	696614	436412	653245	526724	434338
sp|Q3SYU2|EF2_BOVIN.YEWDVAEAR.+2	569.762	60.24	sp|Q3SYU2|EF2_BOVIN	True	273288	253880	248732	303894	278545	267227
sp|Q3SYU2|EF2_BOVIN.WLPAGDALLQMITIHLPSPVTAQK.+4	650.862	104.79	sp|Q3SYU2|EF2_BOVIN	True	4620.94	410.618	459.311	1113.04	2354.33	28212.8
sp|Q3SYU2|EF2_BOVIN.VNFTVDQIR.+2	546.296	63.15	sp|Q3SYU2|EF2_BOVIN	True	665610	583671	402731	576587	767544	925745
sp|Q3SYU2|EF2_BOVIN.VFSGLVSTGLK.+2	554.324	68.48	sp|Q3SYU2|EF2_BOVIN	True	444850	407539	303326	499224	612822	690973
sp|Q3SYU2|EF2_BOVIN.VFDAIMNFKK.+3	404.886	68.61	sp|Q3SYU2|EF2_BOVIN	True	80906.8	46974.2	40177.1	63459.8	129980	183735
sp|Q3SYU2|EF2_BOVIN.VFDAIMNFK.+2	542.778	76.91	sp|Q3SYU2|EF2_BOVIN	True	341460	263360	241729	458501	504168	519402
sp|Q3SYU2|EF2_BOVIN.TILMMGR.+2	411.222	59.65	sp|Q3SYU2|EF2_BOVIN	True	743228	662416	428950	718206	657784	10110.1
sp|Q3SYU2|EF2_BOVIN.TGTITTFEHAHNMR.+4	404.697	48.47	sp|Q3SYU2|EF2_BOVIN	True	134959	133373	62378.9	134246	83880.1	142714
sp|Q3SYU2|EF2_BOVIN.TGTITTFEHAHNMR.+3	539.26	48.47	sp|Q3SYU2|EF2_BOVIN	True	86610	84946.5	42398.7	85935.7	56769	83353.4
sp|Q3SYU2|EF2_BOVIN.TFC[CAM]QLILDPIFK.+2	747.905	94.6	sp|Q3SYU2|EF2_BOVIN	True	189352	130100	94012.4	521636	502955	350558
sp|Q3SYU2|EF2_BOVIN.STLTDSLVC[CAM]K.+2	562.287	57.54	sp|Q3SYU2|EF2_BOVIN	True	450163	393088	314572	390886	482563	571513
sp|Q3SYU2|EF2_BOVIN.STAISLFYELSENDLNFIK.+3	735.375	104.05	sp|Q3SYU2|EF2_BOVIN	True	13343.1	7199.5	1611.51	904.217	817.833	750.127
sp|Q3SYU2|EF2_BOVIN.SDPVVSYRETVSEESNVLC[CAM]LSK.+3	833.408	77.53	sp|Q3SYU2|EF2_BOVIN	True	2657.65	9487.32	10453.9	6062.15	32926.7	53282.2
sp|Q3SYU2|EF2_BOVIN.SDPVVSYR.+2	461.735	41.6	sp|Q3SYU2|EF2_BOVIN	True	531194	479543	330338	354479	460000	407176
sp|Q3SYU2|EF2_BOVIN.RGHVFEETQVAGTPMFVVK.+4	533.779	69.83	sp|Q3SYU2|EF2_BOVIN	True	50942.7	37540.2	6767.8	116959	45452.4	106472
sp|Q3SYU2|EF2_BOVIN.RGHVFEETQVAGTPMFVVK.+3	711.37	69.83	sp|Q3SYU2|EF2_BOVIN	True	27268	20677	2670.14	52786	30895.6	65285.7
sp|Q3SYU2|EF2_BOVIN.RC[CAM]LYASVLTAQPR.+3	512.277	61.15	sp|Q3SYU2|EF2_BOVIN	True	83128.8	87676.6	68435.6	99528.2	165882	238871
sp|Q3SYU2|EF2_BOVIN.PSQVVAETR.+2	493.767	22.68	sp|Q3SYU2|EF2_BOVIN	True	24852	25822.9	9516.77	624.68	10018.4	5250.25
sp|Q3SYU2|EF2_BOVIN.NMSVIAHVDHGK.+3	436.556	41.04	sp|Q3SYU2|EF2_BOVIN	True	177059	149569	103677	4978.85	168681	226859
sp|Q3SYU2|EF2_BOVIN.LMEPIYLVEIQC[CAM]PEQVVGGIYGVLNR.+3	997.189	104.78	sp|Q3SYU2|EF2_BOVIN	True	26758.4	306.378	1920.78	1018.19	8216.46	3041.89
sp|Q3SYU2|EF2_BOVIN.KIWC[CAM]FGPDGTGPNILTDITK.+3	745.049	88.3	sp|Q3SYU2|EF2_BOVIN	True	41364.9	38026.7	1220.16	28214.3	28794.8	3221.24
sp|Q3SYU2|EF2_BOVIN.IWC[CAM]FGPDGTGPNILTDITK.+3	702.351	94.93	sp|Q3SYU2|EF2_BOVIN	True	73716.3	85526.3	66380.5	138648	156559	82738.9
sp|Q3SYU2|EF2_BOVIN.IWC[CAM]FGPDGTGPNILTDITK.+2	1053.02	94.92	sp|Q3SYU2|EF2_BOVIN	True	16381.2	832.314	1011.14	11869.9	17589.7	10976.8
sp|Q3SYU2|EF2_BOVIN.IKPVLMMNK.+3	358.545	55.21	sp|Q3SYU2|EF2_BOVIN	True	239877	235801	150681	237496	226175	249847
sp|Q3SYU2|EF2_BOVIN.GVQYLNEIK.+2	532.293	59.76	sp|Q3SYU2|EF2_BOVIN	True	351819	298032	262536	369899	378938	456471
sp|Q3SYU2|EF2_BOVIN.GPLMMYISK.+2	520.269	68.36	sp|Q3SYU2|EF2_BOVIN	True	383984	393095	260066	399549	379216	474299
sp|Q3SYU2|EF2_BOVIN.GEGQLGPAER.+2	507.254	27.92	sp|Q3SYU2|EF2_BOVIN	True	317267	1547.24	4092.84	549.24	808.769	363498
sp|Q3SYU2|EF2_BOVIN.FYAFGR.+2	380.692	56.96	sp|Q3SYU2|EF2_BOVIN	True	427936	396782	286672	441698	401061	514195
sp|Q3SYU2|EF2_BOVIN.ETVSEESNVLC[CAM]LSK.+2	797.885	63.65	sp|Q3SYU2|EF2_BOVIN	True	201496	168286	114669	143448	162339	118179
sp|Q3SYU2|EF2_BOVIN.EGIPALDNFLDKL.+2	722.888	101.08	sp|Q3SYU2|EF2_BOVIN	True	84281.9	102532	84184.4	363646	151048	56481.3
sp|Q3SYU2|EF2_BOVIN.EGALC[CAM]EENMR.+2	604.755	41.22	sp|Q3SYU2|EF2_BOVIN	True	111636	160464	1572.61	86768.4	104734	95496.7
sp|Q3SYU2|EF2_BOVIN.DSVVAGFQWATK.+2	654.833	74.11	sp|Q3SYU2|EF2_BOVIN	True	263463	198780	181182	320566	408584	374417
sp|Q3SYU2|EF2_BOVIN.DLEEDHAC[CAM]IPIKK.+3	523.264	53.12	sp|Q3SYU2|EF2_BOVIN	True	109166	83728	48787.4	73762.7	86211.9	76875
sp|Q3SYU2|EF2_BOVIN.DLEEDHAC[CAM]IPIK.+3	480.566	59.69	sp|Q3SYU2|EF2_BOVIN	True	178583	159402	206657	218355	214305	253144
sp|Q3SYU2|EF2_BOVIN.C[CAM]LYASVLTAQPR.+2	689.861	67.29	sp|Q3SYU2|EF2_BOVIN	True	215463	196303	157968	192787	279918	317529
sp|Q3SYU2|EF2_BOVIN.C[CAM]ELLYEGPPDDEAAMGIK.+3	669.973	75.33	sp|Q3SYU2|EF2_BOVIN	True	68077.3	86688	38947.2	64464.6	51838.2	30198.1
sp|Q3SYU2|EF2_BOVIN.AYLPVNESFGFTADLR.+3	600.637	86.49	sp|Q3SYU2|EF2_BOVIN	True	23627.2	12917.1	1467.87	43953	38790.2	10387.3
sp|Q3SYU2|EF2_BOVIN.AYLPVNESFGFTADLR.+2	900.452	86.49	sp|Q3SYU2|EF2_BOVIN	True	48387.2	29041.9	2006.82	85474.7	63845.9	18579
sp|Q3SYU2|EF2_BOVIN.ARPFPDGLAEDIDKGEVSAR.+4	536.525	68.33	sp|Q3SYU2|EF2_BOVIN	True	727412	678660	117314	441853	652385	770914
sp|Q3SYU2|EF2_BOVIN.ARPFPDGLAEDIDKGEVSAR.+3	715.031	68.39	sp|Q3SYU2|EF2_BOVIN	True	74876.5	38095.2	6148.85	35519	81731.3	90957.8
sp|Q3SYU2|EF2_BOVIN.ARPFPDGLAEDIDK.+3	515.263	66.58	sp|Q3SYU2|EF2_BOVIN	True	146302	149011	587441	416300	309894	304953
sp|Q3SYU2|EF2_BOVIN.AGIIASAR.+2	379.73	33.3	sp|Q3SYU2|EF2_BOVIN	True	284445	381065	224328	325795	295538	321076
sp|Q3SYT8|NCPR_BOVIN.YAVFALGNK.+2	491.772	64.88	sp|Q3SYT8|NCPR_BOVIN	True	37971.8	28318.1	30953.7	20713.7	39905.3	52975.4
sp|Q3SYT8|NCPR_BOVIN.TNVLYELAQYASEPTEHEQLRK.+4	655.582	83.72	sp|Q3SYT8|NCPR_BOVIN	True	14115.9	12989.8	9889.75	14072.9	10848.6	22517.7
sp|Q3SYT8|NCPR_BOVIN.ATTPVIMVGPGTGVAPFIGFIQER.+3	820.11	102.1	sp|Q3SYT8|NCPR_BOVIN	True	11439.9	8256.59	9716.38	574.013	30072.2	17159.9
sp|Q3SYT7|PSMD8_BOVIN.HPVSLEQYLMEGSYNK.+3	632.305	73.8	sp|Q3SYT7|PSMD8_BOVIN	True	28441.9	27474.4	5509.09	33875.7	20009.9	38600.5
sp|Q3SYR7|RL9_BOVIN.TILSNQTVDIPENVDINLK.+3	709.383	82.86	sp|Q3SYR7|RL9_BOVIN	True	29093.9	26950.8	22370.2	66156.9	87481.2	44827.3
sp|Q3SYR7|RL9_BOVIN.GVTLGFR.+2	375.219	58.31	sp|Q3SYR7|RL9_BOVIN	True	105261	91874.6	77519.5	111180	135789	175930
sp|Q3SYR7|RL9_BOVIN.FLDGIYVSEK.+2	585.806	69.23	sp|Q3SYR7|RL9_BOVIN	True	164307	136095	129993	221985	252036	291936
sp|Q3SX44|DDAH2_BOVIN.TVVAGSSEAAQK.+2	574.301	20.77	sp|Q3SX44|DDAH2_BOVIN	True	53642.7	73428.5	53301.5	293.772	82757.8	53353.7
sp|Q3SX44|DDAH2_BOVIN.LSDVTLVPVSC[CAM]SELEK.+2	888.458	75.43	sp|Q3SX44|DDAH2_BOVIN	True	73775.7	93875.9	74938.9	123211	141507	75038.8
sp|Q3SX44|DDAH2_BOVIN.GAEIVADTFRDFAVSTVPVTSTSHLR.+4	694.862	86.99	sp|Q3SX44|DDAH2_BOVIN	True	40270.5	27518.9	803.716	46327.6	96773.1	51369.7
sp|Q3SX44|DDAH2_BOVIN.GAEIVADTFR.+2	539.78	60.99	sp|Q3SX44|DDAH2_BOVIN	True	51547.2	79357.4	33013.2	93553.2	35212.6	17553.1
sp|Q3SX44|DDAH2_BOVIN.ALQDLGLR.+2	443.261	59.78	sp|Q3SX44|DDAH2_BOVIN	True	117684	139839	96287.8	174923	210627	145735
sp|Q3SX41|LC7L3_BOVIN.STTSTIESFAAQEK.+2	750.365	66.07	sp|Q3SX41|LC7L3_BOVIN	True	1308.1	9335.81	6068.56	11644.7	6905.35	10729.2
sp|Q3SX40|PDLI7_BOVIN.VVLEGPAPWGFR.+2	664.361	79.06	sp|Q3SX40|PDLI7_BOVIN	True	85571.9	69407.6	58889.2	94791.1	108128	117365
sp|Q3SX40|PDLI7_BOVIN.TSTVLTR.+2	389.227	24.25	sp|Q3SX40|PDLI7_BOVIN	True	34949.7	29224.4	27941.9	596.842	42873.9	49361.3
sp|Q3SX40|PDLI7_BOVIN.HTQPATPTPMQNR.+3	493.577	33.8	sp|Q3SX40|PDLI7_BOVIN	True	33473.5	16486.4	22180.3	445.904	34143.9	43899.1
sp|Q3SX40|PDLI7_BOVIN.DFNVPLSISR.+2	574.309	74.75	sp|Q3SX40|PDLI7_BOVIN	True	129574	109773	113993	125783	160796	203879
sp|Q3SX40|PDLI7_BOVIN.AYHPEEFVC[CAM]SQC[CAM]GK.+3	571.245	52.45	sp|Q3SX40|PDLI7_BOVIN	True	44854.5	36083.4	24755.4	30552.4	42889.8	43801.4
sp|Q3SX14|GELS_BOVIN.VHVSEEGAEPEAMLEVLGPK.+3	707.689	79.16	sp|Q3SX14|GELS_BOVIN	True	22730.1	22653.7	36287.8	37206.3	42702.4	63672.4
sp|Q3SX14|GELS_BOVIN.RYIETDPANR.+3	412.211	27.29	sp|Q3SX14|GELS_BOVIN	True	1122.74	37924	33558	774.023	33914.3	29383.3
sp|Q3SX14|GELS_BOVIN.EVQGFESATFLGYFK.+2	861.922	89.55	sp|Q3SX14|GELS_BOVIN	True	19069.3	15497.9	5882.52	10237.5	14602.3	8818.75
sp|Q3SX14|GELS_BOVIN.AGALNSNDAFVLK.+2	660.351	70.64	sp|Q3SX14|GELS_BOVIN	True	105140	78224.8	1001.64	87485.1	65107.3	78456.9
sp|Q3SWY6|STK25_BOVIN.VLFLIPK.+2	415.281	76.66	sp|Q3SWY6|STK25_BOVIN	True	35109.1	48453.9	36466	62714.7	65563.3	45921.8
sp|Q3SWY6|STK25_BOVIN.RNTFVGTPFWMAPEVIK.+3	665.017	87.2	sp|Q3SWY6|STK25_BOVIN	True	14501.4	15956	6916.42	24997.8	20203.9	15477.6
sp|Q3SWY3|IMDH2_BOVIN.NLIDAGVDALR.+2	578.82	74.26	sp|Q3SWY3|IMDH2_BOVIN	True	40538	43005.7	34911.9	53996.5	60994	67392.8
sp|Q3SWY2|ILK_BOVIN.FDMIVPILEK.+2	602.836	88.61	sp|Q3SWY2|ILK_BOVIN	True	84386.2	93006.9	54083.8	52242.2	115229	72076.2
sp|Q3SWX7|ANXA3_BOVIN.VDEQLAR.+2	415.722	24.87	sp|Q3SWX7|ANXA3_BOVIN	True	74129.8	67735	61376.6	5775.11	101611	108952
sp|Q3SWX7|ANXA3_BOVIN.SDTSGDYEITLLK.+2	721.356	70.87	sp|Q3SWX7|ANXA3_BOVIN	True	34314	33694.7	32340	28472	46704.2	45149
sp|Q3SWX7|ANXA3_BOVIN.HLMVALVTPPAVFDAK.+3	570.32	84.25	sp|Q3SWX7|ANXA3_BOVIN	True	19916.9	14534.4	506.013	50822	48476.9	50810.8
sp|Q3SWX7|ANXA3_BOVIN.GMGTNEDALIEILTTR.+3	578.63	91.68	sp|Q3SWX7|ANXA3_BOVIN	True	12468.3	16748	11895.2	29503.3	24048.2	23125.2
sp|Q3SWX7|ANXA3_BOVIN.GMGTNEDALIEILTTR.+2	867.441	91.74	sp|Q3SWX7|ANXA3_BOVIN	True	15342.6	15535.5	15548.2	34424.1	40003.3	22805.7
sp|Q3SWX7|ANXA3_BOVIN.DAQILYNAGEK.+2	611.309	53.26	sp|Q3SWX7|ANXA3_BOVIN	True	35475.7	39876.9	32996.8	32243.7	52250	44235.1
sp|Q3SWX2|ACOT9_BOVIN.TTIHEMFLNTLDPK.+3	553.952	75.08	sp|Q3SWX2|ACOT9_BOVIN	True	22727.6	18567.6	11150.7	23087.7	24910.9	32737.4
sp|Q3SWX1|CNPY4_BOVIN.LLSLELQEELSR.+2	715.399	79.47	sp|Q3SWX1|CNPY4_BOVIN	True	11093.3	11669.6	6579.4	11933.8	4756.31	8763.77
sp|Q3SWW9|PP1B_BOVIN.IVQMTEAEVR.+2	588.308	53.38	sp|Q3SWW9|PP1B_BOVIN	True	44633	34781.2	24629.3	32791.8	47139.4	59357.2
sp|Q3MIC0|RL37A_BOVIN.TVAGGAWTYNTTSAVTVK.+2	913.968	66.88	sp|Q3MIC0|RL37A_BOVIN	True	16809.4	10533.2	2625.61	7719.46	10105.9	19419.5
sp|Q3MI05|PPGB_BOVIN.DFFC[CAM]LFPEYK.+2	683.313	93.01	sp|Q3MI05|PPGB_BOVIN	True	55053.2	75142.3	62636.9	170831	103069	60811.5
sp|Q3MI05|PPGB_BOVIN.ALHIPEQLPR.+3	391.896	62.15	sp|Q3MI05|PPGB_BOVIN	True	45595.7	43034.2	27207.3	37634.8	47855.1	53567.1
sp|Q3MHY1|CSRP1_BOVIN.TVYFAEEVQC[CAM]EGSSFHK.+4	505.229	66.58	sp|Q3MHY1|CSRP1_BOVIN	True	8089.11	8726.52	1223.93	21232.5	10084.2	7694.71
sp|Q3MHY1|CSRP1_BOVIN.TVYFAEEVQC[CAM]EGSSFHK.+3	673.303	66.57	sp|Q3MHY1|CSRP1_BOVIN	True	121406	132048	64003.4	275327	139538	120499
sp|Q3MHY1|CSRP1_BOVIN.SC[CAM]FLC[CAM]LVC[CAM]K.+2	593.774	72.52	sp|Q3MHY1|CSRP1_BOVIN	True	99229.4	124719	82033.5	304512	240085	140456
sp|Q3MHY1|CSRP1_BOVIN.NLDSTTVAVHGEEIYC[CAM]K.+3	645.975	60.33	sp|Q3MHY1|CSRP1_BOVIN	True	112461	129703	100152	253921	181662	119245
sp|Q3MHY1|CSRP1_BOVIN.GYGYGQGAGTLSMDK.+2	752.841	57.46	sp|Q3MHY1|CSRP1_BOVIN	True	56891.4	69112.2	54425.4	123838	95452.9	71286.1
sp|Q3MHY1|CSRP1_BOVIN.GLESTTLADKDGEIYC[CAM]K.+3	633.972	58.47	sp|Q3MHY1|CSRP1_BOVIN	True	110544	166861	60624.3	210884	136669	76032.9
sp|Q3MHY1|CSRP1_BOVIN.GFGFGQGAGALVHSE.+2	717.344	71.67	sp|Q3MHY1|CSRP1_BOVIN	True	96004.4	125009	104865	185919	180960	148331
sp|Q3MHY1|CSRP1_BOVIN.C[CAM]SQAVYAAEK.+2	563.764	25.78	sp|Q3MHY1|CSRP1_BOVIN	True	60718.9	83348.9	67174.4	171.616	113517	77651
sp|Q3MHX5|SUCB2_BOVIN.VMVAEALDISR.+2	602.324	69.88	sp|Q3MHX5|SUCB2_BOVIN	True	37895.3	17543	8955.89	80119.3	53516	33025.5
sp|Q3MHX5|SUCB2_BOVIN.SC[CAM]NGPVLVGSPQGGVDIEEVAASNPELIFK.+3	1028.52	94.46	sp|Q3MHX5|SUCB2_BOVIN	True	11838	11188.3	9910.69	16366.5	30759.1	4664.21
sp|Q3MHX5|SUCB2_BOVIN.QMIGYNLATK.+2	569.8	59.99	sp|Q3MHX5|SUCB2_BOVIN	True	48404	54361.8	33001.3	45626.8	62030.7	60172.3
sp|Q3MHX5|SUCB2_BOVIN.MAENLGFLGPLK.+2	645.35	80.41	sp|Q3MHX5|SUCB2_BOVIN	True	60166.6	63262	53563.8	57049.5	83974.8	68475.3
sp|Q3MHX5|SUCB2_BOVIN.INFDDNAEFR.+2	620.783	62.47	sp|Q3MHX5|SUCB2_BOVIN	True	56649.8	62883.2	43197.1	54244.3	77640.2	64115.7
sp|Q3MHX5|SUCB2_BOVIN.IDATQVEVNPFGETPEGQVVC[CAM]FDAK.+3	917.437	85.52	sp|Q3MHX5|SUCB2_BOVIN	True	14959.1	7865.08	11715.1	15505.5	23713.2	5516.41
sp|Q3MHX5|SUCB2_BOVIN.FFVADTANEALEAAK.+2	798.899	76.17	sp|Q3MHX5|SUCB2_BOVIN	True	24058.6	24259.2	19355.5	31677.8	39952.9	34631.5
sp|Q3MHX5|SUCB2_BOVIN.ETYLAILMDR.+2	612.818	83.75	sp|Q3MHX5|SUCB2_BOVIN	True	16860.9	13203.8	8771.05	47330.4	19428.1	19642
sp|Q3MHR7|ARPC2_BOVIN.MILLEVNNR.+2	551.308	67.56	sp|Q3MHR7|ARPC2_BOVIN	True	28806.6	18448.1	9457.9	71657.3	30118.7	63693.8
sp|Q3MHR7|ARPC2_BOVIN.DSIVHQAGMLK.+3	400.213	54.94	sp|Q3MHR7|ARPC2_BOVIN	True	72512.6	68679.8	54802.9	67780.5	71155.9	81887.6
sp|Q3MHR7|ARPC2_BOVIN.DSIVHQAGMLK.+2	599.816	54.94	sp|Q3MHR7|ARPC2_BOVIN	True	14598.6	9358.59	12562.1	1558.05	14223.3	17136.4
sp|Q3MHR5|SRSF2_BOVIN.VGDVYIPR.+2	459.756	56.45	sp|Q3MHR5|SRSF2_BOVIN	True	221613	376387	331789	525957	392810	273478
sp|Q3MHR5|SRSF2_BOVIN.DAEDAMDAMDGAVLDGR.+2	876.364	75.66	sp|Q3MHR5|SRSF2_BOVIN	True	40541.6	55945.7	27848	77163.3	47407.9	27839.9
sp|Q3MHR0|LYPA1_BOVIN.LAGVTALSC[CAM]WLPLR.+2	778.934	96.18	sp|Q3MHR0|LYPA1_BOVIN	True	19098.3	15888.3	7406.09	51993.2	60451.4	42628
sp|Q3MHR0|LYPA1_BOVIN.DISILQC[CAM]HGDLDPLVPLMFGSLTAEK.+3	957.154	102.28	sp|Q3MHR0|LYPA1_BOVIN	True	792.882	6045.64	598.931	25410.4	6410.22	709.444
sp|Q3MHP3|S10AE_BOVIN.LEFGSFWELIGEAAK.+2	848.933	103.57	sp|Q3MHP3|S10AE_BOVIN	True	1022.24	4988.81	970.875	1769.59	990.801	994.28
sp|Q3MHP2|RB11B_BOVIN.STIGVEFATR.+2	540.788	61.04	sp|Q3MHP2|RB11B_BOVIN	True	66455.8	52820.2	34989.3	73525	96532.6	131427
sp|Q3MHP2|RB11B_BOVIN.HLTYENVER.+3	387.528	37.01	sp|Q3MHP2|RB11B_BOVIN	True	39721.5	34607.7	29054.3	1550.67	33476.8	46960.7
sp|Q3MHP2|RB11B_BOVIN.GAVGALLVYDIAK.+2	645.377	82.1	sp|Q3MHP2|RB11B_BOVIN	True	35321.2	32034.1	34970.8	63983.2	64648.4	63366.1
sp|Q3MHP2|RB11B_BOVIN.AQIWDTAGQER.+2	637.81	54.6	sp|Q3MHP2|RB11B_BOVIN	True	66678.1	67093.6	53403.3	56518.9	82687.5	91503.2
sp|Q3MHP1|UB2L3_BOVIN.TDQVIQSLIALVNDPQPEHPLR.+3	828.447	96.8	sp|Q3MHP1|UB2L3_BOVIN	True	21106.3	25865.6	17079.2	86408.2	46707.5	18725.3
sp|Q3MHP1|UB2L3_BOVIN.NIQVDEANLLTWQGLIVPDNPPYDK.+3	951.487	98.51	sp|Q3MHP1|UB2L3_BOVIN	True	16916.3	13493.1	16914.1	61079.1	40912.8	9719.52
sp|Q3MHP1|UB2L3_BOVIN.IEINFPAEYPFKPPK.+3	597.322	81.67	sp|Q3MHP1|UB2L3_BOVIN	True	70844.6	85981.9	97372.8	150803	163361	110051
sp|Q3MHP1|UB2L3_BOVIN.GQVC[CAM]LPVISAENWKPATK.+3	666.687	75.86	sp|Q3MHP1|UB2L3_BOVIN	True	94104.4	111763	109592	128201	121210	78436.1
sp|Q3MHP1|UB2L3_BOVIN.ADLAEEYSK.+2	513.243	40.23	sp|Q3MHP1|UB2L3_BOVIN	True	40156.9	51792.6	67902.9	39720	50541.1	25737.5
sp|Q3MHN0|PSB6_BOVIN.TTTGSYIANR.+2	542.275	32.12	sp|Q3MHN0|PSB6_BOVIN	True	35379.9	34596.2	28574.2	24676.1	43573.1	41676.8
sp|Q3MHN0|PSB6_BOVIN.QVLLGDQIPK.+2	555.83	63.51	sp|Q3MHN0|PSB6_BOVIN	True	60012.9	64666.2	51376.3	72165.7	70667.4	55706.7
sp|Q3MHN0|PSB6_BOVIN.LAAIAEPGVER.+2	563.317	56.33	sp|Q3MHN0|PSB6_BOVIN	True	209356	233269	180295	233356	287699	192845
sp|Q3MHN0|PSB6_BOVIN.FTIATLPPL.+2	486.792	94.59	sp|Q3MHN0|PSB6_BOVIN	True	21835.5	24288.8	26707.3	23822.2	40457.6	31448.8
sp|Q3MHN0|PSB6_BOVIN.DGSSGGVIR.+2	424.217	16.86	sp|Q3MHN0|PSB6_BOVIN	True	28482.7	39889.3	25271.1	3861.47	29338.1	27521.5
sp|Q3MHM7|RL35_BOVIN.VELSQLR.+2	422.748	52.08	sp|Q3MHM7|RL35_BOVIN	True	211091	223011	414840	170986	258998	388349
sp|Q3MHM6|CTNA1_BOVIN.VLTDAVDDITSIDDFLAVSENHILEDVNK.+4	800.902	104.87	sp|Q3MHM6|CTNA1_BOVIN	True	2454.06	1272.1	618.358	2324.72	1667.93	970.063
sp|Q3MHM6|CTNA1_BOVIN.VLTDAVDDITSIDDFLAVSENHILEDVNK.+3	1067.53	102.89	sp|Q3MHM6|CTNA1_BOVIN	True	2992.18	832.941	2192.47	2606.43	1386.24	1523.68
sp|Q3MHM6|CTNA1_BOVIN.VIHVVTSEMDNYEPGVYTEK.+3	770.703	68.15	sp|Q3MHM6|CTNA1_BOVIN	True	62596.1	83610.9	50330.7	110695	85777.7	60828.2
sp|Q3MHM6|CTNA1_BOVIN.SQGMASLNLPAVSWK.+2	794.911	81.67	sp|Q3MHM6|CTNA1_BOVIN	True	20367.3	29182.6	18373.6	44893	47656.5	26090.8
sp|Q3MHM6|CTNA1_BOVIN.SAAGEFADDPC[CAM]SSVK.+2	770.833	53.3	sp|Q3MHM6|CTNA1_BOVIN	True	20733.1	21666.2	18193.5	29502.6	34074.9	20931.1
sp|Q3MHM6|CTNA1_BOVIN.QLQQAVTGISNAAQATASDDASQHPGAGGGELAYALNNFDK.+4	1022.49	84.34	sp|Q3MHM6|CTNA1_BOVIN	True	18778.6	4826.53	7306.26	16680.9	18033.4	6322.15
sp|Q3MHM6|CTNA1_BOVIN.QIIVDPLSFSEER.+2	766.901	81.8	sp|Q3MHM6|CTNA1_BOVIN	True	47532.3	63877.5	51754.1	92814.5	99885	60272.5
sp|Q3MHM6|CTNA1_BOVIN.QDLLAYLQR.+2	560.312	76.81	sp|Q3MHM6|CTNA1_BOVIN	True	62274	74802.7	47097.7	127724	107279	76158.1
sp|Q3MHM6|CTNA1_BOVIN.QALQDLLSEYMGNAGR.+3	589.289	89.71	sp|Q3MHM6|CTNA1_BOVIN	True	26333.1	41117.4	17481.5	37708.9	50896.3	9662.07
sp|Q3MHM6|CTNA1_BOVIN.NTSDVISAAK.+2	503.264	36.62	sp|Q3MHM6|CTNA1_BOVIN	True	47618.9	1282.92	50860.9	3311.47	93242.7	64146.3
sp|Q3MHM6|CTNA1_BOVIN.NAGTEQDLGIQYK.+2	718.854	55.26	sp|Q3MHM6|CTNA1_BOVIN	True	19204.6	21869.1	16202.5	23637	32573.6	19531.5
sp|Q3MHM6|CTNA1_BOVIN.MSASQLEALC[CAM]PQVINAALALAAK.+3	790.755	102.89	sp|Q3MHM6|CTNA1_BOVIN	True	4069.33	2921.5	2921.22	2723.56	20491.8	747.18
sp|Q3MHM6|CTNA1_BOVIN.LLSNTVMPR.+2	515.789	56.66	sp|Q3MHM6|CTNA1_BOVIN	True	22029.2	235732	13606.5	43212.4	39535	36436
sp|Q3MHM6|CTNA1_BOVIN.LLILADMADVYK.+2	682.878	88.09	sp|Q3MHM6|CTNA1_BOVIN	True	13608.6	15951.3	6573.42	50578.2	34178.3	15684.8
sp|Q3MHM6|CTNA1_BOVIN.LLEPLVTQVTTLVNTNSK.+3	657.377	92.13	sp|Q3MHM6|CTNA1_BOVIN	True	40589.2	56312	46186.1	139570	156196	66317.3
sp|Q3MHM6|CTNA1_BOVIN.LLEPLVTQVTTLVNTNSK.+2	985.562	92.12	sp|Q3MHM6|CTNA1_BOVIN	True	12080.2	15147.6	9608.95	36760.8	52638.4	19107.8
sp|Q3MHM6|CTNA1_BOVIN.LESIISGAALMADSSC[CAM]TR.+2	941.456	78.7	sp|Q3MHM6|CTNA1_BOVIN	True	12564.3	14046	7356.08	21548.9	2689.06	5222.93
sp|Q3MHM6|CTNA1_BOVIN.IAEQVASFQEEK.+2	689.846	55.21	sp|Q3MHM6|CTNA1_BOVIN	True	46578.8	62728.1	36861.7	68501.1	74445.7	51631.5
sp|Q3MHM6|CTNA1_BOVIN.HVNPVQALSEFK.+3	456.914	68.9	sp|Q3MHM6|CTNA1_BOVIN	True	69756	85241.6	76058.8	124251	120179	104406
sp|Q3MHM6|CTNA1_BOVIN.ERSDALNSAIDK.+3	440.225	39.61	sp|Q3MHM6|CTNA1_BOVIN	True	63006.5	71307.2	55805.4	69430.4	110432	82182.3
sp|Q3MHM6|CTNA1_BOVIN.EELVAAVEDVRK.+3	453.249	60.93	sp|Q3MHM6|CTNA1_BOVIN	True	35060.2	41570.8	50917.9	101184	72501.1	58606.5
sp|Q3MHM6|CTNA1_BOVIN.ASYVASTK.+2	413.719	12.33	sp|Q3MHM6|CTNA1_BOVIN	True	18784.8	32163.9	18830.5	529.895	33584.9	22610.5
sp|Q3MHM6|CTNA1_BOVIN.AIMAQLPQEQK.+2	628.837	57.25	sp|Q3MHM6|CTNA1_BOVIN	True	54750.3	65194.2	43925.5	73577.5	88027.5	62512.8
sp|Q3MHM6|CTNA1_BOVIN.AHVLAASVEQATENFLEK.+3	653.006	79.84	sp|Q3MHM6|CTNA1_BOVIN	True	38321.7	38373.3	16184.4	79898.1	72007.8	54474.9
sp|Q3MHM6|CTNA1_BOVIN.AEVQNLGGELVVSGVDSAMSLIQAAK.+3	862.786	100.71	sp|Q3MHM6|CTNA1_BOVIN	True	2900.68	4855.34	5037.25	2097.44	18827.6	3028.63
sp|Q3MHM5|TBB4B_BOVIN.INVYYNEATGGK.+2	664.828	53.84	sp|Q3MHM5|TBB4B_BOVIN	True	350206	393948	268815	369628	499561	441525
sp|Q3MHL8|SMAP_BOVIN.KINEELESQYQQSMDSK.+3	686.321	55.93	sp|Q3MHL8|SMAP_BOVIN	True	31693	41817.2	58675.6	53317.3	48468.3	30252.6
sp|Q3MHL7|TCPZ_BOVIN.VLAQNSGFDLQETLVK.+2	881.473	76.6	sp|Q3MHL7|TCPZ_BOVIN	True	15789.7	12513	11054.2	16975.5	26079.9	22196.7
sp|Q3MHL7|TCPZ_BOVIN.VHAELADVLTEAVVDSILAIK.+3	736.082	106.3	sp|Q3MHL7|TCPZ_BOVIN	True	8202.56	3948.77	430.02	1430.43	4663.48	246.652
sp|Q3MHL7|TCPZ_BOVIN.VATAQDDITGDGTTSNVLIIGELLK.+3	848.785	97.28	sp|Q3MHL7|TCPZ_BOVIN	True	1549.09	21819.7	28238.8	52652.1	65906.3	21775.2
sp|Q3MHL7|TCPZ_BOVIN.TEVNSGFFYK.+2	596.288	61.89	sp|Q3MHL7|TCPZ_BOVIN	True	89006.9	71327.6	70380.5	79610.2	105500	117808
sp|Q3MHL7|TCPZ_BOVIN.NAIDDGC[CAM]VVPGAGAVEVAMAEALVK.+3	819.41	99.33	sp|Q3MHL7|TCPZ_BOVIN	True	36446.5	41011.6	46362.9	69802.2	101251	28991.3
sp|Q3MHL7|TCPZ_BOVIN.MLVSGAGDIK.+2	495.768	54.81	sp|Q3MHL7|TCPZ_BOVIN	True	167758	171308	121021	154103	178495	206411
sp|Q3MHL7|TCPZ_BOVIN.KQDEPIDLFMVEIMEMK.+3	699.342	102.47	sp|Q3MHL7|TCPZ_BOVIN	True	16856.6	1757.35	1272.75	7014.85	1804.86	3001.5
sp|Q3MHL7|TCPZ_BOVIN.IITEGFEAAK.+2	539.793	56.77	sp|Q3MHL7|TCPZ_BOVIN	True	191380	179198	114316	175391	203245	225423
sp|Q3MHL7|TCPZ_BOVIN.GIDPFSLDALAK.+2	623.837	84.75	sp|Q3MHL7|TCPZ_BOVIN	True	248413	147330	129383	179959	226211	230415
sp|Q3MHL7|TCPZ_BOVIN.DGNVLLHEMQIQHPTASLIAK.+4	579.56	76.87	sp|Q3MHL7|TCPZ_BOVIN	True	31153.7	45464.1	21075.4	41252.1	38251.8	34187.9
sp|Q3MHL7|TCPZ_BOVIN.AQLGVQAFADALLIIPK.+3	590.017	103.85	sp|Q3MHL7|TCPZ_BOVIN	True	3724.52	2176.88	977.301	733.59	12428.2	3763.64
sp|Q3MHL7|TCPZ_BOVIN.AQLGVQAFADALLIIPK.+2	884.522	103.85	sp|Q3MHL7|TCPZ_BOVIN	True	3046.18	2558.01	2270.6	167.168	9323.05	3978.96
sp|Q3MHL7|TCPZ_BOVIN.AQAALAVNISAAR.+2	628.36	61.73	sp|Q3MHL7|TCPZ_BOVIN	True	27781.4	19570.7	17870.6	39060.7	79621.7	80942.2
sp|Q3MHL7|TCPZ_BOVIN.ALQFLEQVK.+2	538.311	70.03	sp|Q3MHL7|TCPZ_BOVIN	True	129738	124474	91840.8	130964	192970	174629
sp|Q3MHL4|SAHH_BOVIN.VPAINVNDSVTK.+2	628.846	57.74	sp|Q3MHL4|SAHH_BOVIN	True	64346.2	52027.6	41369.8	57470.3	72305.2	73430.1
sp|Q3MHL4|SAHH_BOVIN.VAVVAGYGDVGK.+2	567.811	56.25	sp|Q3MHL4|SAHH_BOVIN	True	124092	122869	74229.3	131077	146642	140446
sp|Q3MHL4|SAHH_BOVIN.VADISLAAWGR.+2	579.817	73.16	sp|Q3MHL4|SAHH_BOVIN	True	72462.8	69257.8	55592.2	107522	135477	128895
sp|Q3MHL4|SAHH_BOVIN.RATDVMIAGK.+2	531.292	35.97	sp|Q3MHL4|SAHH_BOVIN	True	13024.8	11649.3	251.967	10020.8	16822.8	21948.1
sp|Q3MHL4|SAHH_BOVIN.GISEETTTGVHNLYK.+3	550.277	55.9	sp|Q3MHL4|SAHH_BOVIN	True	116305	107166	76762.6	108047	118980	135967
sp|Q3MHL4|SAHH_BOVIN.GISEETTTGVHNLYK.+2	824.913	55.9	sp|Q3MHL4|SAHH_BOVIN	True	6525.31	5995.7	3873.12	4613.41	9366.9	8130.7
sp|Q3MHL4|SAHH_BOVIN.DGPLNMILDDGGDLTNLIHTK.+3	751.379	99.94	sp|Q3MHL4|SAHH_BOVIN	True	16561.1	21635.7	15198.7	91059.6	52283.8	16899.8
sp|Q3MHL4|SAHH_BOVIN.ATDVMIAGK.+2	453.242	43.24	sp|Q3MHL4|SAHH_BOVIN	True	45073.5	47211.7	15948.6	29925.5	31695.5	22674.2
sp|Q3MHL4|SAHH_BOVIN.ALDLAENEMPGLMHMR.+3	609.957	78.19	sp|Q3MHL4|SAHH_BOVIN	True	124863	103625	74075.2	131361	107110	147103
sp|Q3MHL3|RBBP4_BOVIN.IGEEQSPEDAEDGPPELLFIHGGHTAK.+4	719.095	77.13	sp|Q3MHL3|RBBP4_BOVIN	True	27473.4	47138.4	23060.6	69176.9	45609.8	40270.6
sp|Q3MHL3|RBBP4_BOVIN.EAAFDDAVEER.+2	626.278	52.7	sp|Q3MHL3|RBBP4_BOVIN	True	46218.3	58465.3	42838.9	90466	86452.8	50568.7
sp|Q3MHH7|PALMD_BOVIN.QNQQDQHQIQVLEQSILR.+3	735.717	75.97	sp|Q3MHH7|PALMD_BOVIN	True	9177.15	14670.8	19467	26340	25327.5	16582.4
sp|Q3MHH7|PALMD_BOVIN.EETSGESVEDIYANIPDLPK.+3	736.018	83.95	sp|Q3MHH7|PALMD_BOVIN	True	7662.37	5601.64	19169.1	18921.6	17295.7	4393.39
sp|Q3MHH4|SYQ_BOVIN.DVLNDTAPR.+2	500.757	46.48	sp|Q3MHH4|SYQ_BOVIN	True	55151	42957.6	25971.2	34535.4	27446	32104.7
sp|Q3MHH4|SYQ_BOVIN.DRPIEESLLLFEAMR.+3	606.986	91.94	sp|Q3MHH4|SYQ_BOVIN	True	18852.2	7593.81	1341.75	52094.9	6831.44	9825.24
sp|Q3MHH4|SYQ_BOVIN.AMAVLEPLQVVITNFPATK.+3	681.383	103.31	sp|Q3MHH4|SYQ_BOVIN	True	19250	12223.9	12794.3	2455.59	31629.8	25671
sp|Q3MHH4|SYQ_BOVIN.AMAVLEPLQVVITNFPATK.+2	1021.57	103.29	sp|Q3MHH4|SYQ_BOVIN	True	2992.64	5259.83	4285.82	1017.04	13416.2	347.007
sp|Q3MHG1|SPTC1_BOVIN.VVVTVEQTEEDLEK.+2	809.415	65.34	sp|Q3MHG1|SPTC1_BOVIN	True	7340	1919.19	5754.42	6256.45	7390.6	8525.07
sp|Q3MHG1|SPTC1_BOVIN.VVGESISPALHLQLEETTGC[CAM]R.+3	766.058	71.31	sp|Q3MHG1|SPTC1_BOVIN	True	1473.07	11166.7	1684.8	17541.5	34257.3	22308.2
sp|Q3MHG1|SPTC1_BOVIN.LLQEIVTQC[CAM]MDR.+3	502.587	71.03	sp|Q3MHG1|SPTC1_BOVIN	True	20230.1	20004.3	12628.5	17002.7	20230.1	20114.3
sp|Q3MHG1|SPTC1_BOVIN.LLQEIVTQC[CAM]MDR.+2	753.376	71.01	sp|Q3MHG1|SPTC1_BOVIN	True	31145.6	29140.9	26388.7	28599.8	34888.4	40040.1
sp|Q3MHG1|SPTC1_BOVIN.AASTISEVAQTVLL.+2	701.893	92.44	sp|Q3MHG1|SPTC1_BOVIN	True	16866.7	11323.7	12638.9	11350.3	2983.76	18849.4
sp|Q3MHF7|MTAP_BOVIN.TREVLIETAK.+3	387.228	42.84	sp|Q3MHF7|MTAP_BOVIN	True	36782.8	27976.3	33547.6	32900.1	57663.6	75851.2
sp|Q3MHF7|MTAP_BOVIN.SLLLTTIPQIGSMEWSETLHNMK.+3	877.117	98.99	sp|Q3MHF7|MTAP_BOVIN	True	9731.19	7863.15	890.481	64133.9	19584.5	18636.5
sp|Q3MHF7|MTAP_BOVIN.MAQFSVLLPR.+2	581.326	78.49	sp|Q3MHF7|MTAP_BOVIN	True	52207.9	44879.3	34447.9	68358.7	65778.1	75026.5
sp|Q3MHF7|MTAP_BOVIN.IGIIGGTGLDDPEILEGR.+2	912.989	85.7	sp|Q3MHF7|MTAP_BOVIN	True	25693.8	31754	14526.8	21897.2	7715.44	4711.49
sp|Q3MHF7|MTAP_BOVIN.GVC[CAM]HIPMAEPFC[CAM]PK.+3	548.256	65.94	sp|Q3MHF7|MTAP_BOVIN	True	89832.6	88400.1	54642.1	87970.4	75428.1	89581.3
sp|Q3MHE8|SRPRA_BOVIN.DAAGIAMEAIAFAR.+2	703.859	89.07	sp|Q3MHE8|SRPRA_BOVIN	True	12884.9	6445.57	3618.44	20639.5	15282.4	2458.55
sp|Q3B8S0|NH2L1_BOVIN.QQIQSIQQSIER.+2	729.389	57.35	sp|Q3B8S0|NH2L1_BOVIN	True	37872.1	39205.5	25913.5	36153.7	52049.1	43657.1
sp|Q3B8S0|NH2L1_BOVIN.LLDLVQQSC[CAM]NYK.+2	740.877	66.69	sp|Q3B8S0|NH2L1_BOVIN	True	43414.3	49246.8	41366.1	45087.5	47481.4	62000.4
sp|Q3B8S0|NH2L1_BOVIN.AC[CAM]GVSRPVIAC[CAM]SVTIK.+3	573.308	60.5	sp|Q3B8S0|NH2L1_BOVIN	True	44977	43274.9	43816	60748.6	96350.4	91598.5
sp|Q3B7N2|ACTN1_BOVIN.VLAVNQENEQLMEDYEK.+3	684.658	68.72	sp|Q3B7N2|ACTN1_BOVIN	True	156630	141201	91050.6	146825	158023	118244
sp|Q3B7N2|ACTN1_BOVIN.VEQIAAIAQELNELDYYDSPSVNAR.+3	936.794	94.99	sp|Q3B7N2|ACTN1_BOVIN	True	29122.9	23756.2	858.917	52110.6	16634.1	3314.67
sp|Q3B7N2|ACTN1_BOVIN.SIVNYKPK.+2	474.779	35.27	sp|Q3B7N2|ACTN1_BOVIN	True	41386.7	54505.5	32474.2	160.805	59527.7	40442.7
sp|Q3B7N2|ACTN1_BOVIN.RDQALTEEHAR.+3	442.557	8.99	sp|Q3B7N2|ACTN1_BOVIN	True	48447.5	3809.41	25694.8	4376.07	68537.3	2122.36
sp|Q3B7N2|ACTN1_BOVIN.QFGAQANVIGPWIQTK.+3	586.649	79.64	sp|Q3B7N2|ACTN1_BOVIN	True	102234	108627	92599	159141	260655	179312
sp|Q3B7N2|ACTN1_BOVIN.QFGAQANVIGPWIQTK.+2	879.47	79.65	sp|Q3B7N2|ACTN1_BOVIN	True	54620.3	61384.3	44840.5	86961.5	158590	93636.9
sp|Q3B7N2|ACTN1_BOVIN.NYITVDELR.+2	561.793	63.61	sp|Q3B7N2|ACTN1_BOVIN	True	392347	526118	202117	535880	219438	89258.7
sp|Q3B7N2|ACTN1_BOVIN.MVSDINNAWGC[CAM]LEQAEK.+3	655.633	76.26	sp|Q3B7N2|ACTN1_BOVIN	True	131871	159686	140654	161743	166399	71143.9
sp|Q3B7N2|ACTN1_BOVIN.MVSDINNAWGC[CAM]LEQAEK.+2	982.946	76.24	sp|Q3B7N2|ACTN1_BOVIN	True	63391.2	70457	42342.6	84219.4	94152.7	44551.4
sp|Q3B7N2|ACTN1_BOVIN.MAPYTGPDAVPGALDYMSFSTALYGESDL.+3	1013.79	104.23	sp|Q3B7N2|ACTN1_BOVIN	True	7457.95	5268.47	3252.44	40846.8	6699.09	425.072
sp|Q3B7N2|ACTN1_BOVIN.LVSIGAEEIVDGNVK.+2	771.922	73.18	sp|Q3B7N2|ACTN1_BOVIN	True	18785.3	42108.4	32396.8	11467.2	91637.4	21841.9
sp|Q3B7N2|ACTN1_BOVIN.LLETIDQLYLEYAK.+2	856.461	91.92	sp|Q3B7N2|ACTN1_BOVIN	True	51698	32834.9	21872.2	257666	114915	37804.5
sp|Q3B7N2|ACTN1_BOVIN.LAILGIHNEVSK.+3	431.922	63.7	sp|Q3B7N2|ACTN1_BOVIN	True	405324	454737	309552	584829	567829	373379
sp|Q3B7N2|ACTN1_BOVIN.LAILGIHNEVSK.+2	647.38	63.69	sp|Q3B7N2|ACTN1_BOVIN	True	27603.5	27748.8	22757.2	34367.4	35801.2	26644.9
sp|Q3B7N2|ACTN1_BOVIN.IVQTYHVNMAGTNPYTTITPQEINGK.+3	964.152	72.67	sp|Q3B7N2|ACTN1_BOVIN	True	56816.7	64625.2	31374.9	59439.6	64290.5	41944.5
sp|Q3B7N2|ACTN1_BOVIN.IMSIVDPNR.+2	522.779	58.9	sp|Q3B7N2|ACTN1_BOVIN	True	337906	344312	307540	372325	509569	341793
sp|Q3B7N2|ACTN1_BOVIN.IDQLEGDHQLIQEALIFDNK.+4	585.552	84.69	sp|Q3B7N2|ACTN1_BOVIN	True	16681.3	9484.38	7941.58	20495.7	18791.5	10128.4
sp|Q3B7N2|ACTN1_BOVIN.IDQLEGDHQLIQEALIFDNK.+3	780.401	84.71	sp|Q3B7N2|ACTN1_BOVIN	True	117058	80854	71839.6	171196	180784	83243.8
sp|Q3B7N2|ACTN1_BOVIN.IC[CAM]DQWDNLGALTQK.+3	554.603	73.95	sp|Q3B7N2|ACTN1_BOVIN	True	115625	148395	105236	132768	199803	102021
sp|Q3B7N2|ACTN1_BOVIN.IC[CAM]DQWDNLGALTQK.+2	831.401	73.97	sp|Q3B7N2|ACTN1_BOVIN	True	59054.7	72454.7	50358.8	72526.3	110659	53552.1
sp|Q3B7N2|ACTN1_BOVIN.HRPELIDYGK.+3	409.887	43.29	sp|Q3B7N2|ACTN1_BOVIN	True	103288	134267	69301.4	152795	85204.8	101782
sp|Q3B7N2|ACTN1_BOVIN.GISQEQMNEFR.+3	446.875	55.89	sp|Q3B7N2|ACTN1_BOVIN	True	25455.2	30674.9	14939.3	22799.8	29818.9	28320.6
sp|Q3B7N2|ACTN1_BOVIN.ETADTDTADQVMASFK.+2	865.383	70.15	sp|Q3B7N2|ACTN1_BOVIN	True	59790.7	57113.2	52295.1	57382.8	102201	66445.4
sp|Q3B7N2|ACTN1_BOVIN.DGLGFC[CAM]ALIHR.+3	420.217	73.74	sp|Q3B7N2|ACTN1_BOVIN	True	73846.2	105792	56615.7	212697	173926	147205
sp|Q3B7N2|ACTN1_BOVIN.DDPLTNLNTAFDVAEK.+3	588.288	84.31	sp|Q3B7N2|ACTN1_BOVIN	True	61102.5	51195.7	64795.6	78470.9	94941.2	54993.4
sp|Q3B7N2|ACTN1_BOVIN.DDPLTNLNTAFDVAEK.+2	881.928	84.34	sp|Q3B7N2|ACTN1_BOVIN	True	93525	82762	91179.8	109962	192842	87095.2
sp|Q3B7N2|ACTN1_BOVIN.ASFNHFDRDHSGTLGPEEFK.+4	573.517	59.09	sp|Q3B7N2|ACTN1_BOVIN	True	36431.5	54220.7	62240.9	78309.8	42045.6	37347.4
sp|Q3B7N2|ACTN1_BOVIN.AC[CAM]LISLGYDIGNDPQGEAEFAR.+3	799.378	84.03	sp|Q3B7N2|ACTN1_BOVIN	True	20393.1	34132.3	15485.1	42049.4	44018.3	20245
sp|Q3B7N0|CAD13_BOVIN.VNTDGSLVALR.+2	572.82	60.13	sp|Q3B7N0|CAD13_BOVIN	True	93383.1	165606	173213	154471	129083	62668.6
sp|Q3B7N0|CAD13_BOVIN.TPHAEDMAELVIVGGK.+3	556.287	71.22	sp|Q3B7N0|CAD13_BOVIN	True	156059	167063	149576	320899	212472	162048
sp|Q3B7N0|CAD13_BOVIN.TLEGPVPLEVIVIDQNDNRPIFR.+3	878.813	93.17	sp|Q3B7N0|CAD13_BOVIN	True	94797.2	99858.8	1819.52	643669	127110	78766.9
sp|Q3B7N0|CAD13_BOVIN.SIVVSPILIPENQR.+3	522.307	79.08	sp|Q3B7N0|CAD13_BOVIN	True	124114	179331	195282	178729	194028	120347
sp|Q3B7N0|CAD13_BOVIN.SIVVSPILIPENQR.+2	782.957	79.09	sp|Q3B7N0|CAD13_BOVIN	True	162897	203454	203723	237715	222414	124735
sp|Q3B7N0|CAD13_BOVIN.RSIVVSPILIPENQR.+3	574.341	71.7	sp|Q3B7N0|CAD13_BOVIN	True	356651	422378	526758	497229	733537	545432
sp|Q3B7N0|CAD13_BOVIN.PLDYEISAFHTLLIK.+3	587.326	87.21	sp|Q3B7N0|CAD13_BOVIN	True	9920.37	9049.17	1741.76	47153.1	22044.2	19346.7
sp|Q3B7N0|CAD13_BOVIN.NLDRETIATYQLFVETVDVNGR.+3	851.77	92.15	sp|Q3B7N0|CAD13_BOVIN	True	37174	7219.51	2606.61	101155	19412.8	8921.33
sp|Q3B7N0|CAD13_BOVIN.INENTGSVSVTR.+2	638.828	43.55	sp|Q3B7N0|CAD13_BOVIN	True	168126	227761	238524	234791	264688	167677
sp|Q3B7N0|CAD13_BOVIN.GDIVTVVSPALLDRETLENPK.+3	756.081	81.61	sp|Q3B7N0|CAD13_BOVIN	True	54073.6	71744.1	250416	182595	161847	100967
sp|Q3B7N0|CAD13_BOVIN.EDLDC[CAM]TPGFQQK.+2	719.319	53.76	sp|Q3B7N0|CAD13_BOVIN	True	60661.1	73342.3	84805.4	80296.6	91074.7	54675
sp|Q3B7N0|CAD13_BOVIN.DLHPNTDPFKFEIHK.+4	460.236	65.84	sp|Q3B7N0|CAD13_BOVIN	True	134363	184109	101641	213977	134503	103132
sp|Q3B7N0|CAD13_BOVIN.DLHPNTDPFK.+3	395.196	55.44	sp|Q3B7N0|CAD13_BOVIN	True	18956.4	29242.8	55288.9	37799.4	34670.4	21906.6
sp|Q3B7N0|CAD13_BOVIN.DIQGSLQDIFK.+2	632.333	83.29	sp|Q3B7N0|CAD13_BOVIN	True	206109	243397	286246	322129	361000	177037
sp|Q3B7M5|LASP1_BOVIN.TQDQISNIK.+2	523.778	33.41	sp|Q3B7M5|LASP1_BOVIN	True	111843	143343	171560	242.309	199739	154447
sp|Q3B7M5|LASP1_BOVIN.TGDTGMLPANYVEAI.+2	776.372	86.14	sp|Q3B7M5|LASP1_BOVIN	True	236010	265843	209394	194834	196916	136019
sp|Q3B7M5|LASP1_BOVIN.RDPQESSYR.+2	569.268	4.05	sp|Q3B7M5|LASP1_BOVIN	True	538.709	664.548	285.19	8480.01	43692	1558.28
sp|Q3B7M5|LASP1_BOVIN.QSFTMVADTPENLR.+2	804.888	68.49	sp|Q3B7M5|LASP1_BOVIN	True	140580	175959	209599	265585	240433	186121
sp|Q3B7M5|LASP1_BOVIN.QQSELQSQVR.+2	601.81	31.07	sp|Q3B7M5|LASP1_BOVIN	True	213324	264012	301250	703.972	358391	267973
sp|Q3B7M5|LASP1_BOVIN.MGPSGGEGLEC[CAM]ER.+2	689.79	47.06	sp|Q3B7M5|LASP1_BOVIN	True	59205.1	105756	100914	111775	62709	36698
sp|Q3B7M5|LASP1_BOVIN.GFSVVADTPELQR.+2	709.867	68.67	sp|Q3B7M5|LASP1_BOVIN	True	354623	366502	463023	718860	673428	465890
sp|Q3B7M5|LASP1_BOVIN.EPAAPASIQR.+2	520.28	40.4	sp|Q3B7M5|LASP1_BOVIN	True	224393	282453	657878	274.116	603474	489467
sp|Q3B7M5|LASP1_BOVIN.AC[CAM]FHC[CAM]ETC[CAM]K.+2	606.733	13.44	sp|Q3B7M5|LASP1_BOVIN	True	1577.29	5318.99	5935.04	181.867	9869.74	102.624
sp|Q3B7M2|GLO2_BOVIN.YSIGEPTVPSTIAEEFTYNPFMR.+3	883.756	100.21	sp|Q3B7M2|GLO2_BOVIN	True	10549.7	6116.86	3750.87	25160.6	17122.4	5963.45
sp|Q3B7M2|GLO2_BOVIN.ALLEVLGR.+2	435.774	70.98	sp|Q3B7M2|GLO2_BOVIN	True	45283.5	48591.6	43462.3	63881.1	70939.3	57410.4
sp|Q32PI5|2AAA_BOVIN.YFAQEALTVLSLA.+2	713.385	103.37	sp|Q32PI5|2AAA_BOVIN	True	7437.79	5844.91	2619.63	7031.38	16946.5	3900.68
sp|Q32PI5|2AAA_BOVIN.VLAMSGDPNYLHR.+3	491.582	59.45	sp|Q32PI5|2AAA_BOVIN	True	130041	170839	97102.7	147988	161646	135816
sp|Q32PI5|2AAA_BOVIN.TSAC[CAM]GLFSVC[CAM]YPR.+2	759.347	72.76	sp|Q32PI5|2AAA_BOVIN	True	42066.7	59019.8	33788	54456.7	84299.2	53169.9
sp|Q32PI5|2AAA_BOVIN.SEIIPMFSNLASDEQDSVR.+3	713.341	86.25	sp|Q32PI5|2AAA_BOVIN	True	92692.1	121011	47943.9	66225.2	94718.6	52328.3
sp|Q32PI5|2AAA_BOVIN.QLSQSLLPAIVELAEDAK.+3	642.358	102.25	sp|Q32PI5|2AAA_BOVIN	True	34730.6	34878.6	29841.6	3904.68	106631	35993.4
sp|Q32PI5|2AAA_BOVIN.QLSQSLLPAIVELAEDAK.+2	963.033	105.22	sp|Q32PI5|2AAA_BOVIN	True	1725.52	11375.9	13172.6	17891	51957.2	13723.4
sp|Q32PI5|2AAA_BOVIN.LTQDQDVDVK.+2	580.793	35.63	sp|Q32PI5|2AAA_BOVIN	True	38596.8	49397.8	31439.6	197.291	59273.2	42093.3
sp|Q32PI5|2AAA_BOVIN.LNIISNLDC[CAM]VNEVIGIR.+3	648.019	94.86	sp|Q32PI5|2AAA_BOVIN	True	8014.2	7435.56	3259.9	51426	41300.5	14699.1
sp|Q32PI5|2AAA_BOVIN.LNIISNLDC[CAM]VNEVIGIR.+2	971.525	94.89	sp|Q32PI5|2AAA_BOVIN	True	3218.55	824.561	2413.51	14069.2	15974.9	1334.86
sp|Q32PI5|2AAA_BOVIN.LAGGDWFTSR.+2	555.272	66.05	sp|Q32PI5|2AAA_BOVIN	True	91204.8	100193	30585.8	60330.2	50027.1	37668
sp|Q32PI5|2AAA_BOVIN.ENVIMTQILPC[CAM]IK.+2	779.92	85.7	sp|Q32PI5|2AAA_BOVIN	True	69114.5	75918.7	27490.4	59028.4	43173	16443.1
sp|Q32PI5|2AAA_BOVIN.DSTIEHLLPLFLAQLK.+3	613.352	104.18	sp|Q32PI5|2AAA_BOVIN	True	6910.6	6136.52	1201.93	2368.96	25233.4	12915.6
sp|Q32PF3|PCNP_BOVIN.DTPTSAGPNSFNK.+2	668.312	44.21	sp|Q32PF3|PCNP_BOVIN	True	7483.7	11686.4	12415.7	11604.9	14419.5	10539.6
sp|Q32PF2|ACLY_BOVIN.YIC[CAM]TTSAIQNR.+2	663.827	49.11	sp|Q32PF2|ACLY_BOVIN	True	35648.3	28516.8	19640.8	20265.8	33350.2	35916.6
sp|Q32PF2|ACLY_BOVIN.VDATADYIC[CAM]K.+2	578.271	50.56	sp|Q32PF2|ACLY_BOVIN	True	33471.8	30907.1	25980.7	25470.8	35807.4	37706.2
sp|Q32PF2|ACLY_BOVIN.TIAIIAEGIPEALTR.+2	784.456	87.52	sp|Q32PF2|ACLY_BOVIN	True	54782.3	47405.7	20514.5	49387.3	80361.5	32963.9
sp|Q32PF2|ACLY_BOVIN.SINNPDMR.+2	473.724	27.89	sp|Q32PF2|ACLY_BOVIN	True	36540.6	30234.8	20973.6	2333.78	25712.6	35932
sp|Q32PF2|ACLY_BOVIN.SGGMSNELNNIISR.+2	746.365	69.66	sp|Q32PF2|ACLY_BOVIN	True	21232.6	20696.2	15759.9	15737.6	19742.5	24849.2
sp|Q32PF2|ACLY_BOVIN.LGQEATVGK.+2	451.751	23.73	sp|Q32PF2|ACLY_BOVIN	True	19703.5	24623.4	12788.6	428.966	12179.5	15153.2
sp|Q32PF2|ACLY_BOVIN.IGNTGGMLDNILASK.+2	752.395	77.52	sp|Q32PF2|ACLY_BOVIN	True	19005.4	21648.9	16885.3	13886.6	25937.8	17428.1
sp|Q32PF2|ACLY_BOVIN.HPWDDISYVLPEHMSM.+3	652.959	88.88	sp|Q32PF2|ACLY_BOVIN	True	30620.5	25604	4875.66	40424	25703	13923.2
sp|Q32PF2|ACLY_BOVIN.GVTIIGPATVGGIKPGC[CAM]FK.+3	624.685	75.66	sp|Q32PF2|ACLY_BOVIN	True	61525.9	60189	30124.4	51033.1	60851.8	58865.6
sp|Q32PF2|ACLY_BOVIN.GGPNYQEGLR.+2	545.768	42.22	sp|Q32PF2|ACLY_BOVIN	True	24427	22849.6	18249.7	19170.1	23026	20954.9
sp|Q32PF2|ACLY_BOVIN.EAYPEEAYIADLDAK.+2	849.399	74.12	sp|Q32PF2|ACLY_BOVIN	True	23830.2	21277.9	19066.2	18380	21423.6	19187.1
sp|Q32PF2|ACLY_BOVIN.DLVSSLTSGLLTIGDR.+3	549.637	103.35	sp|Q32PF2|ACLY_BOVIN	True	3178.45	1293.44	182.539	180.111	14528.9	275.609
sp|Q32PF2|ACLY_BOVIN.DLVSSLTSGLLTIGDR.+2	823.952	100.7	sp|Q32PF2|ACLY_BOVIN	True	6804.44	478.594	3416.19	2094.19	24706.7	3265.64
sp|Q32PF2|ACLY_BOVIN.AFDSGIIPMEFVNK.+2	784.395	86.01	sp|Q32PF2|ACLY_BOVIN	True	91442.3	79364.7	39043.6	55088	52178.1	65608.5
sp|Q32PE9|LSM3_BOVIN.GDGVVLVAPPLR.+2	596.856	72.98	sp|Q32PE9|LSM3_BOVIN	True	62439.7	95835.7	112211	148913	143807	87883.7
sp|Q32PD5|RS19_BOVIN.VLQALEGLK.+2	485.8	65.11	sp|Q32PD5|RS19_BOVIN	True	305139	346536	401357	384932	448405	364384
sp|Q32PD5|RS19_BOVIN.RVLQALEGLK.+2	563.851	60.06	sp|Q32PD5|RS19_BOVIN	True	33380.6	39900.9	44455	36859.9	46746.2	54133.2
sp|Q32PD5|RS19_BOVIN.IAGQVAAANK.+2	471.772	21.57	sp|Q32PD5|RS19_BOVIN	True	232105	275756	304458	287.054	315397	253541
sp|Q32PD5|RS19_BOVIN.GGAGVGSMTK.+2	432.716	20.13	sp|Q32PD5|RS19_BOVIN	True	146895	199621	208799	711.383	151139	1193.94
sp|Q32PD5|RS19_BOVIN.ELAPYDENWFYTR.+2	852.389	79.64	sp|Q32PD5|RS19_BOVIN	True	119519	148059	162019	154326	172833	88544.7
sp|Q32PD5|RS19_BOVIN.DVNQQEFVR.+2	567.78	48.96	sp|Q32PD5|RS19_BOVIN	True	188228	200926	218861	163026	257161	203475
sp|Q32PD5|RS19_BOVIN.ALAAFLK.+2	367.234	64.17	sp|Q32PD5|RS19_BOVIN	True	464678	511298	779583	633364	748893	599963
sp|Q32PC9|AR2BP_BOVIN.GLDLSSGLVVTSLC[CAM]K.+2	774.919	85.1	sp|Q32PC9|AR2BP_BOVIN	True	9253.79	17105.6	7809.96	33749.5	41410.1	1296.6
sp|Q32PB9|RL38_BOVIN.DFLLTAR.+2	418.237	65.31	sp|Q32PB9|RL38_BOVIN	True	287134	226034	225052	278952	337532	408138
sp|Q32PB8|RS21_BOVIN.TYAIC[CAM]GAIR.+2	512.766	56.85	sp|Q32PB8|RS21_BOVIN	True	394171	466299	587886	639847	573248	569705
sp|Q32PB8|RS21_BOVIN.RMGESDDSILR.+3	426.875	47.04	sp|Q32PB8|RS21_BOVIN	True	57551	71202.1	114865	86796	123984	115897
sp|Q32PB8|RS21_BOVIN.MGESDDSILR.+2	561.758	53.2	sp|Q32PB8|RS21_BOVIN	True	112397	153929	144904	163423	121478	93313.6
sp|Q32PB8|RS21_BOVIN.DHASIQMNVAEVDK.+3	519.584	57.83	sp|Q32PB8|RS21_BOVIN	True	204508	201992	276919	330015	341712	282582
sp|Q32PB0|SSBP_BOVIN.VDYGEYTDK.+2	545.24	43.12	sp|Q32PB0|SSBP_BOVIN	True	17596.8	19229.6	15434.8	17556.5	18086.6	14465.7
sp|Q32PB0|SSBP_BOVIN.QATTIIADNIIFLSDQIK.+3	668.705	97.57	sp|Q32PB0|SSBP_BOVIN	True	6675.51	2515.82	994.681	30294.3	19309.4	5659.36
sp|Q32PA8|AAMDC_BOVIN.VLQTEQAVK.+2	508.293	32.85	sp|Q32PA8|AAMDC_BOVIN	True	18807.7	24221.1	18764.8	242.347	30394.1	22685.9
sp|Q32PA4|PHP14_BOVIN.VYAAPPSGDPAVETK.+2	751.38	53.14	sp|Q32PA4|PHP14_BOVIN	True	49688.1	55257.1	47639.2	68751.7	69715.8	54274.4
sp|Q32P99|UBE2B_BOVIN.RVSAIVEQSWNDS.+2	745.865	59.9	sp|Q32P99|UBE2B_BOVIN	True	4716.83	9619.46	12015.1	22666.3	19400.3	12796.5
sp|Q32LQ1|PKHO2_BOVIN.VLGGESASVNAETLLSQAVEQLR.+3	791.087	99.19	sp|Q32LQ1|PKHO2_BOVIN	True	7167.6	1820.42	5764.82	28137.9	28024.7	2630.09
sp|Q32LP2|RADI_BOVIN.QLQALSSELAQAR.+2	707.886	65.23	sp|Q32LP2|RADI_BOVIN	True	39352.8	38098.8	38085.1	31563.6	35089.9	28913.2
sp|Q32LP2|RADI_BOVIN.NQEQLAAELAEFTAK.+3	554.949	81.07	sp|Q32LP2|RADI_BOVIN	True	70186.5	52301	52274.5	56547.6	74835.7	75277.7
sp|Q32LP2|RADI_BOVIN.NQEQLAAELAEFTAK.+2	831.92	81.06	sp|Q32LP2|RADI_BOVIN	True	30928.5	25118.7	34921	31307.9	40945.9	36212.4
sp|Q32LP2|RADI_BOVIN.GMLREDSMMEYLK.+3	534.916	72.03	sp|Q32LP2|RADI_BOVIN	True	31773.5	27399.4	19016.9	32503.3	22262.3	27072.4
sp|Q32LP2|RADI_BOVIN.AFAAQEDLEK.+2	561.277	51.09	sp|Q32LP2|RADI_BOVIN	True	63697.2	62487.8	62316.3	46675.4	65236.5	70387.5
sp|Q32LN7|WDR61_BOVIN.ENSETVVTGSLDDLVK.+2	853.428	76.46	sp|Q32LN7|WDR61_BOVIN	True	12843	12568.5	11130.5	741.252	2726.43	13868.9
sp|Q32LM2|SGTA_BOVIN.VENFEAAVHFYGK.+3	504.249	67.94	sp|Q32LM2|SGTA_BOVIN	True	13075.9	15074	913.427	38858.1	29559.4	25225.8
sp|Q32LM2|SGTA_BOVIN.MGLALSSLNK.+2	517.289	65.99	sp|Q32LM2|SGTA_BOVIN	True	47440	60519.6	51667.7	89209.9	63504.8	40555.9
sp|Q32LM2|SGTA_BOVIN.ALELDPDNETYK.+2	704.336	60.17	sp|Q32LM2|SGTA_BOVIN	True	34749.9	55745.5	47608.6	75201.8	59510.8	41874
sp|Q32LM2|SGTA_BOVIN.AIELNPANAVYFC[CAM]NR.+2	876.43	77.54	sp|Q32LM2|SGTA_BOVIN	True	9896.19	14276.4	4542.98	21104.9	24111.4	14931
sp|Q32LM2|SGTA_BOVIN.AIC[CAM]IDPSYSK.+2	577.282	56.48	sp|Q32LM2|SGTA_BOVIN	True	42186.4	62942.2	49526.7	80587.2	74331.8	43162.7
sp|Q32LL2|STML2_BOVIN.ILEPGLNILIPVLDR.+3	559.01	102.59	sp|Q32LL2|STML2_BOVIN	True	6299.79	6701.2	6824.98	235.568	28759.1	12558.8
sp|Q32LL2|STML2_BOVIN.ILEPGLNILIPVLDR.+2	838.011	102.63	sp|Q32LL2|STML2_BOVIN	True	3010.59	3328.7	472.583	304.707	11873.8	5098.98
sp|Q32LL2|STML2_BOVIN.DSNTILLPSNPGDVTSMVAQAMGVYGALTK.+3	1017.51	103.22	sp|Q32LL2|STML2_BOVIN	True	1807.2	604.727	328.302	694.032	10634.8	354.387
sp|Q32LK1|AASD1_BOVIN.GAGLFLLAGPAEAVETLGPR.+3	647.026	102.75	sp|Q32LK1|AASD1_BOVIN	True	346.682	2961.76	4960.09	28566.1	16611.3	7202.57
sp|Q32LG3|MDHM_BOVIN.VEFPQDQLTTLTGR.+2	802.918	75.05	sp|Q32LG3|MDHM_BOVIN	True	186193	150918	122988	160300	217354	227327
sp|Q32LG3|MDHM_BOVIN.VAVLGASGGIGQPLSLLLK.+3	598.368	97.75	sp|Q32LG3|MDHM_BOVIN	True	45447.9	42693.1	43498.4	200587	356812	214186
sp|Q32LG3|MDHM_BOVIN.VAVLGASGGIGQPLSLLLK.+2	897.048	97.77	sp|Q32LG3|MDHM_BOVIN	True	35648.5	36914.8	41656.2	165625	369149	213178
sp|Q32LG3|MDHM_BOVIN.TIIPLISQC[CAM]TPK.+2	685.889	74.54	sp|Q32LG3|MDHM_BOVIN	True	455173	396084	285984	379249	543372	523483
sp|Q32LG3|MDHM_BOVIN.SQETDC[CAM]PYFSTPLLLGK.+3	652.652	83.69	sp|Q32LG3|MDHM_BOVIN	True	147554	142603	114170	124393	154576	139150
sp|Q32LG3|MDHM_BOVIN.MIAEAIPELK.+2	557.812	70.37	sp|Q32LG3|MDHM_BOVIN	True	504364	475259	446985	463043	506992	644443
sp|Q32LG3|MDHM_BOVIN.LTLYDIAHTPGVAADLSHIETR.+4	599.067	85.05	sp|Q32LG3|MDHM_BOVIN	True	179072	93907.9	32181.1	271791	216832	224967
sp|Q32LG3|MDHM_BOVIN.IQEAGTEVVK.+2	537.295	40.05	sp|Q32LG3|MDHM_BOVIN	True	237862	224629	166895	101730	279903	311225
sp|Q32LG3|MDHM_BOVIN.IFGVTTLDIVR.+2	617.364	84.32	sp|Q32LG3|MDHM_BOVIN	True	369152	174610	194374	488021	476824	519029
sp|Q32LG3|MDHM_BOVIN.HGVYNPNK.+2	464.735	4.96	sp|Q32LG3|MDHM_BOVIN	True	12551.8	22069.2	8914.17	6173.72	10651.7	21453.6
sp|Q32LG3|MDHM_BOVIN.GYLGPEQLPDC[CAM]LK.+2	745.371	72.2	sp|Q32LG3|MDHM_BOVIN	True	216035	200939	184366	180423	287716	267812
sp|Q32LG3|MDHM_BOVIN.GC[CAM]DVVVIPAGVPR.+2	669.864	70.41	sp|Q32LG3|MDHM_BOVIN	True	416162	400327	349588	353531	516041	547713
sp|Q32LG3|MDHM_BOVIN.FVFSLVDAMNGK.+2	664.339	86.21	sp|Q32LG3|MDHM_BOVIN	True	92552.2	60762.1	24045.6	109340	94800.7	123873
sp|Q32LG3|MDHM_BOVIN.EGVVEC[CAM]SFVK.+2	577.282	59.09	sp|Q32LG3|MDHM_BOVIN	True	1909.46	148641	85543.3	3907.92	104057	12092
sp|Q32LG3|MDHM_BOVIN.ANAFVAELK.+2	481.769	60.55	sp|Q32LG3|MDHM_BOVIN	True	337155	336315	217337	330799	425412	468098
sp|Q32LG3|MDHM_BOVIN.AGAGSATLSMAYAGAR.+3	485.573	59.95	sp|Q32LG3|MDHM_BOVIN	True	35115.4	41229.9	24584.4	34654.5	41477	41759.4
sp|Q32LG3|MDHM_BOVIN.AGAGSATLSMAYAGAR.+2	727.856	59.95	sp|Q32LG3|MDHM_BOVIN	True	86170.4	100134	59423.9	90038.4	88247.1	108391
sp|Q32LE5|ASGL1_BOVIN.TVGAVALDC[CAM]QGNLAYATSTGGIVNK.+3	827.42	74.84	sp|Q32LE5|ASGL1_BOVIN	True	18414.1	14702.1	15138.1	8225.99	29174.5	22620.8
sp|Q32LE5|ASGL1_BOVIN.TPHC[CAM]FLTDQGAAR.+3	491.902	48.88	sp|Q32LE5|ASGL1_BOVIN	True	73882.2	88000.3	88023.5	100130	103281	82114.9
sp|Q32LE5|ASGL1_BOVIN.LALFHVEQGK.+3	381.217	60.74	sp|Q32LE5|ASGL1_BOVIN	True	65710.2	73615.6	54486.6	89565	79319.9	97591.9
sp|Q32LE5|ASGL1_BOVIN.GVGGIIMVNK.+2	494.286	61.29	sp|Q32LE5|ASGL1_BOVIN	True	57599.5	52299.8	41899.1	70134	60215.7	70073
sp|Q32LE5|ASGL1_BOVIN.FAAANGIPTIPGQQLVTER.+3	661.693	79.88	sp|Q32LE5|ASGL1_BOVIN	True	39743.6	49803.5	45933.2	41763.2	68050.3	54166.6
sp|Q32LE5|ASGL1_BOVIN.DLSAGAVSAVR.+2	523.285	55.9	sp|Q32LE5|ASGL1_BOVIN	True	139118	148823	146864	187447	215217	167516
sp|Q32LE5|ASGL1_BOVIN.AATVGYNILK.+2	525.303	62.03	sp|Q32LE5|ASGL1_BOVIN	True	109488	116969	113434	139592	134397	122430
sp|Q32LE4|GGCT_BOVIN.VSEEIEDIIK.+2	587.814	68.51	sp|Q32LE4|GGCT_BOVIN	True	12465.9	20568.4	21516.6	26040.6	26755.9	19858
sp|Q32LC7|G3BP1_BOVIN.VMSQNFTNC[CAM]HTK.+3	489.555	34.74	sp|Q32LC7|G3BP1_BOVIN	True	34279	43702.1	25656	1717.4	38482.8	29171.5
sp|Q32LC7|G3BP1_BOVIN.SEPVLEETAPEDVQK.+2	835.91	58.38	sp|Q32LC7|G3BP1_BOVIN	True	20808.2	36133.2	38514.3	27311.9	42827.9	39661.1
sp|Q32LC7|G3BP1_BOVIN.LPNFGFVVFDDSEPVQK.+3	646.66	91.84	sp|Q32LC7|G3BP1_BOVIN	True	35969.3	27988	22618.1	96862.8	47693.9	35664.5
sp|Q32LC7|G3BP1_BOVIN.LPNFGFVVFDDSEPVQK.+2	969.486	91.85	sp|Q32LC7|G3BP1_BOVIN	True	11324.1	8707.74	2722.42	35130.2	9717.53	11080.3
sp|Q32LC7|G3BP1_BOVIN.FYVHNDIFR.+3	404.205	64.08	sp|Q32LC7|G3BP1_BOVIN	True	48295.1	56899.9	31379.2	71888.1	45676.5	43153.1
sp|Q32LC7|G3BP1_BOVIN.EAGEQGDVEPR.+2	593.77	21.65	sp|Q32LC7|G3BP1_BOVIN	True	20637.5	29688.1	21581.4	3707.7	28179.3	22748.6
sp|Q32LC7|G3BP1_BOVIN.DFFQNYGNVVELR.+3	534.263	83.31	sp|Q32LC7|G3BP1_BOVIN	True	7238.8	7819.67	2572.38	1025.04	11987.8	6717.05
sp|Q32LC7|G3BP1_BOVIN.DFFQNYGNVVELR.+2	800.891	83.32	sp|Q32LC7|G3BP1_BOVIN	True	53525.4	39362.2	34687.1	46290.8	69182.3	52747.2
sp|Q32LA7|H2AV_BOVIN.GDEELDSLIK.+2	559.782	66.59	sp|Q32LA7|H2AV_BOVIN	True	129201	130895	114273	100402	87596.3	54311.1
sp|Q32L93|GMPR2_BOVIN.GHIISDGGC[CAM]SC[CAM]PGDVAK.+3	577.259	45.96	sp|Q32L93|GMPR2_BOVIN	True	20589.3	23018.4	13869.6	18298.8	19157.8	23112
sp|Q32L92|CNN3_BOVIN.GASQAGMLAPGTR.+2	608.809	46.98	sp|Q32L92|CNN3_BOVIN	True	25841	34738.5	24545.7	28966.6	31001.4	24894.6
sp|Q32L92|CNN3_BOVIN.DGIILC[CAM]ELINK.+2	644.352	87.04	sp|Q32L92|CNN3_BOVIN	True	4075.51	15570	15932.5	29674.3	24139.5	11212.7
sp|Q32L92|CNN3_BOVIN.C[CAM]ASQAGMTAYGTR.+2	687.301	38.76	sp|Q32L92|CNN3_BOVIN	True	8408.19	10765.9	6694.35	3524.69	11271.6	8467.77
sp|Q32L52|GID8_BOVIN.LIMNYLVTEGFK.+2	714.384	84.87	sp|Q32L52|GID8_BOVIN	True	10731.9	6857.88	6765.19	16806.9	14506.8	10828.3
sp|Q32L40|TCPA_BOVIN.YFVEAGAMAVR.+2	607.305	65.41	sp|Q32L40|TCPA_BOVIN	True	75066.9	59622.5	45526.4	85619.2	108258	5031.9
sp|Q32L40|TCPA_BOVIN.VLC[CAM]ELADLQDK.+2	652.332	65.65	sp|Q32L40|TCPA_BOVIN	True	133987	111576	103399	136746	166035	143153
sp|Q32L40|TCPA_BOVIN.TSASVILR.+2	423.756	48.72	sp|Q32L40|TCPA_BOVIN	True	156580	114046	81727.8	130334	181686	187737
sp|Q32L40|TCPA_BOVIN.SQNVMAAASIANIVK.+3	506.277	76.96	sp|Q32L40|TCPA_BOVIN	True	26154.3	22069.4	24252.7	28535.1	41751.8	38918.9
sp|Q32L40|TCPA_BOVIN.SQNVMAAASIANIVK.+2	758.911	76.98	sp|Q32L40|TCPA_BOVIN	True	62314.9	51511.9	46286.9	66747.8	82779.4	78655.1
sp|Q32L40|TCPA_BOVIN.SLHDALC[CAM]VVK.+3	381.206	56.62	sp|Q32L40|TCPA_BOVIN	True	92011.1	67341.1	52019.9	100200	83867	83440.9
sp|Q32L40|TCPA_BOVIN.MLVDDIGDVTITNDGATILK.+3	702.033	88.42	sp|Q32L40|TCPA_BOVIN	True	31008.4	25238.3	1315.17	45724.6	55103.3	5654.18
sp|Q32L40|TCPA_BOVIN.ILATGANVILTTGGIDDMC[CAM]LK.+3	726.05	90.86	sp|Q32L40|TCPA_BOVIN	True	3155.08	3001.32	3529.13	14902	43665.5	9738.19
sp|Q32L40|TCPA_BOVIN.IC[CAM]DDELILIK.+2	616.334	74.84	sp|Q32L40|TCPA_BOVIN	True	62061.1	57734.4	53465.2	84306	93436.4	72955.8
sp|Q32L40|TCPA_BOVIN.IAC[CAM]LDFSLQK.+2	597.813	71.51	sp|Q32L40|TCPA_BOVIN	True	33326	34434.7	26840.5	63315.5	67308.5	79160.3
sp|Q32L40|TCPA_BOVIN.HGGYEDAVHSGALDA.+3	500.223	52.74	sp|Q32L40|TCPA_BOVIN	True	67659.7	71006.3	55192.4	74539.1	69684.5	65643.6
sp|Q32L40|TCPA_BOVIN.GANDFMC[CAM]DEMER.+2	737.773	60.45	sp|Q32L40|TCPA_BOVIN	True	43616	52682.1	28174.2	46576.8	37729.9	47001.2
sp|Q32L40|TCPA_BOVIN.FATEAAITILR.+2	603.348	75.42	sp|Q32L40|TCPA_BOVIN	True	27574	21206.3	17528.8	80280	58358.2	67074
sp|Q32L40|TCPA_BOVIN.EVGDGTTSVVIIAAELLK.+3	605.675	103.21	sp|Q32L40|TCPA_BOVIN	True	11797.8	10948.4	6570.65	623.3	31467.8	11614.9
sp|Q32L40|TCPA_BOVIN.EVGDGTTSVVIIAAELLK.+2	908.009	103.2	sp|Q32L40|TCPA_BOVIN	True	8630.98	2898.47	4651.04	541.563	21101.9	6414.96
sp|Q32L40|TCPA_BOVIN.EQLAIAEFAR.+2	574.309	70.4	sp|Q32L40|TCPA_BOVIN	True	142040	138948	102861	163558	175590	196591
sp|Q32L22|RPAC1_BOVIN.LLPDITLLEPVEGEAAEELSR.+3	765.409	99.49	sp|Q32L22|RPAC1_BOVIN	True	8168.76	5083.74	6444.61	15952.7	16156.9	2893.82
sp|Q32L22|RPAC1_BOVIN.ILLAEVPTMAVEK.+2	707.405	79.94	sp|Q32L22|RPAC1_BOVIN	True	18792.8	19163.5	14481.1	23098.5	26276.5	27255
sp|Q32KY0|APOD_BOVIN.DILTSNNIEVEK.+2	687.859	63.97	sp|Q32KY0|APOD_BOVIN	True	22340.8	21335.7	17431.3	28388.6	31265.8	30347.9
sp|Q32KP9|NTF2_BOVIN.NINDAWVC[CAM]TNDMFR.+3	585.924	79.02	sp|Q32KP9|NTF2_BOVIN	True	52924.8	58976.9	42120	70159.1	78199.7	61211
sp|Q32KP9|NTF2_BOVIN.NINDAWVC[CAM]TNDMFR.+2	878.383	79.01	sp|Q32KP9|NTF2_BOVIN	True	85049.8	83569.3	67277.2	118480	119970	91992.1
sp|Q32KP9|NTF2_BOVIN.IQHSITAQDHQPTPDSC[CAM]IISMVVGQLK.+4	751.631	86.23	sp|Q32KP9|NTF2_BOVIN	True	106160	51797	913.479	242731	178972	161730
sp|Q32KP9|NTF2_BOVIN.ADEDPIMGFHQMFLLK.+3	631.308	89.83	sp|Q32KP9|NTF2_BOVIN	True	110457	88623	64291.8	263179	252695	121176
sp|Q32KM2|C10_BOVIN.VVLAEVIQAFSAPENAVR.+3	638.355	97.29	sp|Q32KM2|C10_BOVIN	True	35169.4	46268.8	56317.5	174341	115532	38960.5
sp|Q32KM2|C10_BOVIN.SYEAQDPEIASLSGK.+2	797.883	60.75	sp|Q32KM2|C10_BOVIN	True	13320.6	18757.5	20707.8	24259.3	24797.6	12941.3
sp|Q32KM2|C10_BOVIN.MLQFVLPVATQIQQEVIK.+3	695.731	100.54	sp|Q32KM2|C10_BOVIN	True	7594.41	10080	14958.4	53547.3	40929.1	685.078
sp|Q2YDM1|ARL1_BOVIN.GTGLDEAMEWLVETLK.+2	896.445	104.73	sp|Q2YDM1|ARL1_BOVIN	True	4914.4	584.874	1066.13	1218.03	2400.34	1787.22
sp|Q2YDL5|FKB11_BOVIN.VIIPSHLAYGK.+3	399.904	60.69	sp|Q2YDL5|FKB11_BOVIN	True	89862.5	85117.4	56302.8	51270.5	69976.9	133315
sp|Q2YDL5|FKB11_BOVIN.QVIPGLEQSLLDMC[CAM]VGEK.+3	672.676	90.04	sp|Q2YDL5|FKB11_BOVIN	True	18117	16482.6	16289.8	11598.2	29633.1	12349.4
sp|Q2YDL5|FKB11_BOVIN.IFDTSLTRDPLVIELGQK.+3	682.381	85.25	sp|Q2YDL5|FKB11_BOVIN	True	17518.6	10889	8546.44	17497.5	24717.2	47153.4
sp|Q2YDJ9|GMPPB_BOVIN.YGVVVC[CAM]EADTGR.+2	663.311	53.32	sp|Q2YDJ9|GMPPB_BOVIN	True	16798.9	17898.8	11180.9	12852.2	18161	10019.9
sp|Q2YDJ9|GMPPB_BOVIN.ISMSHEEEPLGTAGPLALAR.+3	693.689	73.66	sp|Q2YDJ9|GMPPB_BOVIN	True	37570.6	35059.8	20932.1	29378.9	26633	37708.9
sp|Q2YDJ9|GMPPB_BOVIN.HHGQEGSILVTK.+3	435.902	27.46	sp|Q2YDJ9|GMPPB_BOVIN	True	8105.55	7282.68	4889.58	291.29	6022.89	13206.9
sp|Q2YDJ9|GMPPB_BOVIN.ALILVGGYGTR.+2	560.33	69.02	sp|Q2YDJ9|GMPPB_BOVIN	True	24143.2	22173.2	16742.9	34857.3	42100.7	41622.9
sp|Q2YDE9|TES_BOVIN.NEALGVGDVK.+2	501.267	49.59	sp|Q2YDE9|TES_BOVIN	True	14281.6	19338.7	13922.2	19142.8	22587.9	26915.5
sp|Q2YDE4|PSA6_BOVIN.YGYEIPVDMLC[CAM]K.+2	744.349	80.07	sp|Q2YDE4|PSA6_BOVIN	True	55893.5	57390.1	40509.3	54962.4	56405.6	50361.2
sp|Q2YDE4|PSA6_BOVIN.LYQVEYAFK.+2	580.803	66.98	sp|Q2YDE4|PSA6_BOVIN	True	43356.4	36151	25393	56207.8	64196.6	90448.8
sp|Q2YDE4|PSA6_BOVIN.LLDSSTVTHLFK.+3	454.254	74.01	sp|Q2YDE4|PSA6_BOVIN	True	80010.9	62499.2	54918	89543.5	100635	132549
sp|Q2YDE4|PSA6_BOVIN.ITENIGC[CAM]VMTGMTADSR.+3	619.283	72.03	sp|Q2YDE4|PSA6_BOVIN	True	27235.4	20322.8	16299.4	1831.18	21420.7	29492.2
sp|Q2YDE4|PSA6_BOVIN.AINQGGLTSVAVR.+2	643.365	58.86	sp|Q2YDE4|PSA6_BOVIN	True	38808.1	30980.3	26333.1	38763.6	45908.9	62299.3
sp|Q2TBX6|PSB1_BOVIN.NMQNVEHVPLSLDR.+3	551.279	63.92	sp|Q2TBX6|PSB1_BOVIN	True	78390	74256.3	52956	69609.5	76576.4	86701.7
sp|Q2TBX6|PSB1_BOVIN.GAVYSFDPVGSYQR.+2	773.37	69.02	sp|Q2TBX6|PSB1_BOVIN	True	62029	48600.7	51314.7	57096.3	76506.1	75573.1
sp|Q2TBX6|PSB1_BOVIN.AGGSASAMLQPLLDNQVGFK.+3	668.679	86.61	sp|Q2TBX6|PSB1_BOVIN	True	64365.5	77257.4	32998.8	51711.3	73860.9	35020.7
sp|Q2TBX5|SSRD_BOVIN.SAHAGTYEVR.+3	364.181	16.77	sp|Q2TBX5|SSRD_BOVIN	True	26579	24211.5	20265	640.679	24840.5	28577.1
sp|Q2TBX5|SSRD_BOVIN.FFDEESYSLLR.+2	703.335	77.88	sp|Q2TBX5|SSRD_BOVIN	True	66726.9	42587.2	38859.6	54794.1	49305	39896.9
sp|Q2TBX2|PFD3_BOVIN.LHLGIPEAVFVEDVDSFMK.+3	716.034	105.47	sp|Q2TBX2|PFD3_BOVIN	True	1376.38	1044.99	1340.34	59770.6	2026.97	2117.4
sp|Q2TBW7|SNX2_BOVIN.SAAMLGNSEDHTALSR.+3	553.93	51.31	sp|Q2TBW7|SNX2_BOVIN	True	54448.7	63185.1	39821.1	50859.1	64942.2	51381.8
sp|Q2TBW7|SNX2_BOVIN.HPTLLQDPDLR.+3	435.57	58.89	sp|Q2TBW7|SNX2_BOVIN	True	57080.2	78319.2	40028.5	69689.7	63703.1	36615.4
sp|Q2TBW7|SNX2_BOVIN.ELSANTAAFAK.+2	561.793	53.96	sp|Q2TBW7|SNX2_BOVIN	True	31205.9	35405.8	22623.8	32485.1	47558.3	33805.5
sp|Q2TBW7|SNX2_BOVIN.AVNTQALSGAGILR.+2	685.891	67.65	sp|Q2TBW7|SNX2_BOVIN	True	38138.7	42176.7	27898.7	42925.3	59179.1	42522
sp|Q2TBV3|ETFB_BOVIN.VDLVLLGK.+2	428.779	72.12	sp|Q2TBV3|ETFB_BOVIN	True	38036.7	37389.5	61478.2	55771.5	78540.5	87249.8
sp|Q2TBV3|ETFB_BOVIN.TALAMGADR.+2	453.229	38.82	sp|Q2TBV3|ETFB_BOVIN	True	70019.8	68542.6	44694.5	3474.61	68759.7	72109.4
sp|Q2TBV3|ETFB_BOVIN.LSVISVEDPPQR.+2	670.364	63.2	sp|Q2TBV3|ETFB_BOVIN	True	48107.1	53709	35111.7	46955.1	71602.5	64041.4
sp|Q2TBV3|ETFB_BOVIN.LPAVVTADLR.+2	527.816	66.94	sp|Q2TBV3|ETFB_BOVIN	True	56138.1	35071.2	50668.1	53949.1	87935.7	104603
sp|Q2TBV3|ETFB_BOVIN.HSMNPFC[CAM]EIAVEEAVR.+3	630.294	76.05	sp|Q2TBV3|ETFB_BOVIN	True	19913.7	14960.6	5345.39	40297.5	24575.5	33363.1
sp|Q2TBV3|ETFB_BOVIN.EIDGGLETLR.+2	551.791	60.04	sp|Q2TBV3|ETFB_BOVIN	True	91791.6	91210.5	77595.8	94009.9	113666	90497.2
sp|Q2TBV3|ETFB_BOVIN.AGDLGVDLTSK.+2	538.285	57.68	sp|Q2TBV3|ETFB_BOVIN	True	34592.1	50696.7	20474.6	35070.4	26980	20226.3
sp|Q2TBU9|RUVB2_BOVIN.VQAGDVITIDK.+2	579.822	59	sp|Q2TBU9|RUVB2_BOVIN	True	64008.9	61917.6	55395.1	58452.3	83831.2	69732.6
sp|Q2TBU9|RUVB2_BOVIN.TQGFLALFSGDTGEIK.+2	842.433	90.54	sp|Q2TBU9|RUVB2_BOVIN	True	39579.2	37021.8	26013.2	78325	72686.5	20292.2
sp|Q2TBU9|RUVB2_BOVIN.TEALTQAFR.+2	518.775	57.18	sp|Q2TBU9|RUVB2_BOVIN	True	59829	56263	37286.4	45568.2	62928.7	49065.6
sp|Q2TBU9|RUVB2_BOVIN.LLIVSTSPYSEK.+2	668.872	66.62	sp|Q2TBU9|RUVB2_BOVIN	True	69323.8	58928.2	42973.4	60699.6	77452.3	62149
sp|Q2TBU9|RUVB2_BOVIN.GTEVQVDDIK.+2	552.283	49.93	sp|Q2TBU9|RUVB2_BOVIN	True	21085.6	20434	19366.6	24287.3	33441.1	32857.2
sp|Q2TBU9|RUVB2_BOVIN.GLGLDDALEPR.+2	578.304	68.55	sp|Q2TBU9|RUVB2_BOVIN	True	84587.9	83735.5	64294.2	74577.5	94537	102343
sp|Q2TBU9|RUVB2_BOVIN.FVQC[CAM]PDGELQK.+2	660.816	50.95	sp|Q2TBU9|RUVB2_BOVIN	True	44047.7	42295.9	32625.6	33646.5	48889.7	42960.5
sp|Q2TBU9|RUVB2_BOVIN.DYDAMGSQTK.+2	558.237	29.43	sp|Q2TBU9|RUVB2_BOVIN	True	12710.4	15494.8	9232.34	426.786	8371.73	5366.98
sp|Q2TBU9|RUVB2_BOVIN.ALESDMAPVLIMATNR.+3	577.964	84.49	sp|Q2TBU9|RUVB2_BOVIN	True	34058.5	22737.9	13176.7	19594.8	20820.9	25897.8
sp|Q2TBU9|RUVB2_BOVIN.AAGVVLEMIR.+2	529.805	72.89	sp|Q2TBU9|RUVB2_BOVIN	True	36363.5	29825.3	21566.1	48584.5	47219.9	63296.8
sp|Q2TBR6|PFD4_BOVIN.AAAEDVNVTFEDQQK.+2	832.892	57.23	sp|Q2TBR6|PFD4_BOVIN	True	16373.6	19757.8	36279	29669.4	38299.1	19990.1
sp|Q2TBQ8|6PGL_BOVIN.VTLTLPVLNAAR.+2	634.39	82.5	sp|Q2TBQ8|6PGL_BOVIN	True	66602.2	66174.3	58744.1	93079.4	130212	128352
sp|Q2TBQ8|6PGL_BOVIN.LPIFDSQVITINPALPVEEAAEDYAK.+3	948.495	103.02	sp|Q2TBQ8|6PGL_BOVIN	True	9124.25	7646.87	10380.4	1719.59	24383.3	2220.66
sp|Q2TBQ8|6PGL_BOVIN.LC[CAM]WFLDEAAAR.+2	676.327	80.71	sp|Q2TBQ8|6PGL_BOVIN	True	63065.1	74165.6	37944.9	87981.4	84151.2	82754.5
sp|Q2TBQ5|RL7A_BOVIN.VPPAINQFTQALDR.+3	523.951	79.46	sp|Q2TBQ5|RL7A_BOVIN	True	39682.1	29291.7	39505.9	36546.9	58837.2	107515
sp|Q2TBQ5|RL7A_BOVIN.VAPAPAVVK.+2	426.271	42.81	sp|Q2TBQ5|RL7A_BOVIN	True	86493.6	61542.7	78386.9	63904.3	84938.1	184314
sp|Q2TBQ5|RL7A_BOVIN.NFGIGQDIQPK.+2	608.82	61.67	sp|Q2TBQ5|RL7A_BOVIN	True	151045	124514	153076	151541	170095	253912
sp|Q2TBP0|PSB7_BOVIN.FRPDMEEEEAK.+3	460.875	44.7	sp|Q2TBP0|PSB7_BOVIN	True	32762.3	27140.3	30568.5	37132.5	32749.2	42745.2
sp|Q2TBP0|PSB7_BOVIN.ATEGMVVADK.+2	510.755	37.19	sp|Q2TBP0|PSB7_BOVIN	True	40414.5	37316.6	29968.8	432.798	49073.3	41727.6
sp|Q2TBL6|TALDO_BOVIN.VSTEVDAR.+2	438.725	21.9	sp|Q2TBL6|TALDO_BOVIN	True	129090	134993	85976.8	5999.46	157245	146507
sp|Q2TBL6|TALDO_BOVIN.LGGSQEEQITNAIDK.+2	801.902	63.7	sp|Q2TBL6|TALDO_BOVIN	True	14026.6	42077.2	26928.4	33206.7	12203.9	33474.1
sp|Q2TBL6|TALDO_BOVIN.LFVLFGAEILK.+2	625.381	97.58	sp|Q2TBL6|TALDO_BOVIN	True	4266.16	2617.36	1050.81	47221.2	3454.3	1565
sp|Q2TBL6|TALDO_BOVIN.ILDWHVANTDKK.+4	360.697	54.57	sp|Q2TBL6|TALDO_BOVIN	True	55861.3	67121.8	28180.4	54945.6	61677.6	63318.2
sp|Q2TBL6|TALDO_BOVIN.ALAGC[CAM]DFLTISPQLLGELLK.+3	720.398	105.09	sp|Q2TBL6|TALDO_BOVIN	True	8688.04	4317.69	700.099	539.053	14320.2	3391.61
sp|Q2TBL6|TALDO_BOVIN.AAQASDLEK.+2	466.738	15.7	sp|Q2TBL6|TALDO_BOVIN	True	105657	121170	86797	20099.3	112239	103055
sp|Q2TBG8|UCHL3_BOVIN.WLPLEANPEVTNQFLK.+3	633.672	89.47	sp|Q2TBG8|UCHL3_BOVIN	True	51543.6	72988.1	42940.6	73648	122123	43874.2
sp|Q2TBG8|UCHL3_BOVIN.WLPLEANPEVTNQFLK.+2	950.004	89.48	sp|Q2TBG8|UCHL3_BOVIN	True	63220.7	82932	33974	79689	146623	28718.6
sp|Q2TBG8|UCHL3_BOVIN.VTHETSAHEGQTEAPNIDEK.+4	549.007	35.98	sp|Q2TBG8|UCHL3_BOVIN	True	42818.8	60128.6	62839.1	76145.5	65253.3	48122.5
sp|Q2TBG8|UCHL3_BOVIN.SQGQDVTSSVYFMK.+2	788.869	65.91	sp|Q2TBG8|UCHL3_BOVIN	True	31454.9	39485.2	33175.8	48293.9	38162.6	36790.5
sp|Q2TBG8|UCHL3_BOVIN.FNAIALSAA.+2	439.243	72.45	sp|Q2TBG8|UCHL3_BOVIN	True	21147.6	22388.5	20689.3	31064.8	31997.1	22034.4
sp|Q2TBG8|UCHL3_BOVIN.FLEESASMSPEER.+2	756.338	58.2	sp|Q2TBG8|UCHL3_BOVIN	True	27532.3	43252.4	39167.8	47479.4	44100.9	37536.6
sp|Q2TA49|VASP_BOVIN.VQIYHNPTANSFR.+3	516.264	54.94	sp|Q2TA49|VASP_BOVIN	True	78971.3	67817.1	53394.4	59986.7	81677.3	89754.8
sp|Q2TA49|VASP_BOVIN.STGGGLMEEMNAMLAR.+2	834.381	86.46	sp|Q2TA49|VASP_BOVIN	True	46446.3	50714.1	18088.4	28895.9	56318.7	9508.9
sp|Q2TA49|VASP_BOVIN.RQQQSELMER.+3	435.551	22.97	sp|Q2TA49|VASP_BOVIN	True	38925	31823.6	29913.9	2541.69	38495	32190.6
sp|Q2TA40|NP1L4_BOVIN.QVPNDSFFNFFSPLR.+2	907.947	99.38	sp|Q2TA40|NP1L4_BOVIN	True	18294.6	21461.9	789.053	98169.4	55827.7	6375.46
sp|Q2TA40|NP1L4_BOVIN.NVDMLSELVQEYDEPILK.+3	712.357	99.37	sp|Q2TA40|NP1L4_BOVIN	True	25045.2	23063.2	23019.6	144021	61312.8	11886.3
sp|Q2TA40|NP1L4_BOVIN.LTDQVMQNPQVLAALQER.+3	685.361	79.03	sp|Q2TA40|NP1L4_BOVIN	True	49219.3	74582.8	83663.5	89785.6	98733.3	48933.4
sp|Q2TA40|NP1L4_BOVIN.LDNVSHTPSSYIETLPK.+3	634.327	66.39	sp|Q2TA40|NP1L4_BOVIN	True	64277.8	71801.6	77289.7	95573.1	91691.4	50316.8
sp|Q2TA40|NP1L4_BOVIN.EAAAAEEPAPR.+2	556.273	25.11	sp|Q2TA40|NP1L4_BOVIN	True	48030.9	63029.4	56434.8	6109.47	75074	56587.3
sp|Q2T9X2|TCPD_BOVIN.VVSQYSSLLSPMSVDAVMK.+3	681.016	87.63	sp|Q2T9X2|TCPD_BOVIN	True	61733.8	73922.1	34180.6	63916.9	128998	51638.4
sp|Q2T9X2|TCPD_BOVIN.VIDPATATSVDLR.+3	453.249	65.63	sp|Q2T9X2|TCPD_BOVIN	True	30211.7	28771.7	22248.9	29422.5	37698.6	35138.6
sp|Q2T9X2|TCPD_BOVIN.VIDPATATSVDLR.+2	679.37	65.62	sp|Q2T9X2|TCPD_BOVIN	True	138449	118432	92159.9	124216	164790	128283
sp|Q2T9X2|TCPD_BOVIN.TGPPAGAAGAAGGR.+2	555.786	26.29	sp|Q2T9X2|TCPD_BOVIN	True	22798.9	22684.8	20282.8	239.506	27618.3	31594.3
sp|Q2T9X2|TCPD_BOVIN.TGC[CAM]NVLLIQK.+2	573.321	59.94	sp|Q2T9X2|TCPD_BOVIN	True	28983.7	30331.5	25305	29333	34803	36654.7
sp|Q2T9X2|TCPD_BOVIN.SIHDALC[CAM]VIR.+3	395.213	61.72	sp|Q2T9X2|TCPD_BOVIN	True	79296.5	67158.5	39367	85339.1	79165.1	98604.2
[truncated: 2,870 more rows]

## Sheet: Proteins
Peak Name	NG_1	NG_2	NG_3	HG+HI_1	HG+HI_2	HG+HI_3	Mean NG	Mean HG	log2 Fold Change HG/NG	Fold Change	pvalue
sp|Q2NL37|BCCIP_BOVIN	8.94734	8.94734	14.0939	14.536	14.6878	14.5026	10.6629	14.5754	3.91258	15.3083	0.0848379
sp|Q32LK1|AASD1_BOVIN	7.65743	11.6526	12.7456	14.7006	13.4247	12.438	10.6852	13.5211	2.83589	8.04227	0.166558
sp|Q3SZJ9|PMM2_BOVIN	15.3479	10.8687	11.7818	15.502	15.2189	15.2424	12.6661	15.3211	2.65498	7.04892	0.124579
sp|P79135|MX1_BOVIN	14.636	14.0845	13.251	16.0816	15.8106	17.3376	13.9905	16.4099	2.41946	5.85378	0.0174262
sp|Q2TBX2|PFD3_BOVIN	9.70567	9.70567	10.9238	15.8431	10.4626	11.0889	10.1117	12.4648	2.35311	5.53712	0.249161
sp|Q3SZJ0|ARLY_BOVIN	10.6692	7.65743	7.65743	9.89816	11.4823	11.3376	8.66136	10.906	2.24465	5.03845	0.116534
sp|A6H769|RS7_BOVIN	17.0036	16.3261	15.2753	18.5781	17.9669	17.9669	16.2016	18.1706	1.96897	3.87683	0.0221704
sp|P34943|NDUA9_BOVIN	13.3919	12.4739	10.6692	14.0757	14.1941	14.0394	12.1784	14.1031	1.92471	3.70452	0.0741486
sp|A5D7R1|TR11B_BOVIN	11.4823	11.4823	8.3116	11.9246	12.6527	12.3094	10.4254	12.2956	1.87017	3.49753	0.157672
sp|Q8SQ21|HINT2_BOVIN	10.2006	13.5202	12.6929	14.101	14.2495	13.5202	12.1379	13.9569	1.81898	3.30871	0.149771
sp|Q0P5D0|PPIH_BOVIN	14.5697	10.4142	14.4378	15.0427	14.6147	15.1559	13.1406	14.9378	1.7972	3.22993	0.260867
sp|Q29RI9|MAT2B_BOVIN	12.9311	13.1902	11.7065	15.1384	14.9626	12.999	12.6092	14.3667	1.75743	3.08856	0.0999898
sp|Q07130|UGPA_BOVIN	11.9246	12.5482	11.4823	14.3176	12.6929	13.8802	11.985	13.6302	1.64524	2.7068	0.0459808
sp|Q32LQ1|PKHO2_BOVIN	12.0612	10.8422	12.999	14.673	14.3535	11.4397	11.9675	13.4888	1.5213	2.31436	0.274792
sp|Q3MHR0|LYPA1_BOVIN	14.3816	14.6455	13.539	16.1925	15.6624	15.2036	14.1887	15.6862	1.49744	2.24234	0.0270548
sp|Q5BIR6|MED17_BOVIN	15.0025	9.14372	10.4626	12.5482	16.3913	10.0745	11.5363	13.0047	1.46838	2.15615	0.59621
sp|Q95132|ICAM1_BOVIN	14.4784	14.8988	13.815	16.5687	16.1467	14.7816	14.3974	15.8323	1.43492	2.05901	0.0832434
sp|Q865S1|AP3D1_BOVIN	12.6527	8.6714	12.7733	12.6246	13.539	12.1259	11.3658	12.7632	1.39737	1.95264	0.377689
sp|O02741|ISG15_BOVIN	13.442	12.6527	13.318	14.0194	13.9571	15.6243	13.1376	14.5336	1.39599	1.9488	0.0799118
sp|Q08DK5|SHLB2_BOVIN	12.999	12.9535	12.8826	14.5853	14.0939	14.184	12.945	14.2877	1.34266	1.80274	0.000972162
sp|O97593|SMC1A_BOVIN	13.6634	13.442	9.14372	13.3919	13.1764	13.6867	12.083	13.4183	1.33528	1.78298	0.417515
sp|P29702|FNTA_BOVIN	12.7733	13.1764	11.2414	15.0703	13.4636	12.6527	12.397	13.7289	1.33187	1.77387	0.22253
sp|Q08DB4|CPNE1_BOVIN	10.8422	8.3116	9.89816	12.0612	13.2728	7.65743	9.68397	10.9971	1.31317	1.72441	0.518923
sp|Q95108|THIOM_BOVIN	14.858	14.771	14.5577	16.3913	16.2902	15.4338	14.7289	16.0385	1.30955	1.71493	0.0144153
sp|Q3ZBH9|MCM7_BOVIN	14.6322	14.1941	13.6634	17.0894	14.4949	14.7393	14.1632	15.4412	1.27795	1.63315	0.217183
sp|Q0IIJ2|H10_BOVIN	13.8452	12.9311	14.6878	15.7009	13.6165	15.8106	13.8213	15.0427	1.22133	1.49164	0.235561
sp|P33672|PSB3_BOVIN	9.89816	10.9238	12.2359	13.8538	11.0889	11.6526	11.0193	12.1984	1.17912	1.39031	0.336807
sp|Q5E9Q7|2ABB_BOVIN	10.9238	10.2006	11.1481	11.7065	12.2359	11.7818	10.7575	11.9081	1.15056	1.32379	0.0252682
sp|Q0II59|PDXK_BOVIN	11.8446	12.8826	11.6526	14.4784	13.4811	11.7065	12.1266	13.222	1.09536	1.19982	0.288678
sp|Q8MJ50|OSTF1_BOVIN	15.0703	15.0539	15.3022	17.3475	16.1622	15.142	15.1421	16.2172	1.0751	1.15584	0.169462
sp|P15497|APOA1_BOVIN	16.1976	16.0616	17.1544	17.6045	17.7924	17.2119	16.4712	17.5363	1.06506	1.13435	0.0501569
sp|Q32P99|UBE2B_BOVIN	11.0889	13.3437	14.069	14.3535	13.7453	13.539	12.8339	13.8793	1.04542	1.0929	0.32386
sp|Q3T0I5|FIS1_BOVIN	14.939	14.5901	14.927	16.1044	15.899	15.4926	14.8187	15.832	1.01329	1.02676	0.00893033
sp|Q0P5H1|PCYXL_BOVIN	14.448	14.101	11.0889	14.2843	14.5026	13.8538	13.2126	14.2136	1.00094	1.00188	0.407864
sp|P60661-2|MYL6_BOVIN	13.9739	12.3779	12.6527	16.2902	13.6496	12.0612	13.0015	14.0003	0.998817	0.997635	0.49385
sp|Q5E9G3|PSME2_BOVIN	17.8763	17.3035	17.5667	19.2737	18.1995	18.2344	17.5821	18.5692	0.987042	0.974252	0.0643108
sp|P68530|COX2_BOVIN	15.4171	14.4432	13.5669	15.1832	15.4683	15.6823	14.4758	15.4446	0.968836	0.938643	0.154989
sp|Q3SZN2|SC23B_BOVIN	13.9421	13.1449	9.50807	14.9626	14.0611	10.4142	12.1984	13.146	0.947617	0.897978	0.652137
sp|P00376|DYR_BOVIN	12.9675	11.1481	14.0845	14.2312	12.7456	13.9421	12.7334	13.6396	0.906252	0.821293	0.402624
sp|P10790|FABPH_BOVIN	13.6292	11.7818	14.3176	14.474	13.8452	14.069	13.2429	14.1294	0.886537	0.785947	0.318711
sp|Q3ZCF5|OAT_BOVIN	18.2818	17.9806	17.383	18.6856	18.749	18.8088	17.8818	18.7478	0.866048	0.75004	0.0313831
sp|Q3SX41|LC7L3_BOVIN	9.50807	13.251	13.1118	13.539	11.6526	13.2728	11.957	12.8215	0.864535	0.747422	0.559405
sp|P11017|GBB2_BOVIN	14.2843	10.5865	11.3376	13.4811	11.3376	13.9571	12.0695	12.9253	0.855786	0.732369	0.57049
sp|Q2HJH1|DNPEP_BOVIN	14.1648	13.9149	13.7327	14.8143	14.159	15.3957	13.9374	14.7897	0.852213	0.726267	0.087525
sp|Q04173|GDS1_BOVIN	14.3004	14.2312	14.3004	15.1903	15.3089	14.877	14.2773	15.1254	0.848074	0.71923	0.00292445
sp|A1L5A6|ADRM1_BOVIN	14.7529	11.2414	15.142	14.3651	14.3378	14.9626	13.7121	14.5552	0.843063	0.710755	0.539181
sp|Q3T0E0|ATOX1_BOVIN	17.1939	17.6997	17.9501	19.0108	18.4367	17.9154	17.6146	18.4543	0.839741	0.705165	0.0956542
sp|P21327|INPP_BOVIN	14.0939	13.761	14.5901	15.4237	14.8412	14.636	14.1483	14.967	0.818635	0.670163	0.0721503
sp|Q3ZBE9|NSDHL_BOVIN	12.9756	12.7456	11.539	13.1449	13.3919	13.1764	12.42	13.2377	0.817702	0.668637	0.14485
sp|O41515|MLP3B_BOVIN	15.694	16.0702	16.0374	16.7907	16.5156	16.9334	15.9339	16.7466	0.812722	0.660517	0.00909673
sp|Q59A32|PUR2_BOVIN	15.6452	15.3999	15.3479	16.4094	16.2045	16.2167	15.4643	16.2769	0.812546	0.660231	0.00199317
sp|Q56JW4|APT_BOVIN	17.4081	17.0968	16.9712	17.6297	18.2095	18.0613	17.1587	17.9668	0.808142	0.653093	0.0204199
sp|Q0IIK5|DDX1_BOVIN	16.676	16.5331	15.9867	16.918	17.1355	17.454	16.3986	17.1692	0.770568	0.593775	0.0420731
sp|Q56K14|RLA1_BOVIN	19.8592	20.2349	19.9274	21.1637	21.0909	20.0702	20.0072	20.7749	0.767746	0.589434	0.107599
sp|P02721|ATP5J_BOVIN	17.2386	15.5072	18.9445	18.1721	18.0782	17.7393	17.2301	17.9965	0.766422	0.587402	0.486531
sp|Q3T0Y5|PSA2_BOVIN	17.0236	16.769	15.7777	17.383	17.2069	17.2483	16.5235	17.2794	0.755919	0.571413	0.120188
sp|Q3ZBX9|H2AJ_BOVIN	21.7514	21.7514	22.6131	22.2318	23.1789	22.9565	22.0387	22.7891	0.750405	0.563108	0.137747
sp|A2VE52|ORN_BOVIN	8.6714	11.9246	9.70567	10.8422	10.8687	10.7757	10.1005	10.8288	0.728295	0.530414	0.490326
sp|P62992|RS27A_BOVIN	22.5949	20.2768	23.7696	22.8655	23.07	22.8655	22.2137	22.9337	0.719915	0.518278	0.522474
sp|Q32KP9|NTF2_BOVIN	18.5245	18.2706	17.7924	19.2377	18.9445	18.5633	18.1958	18.9152	0.719319	0.51742	0.0682596
sp|Q24K03|THUM1_BOVIN	11.1481	13.7327	13.1764	13.4636	14.2659	12.4739	12.6857	13.4011	0.715431	0.511842	0.489419
sp|A6QLG5|RS9_BOVIN	16.4169	17.8414	17.9764	17.675	18.0412	18.6493	17.4116	18.1218	0.710237	0.504436	0.283703
sp|Q3ZC22|HSBP1_BOVIN	12.3779	12.6929	14.0611	14.4949	13.3796	13.3437	13.044	13.7394	0.695448	0.483649	0.338342
sp|Q2YDM1|ARL1_BOVIN	11.2414	9.50807	10.4142	11.7818	10.5865	10.8687	10.3879	11.079	0.691116	0.477642	0.325354
sp|P02638|S100B_BOVIN	15.2215	14.9626	14.448	16.689	14.6187	15.3774	14.8774	15.5617	0.684329	0.468306	0.349199
sp|P68401|PA1B2_BOVIN	17.5278	17.6916	17.7393	18.5559	18.3294	18.0857	17.6529	18.3237	0.670794	0.449965	0.0110847
sp|Q9MYM4|LYAG_BOVIN	14.5486	15.1559	12.6246	15.2693	14.5853	14.4784	14.1097	14.7777	0.667935	0.446137	0.451868
sp|P01966|HBA_BOVIN	17.5433	18.0155	17.2779	18.5488	18.4566	17.7595	17.6122	18.2549	0.642696	0.413058	0.122938
sp|Q3ZCK9|PSA4_BOVIN	17.1617	16.9065	16.8368	17.6997	17.4642	17.634	16.9684	17.5993	0.630956	0.398105	0.00647679
sp|Q5E954|DNJA1_BOVIN	16.2167	16.6487	14.2495	16.1976	16.4047	16.4047	15.705	16.3357	0.630681	0.397759	0.442975
sp|Q3T0W3|RN181_BOVIN	13.9571	14.1481	14.877	15.2252	14.7903	14.8253	14.3274	14.9469	0.61951	0.383793	0.118952
sp|P79345|NPC2_BOVIN	18.8957	19.0952	18.823	19.9109	19.6005	19.1296	18.938	19.547	0.609025	0.370911	0.0650473
sp|Q2KIA5|DNM1L_BOVIN	14.8412	15.8106	15.5967	16.0309	16.092	15.9399	15.4161	16.0209	0.604772	0.365749	0.111714
sp|Q5XQN5|K2C5_BOVIN	15.6624	15.1988	15.6452	17.1939	15.9648	15.1265	15.5022	16.0951	0.592898	0.351528	0.392537
sp|Q2T9S4|PGP_BOVIN	14.0757	14.0394	13.6867	14.7288	14.3651	14.474	13.9339	14.5226	0.588709	0.346578	0.0231122
sp|O62703|CTBL1_BOVIN	14.7973	15.0203	14.9436	15.5653	15.5343	15.4171	14.9204	15.5056	0.585179	0.342434	0.00181121
sp|P31717|NMT1_BOVIN	16.4247	16.4641	15.0923	16.7785	16.4385	16.4904	15.9937	16.5691	0.575422	0.33111	0.281879
sp|A4FUD9|MCM3_BOVIN	16.0616	15.6902	15.7649	16.3184	16.3261	16.5968	15.8389	16.4138	0.574869	0.330475	0.0169023
sp|P61282|NEDD8_BOVIN	15.4469	15.4237	17.265	17.2574	16.4518	16.1467	16.0452	16.6186	0.573402	0.328789	0.455162
sp|P62194|PRS8_BOVIN	17.6611	17.438	16.8763	18.0515	17.9445	17.6953	17.3251	17.8971	0.571985	0.327166	0.0893531
sp|P02253|H12_BOVIN	20.7564	21.0604	21.9837	21.8367	21.3597	22.2693	21.2668	21.8219	0.555053	0.308084	0.287642
sp|P15246|PIMT_BOVIN	17.1574	17.2574	17.0413	18.2818	17.3035	17.5278	17.152	17.7043	0.552329	0.305067	0.141799
sp|A1A4K8|U2AF1_BOVIN	15.2902	15.6668	11.8446	15.806	15.5072	13.1449	14.2672	14.8194	0.552176	0.304898	0.727836
sp|Q1LZD9|PSPC1_BOVIN	11.6526	11.3376	13.4247	12.6929	13.442	11.9246	12.1383	12.6865	0.548192	0.300514	0.522687
sp|Q3SZC4|NSF1C_BOVIN	16.0374	16.3427	16.809	17.1617	16.9505	16.7142	16.3964	16.9422	0.545772	0.297868	0.102724
sp|A4FUI2|RUXE_BOVIN	16.4385	16.5069	16.2542	16.8691	17.1257	16.8208	16.3999	16.9385	0.538672	0.290168	0.0112294
sp|A5PK63|RS17_BOVIN	17.9501	18.0515	18.3718	18.9072	18.7994	18.276	18.1245	18.6609	0.536381	0.287705	0.0824867
sp|P53620|COPG1_BOVIN	17.4258	17.4446	17.1574	17.9252	17.9806	17.7121	17.3426	17.8726	0.530034	0.280936	0.0127938
sp|Q2NKY7|SEPT2_BOVIN	16.9645	16.2276	16.7907	17.2699	17.2338	17.065	16.6609	17.1896	0.528627	0.279446	0.0841698
sp|P04394|NDUV2_BOVIN	16.9334	17.1299	18.4483	18.3642	18.2344	17.481	17.5039	18.0265	0.522664	0.273177	0.395407
sp|Q2KJA1|SH3G1_BOVIN	15.8247	16.1818	16.1976	17.3104	16.3184	16.1204	16.068	16.5831	0.51506	0.265287	0.254797
sp|P42891|ECE1_BOVIN	16.3081	16.584	15.8162	17.5667	17.0341	15.6334	16.2361	16.7447	0.508622	0.258696	0.457222
sp|Q0VD51|RNF13_BOVIN	13.4636	13.8452	14.6322	15.1265	14.7006	13.6292	13.9803	14.4854	0.505127	0.255153	0.420194
sp|Q0VCI6|PIHD1_BOVIN	14.069	14.1648	14.3651	16.2707	13.9149	13.9149	14.1996	14.7001	0.500496	0.250497	0.560848
sp|Q32KM2|C10_BOVIN	15.8511	16.3661	16.8319	17.8681	17.1474	15.5107	16.3497	16.8421	0.492358	0.242417	0.548761
sp|Q148F0|URM1_BOVIN	13.7515	14.069	14.6187	15.0463	14.5157	14.3535	14.1464	14.6385	0.492136	0.242197	0.208501
sp|A3KMV2|RD23A_BOVIN	10.7757	12.1259	8.6714	11.1481	12.9535	8.94734	10.5243	11.0163	0.492005	0.242069	0.764416
sp|P55859|PNPH_BOVIN	19.9739	19.8383	19.0386	19.9274	19.9739	20.3863	19.617	20.0959	0.478919	0.229363	0.215974
sp|O46415|FRIL_BOVIN	15.502	15.4683	14.5157	16.5018	14.9066	15.502	15.162	15.6368	0.47481	0.225444	0.449237
sp|Q9TU47|IF6_BOVIN	14.832	15.1689	15.2902	15.984	16.3849	14.3378	15.097	15.5689	0.471875	0.222666	0.502575
sp|Q3T030|PRS6B_BOVIN	16.689	16.8128	16.6278	17.295	17.6179	16.6278	16.7099	17.1802	0.470354	0.221233	0.187937
sp|Q0V7M0|IMA7_BOVIN	11.4397	14.416	14.6055	14.448	12.9311	14.4874	13.4871	13.9555	0.468415	0.219413	0.703675
sp|Q56JX8|RS13_BOVIN	19.1639	18.9637	19.0211	19.3703	19.3989	19.7822	19.0495	19.5171	0.467578	0.218629	0.0324948
sp|Q3SYR7|RL9_BOVIN	18.3258	18.1086	18.1268	18.5396	18.5717	18.851	18.1871	18.6541	0.467043	0.218129	0.0180931
sp|Q3ZCA2|CPSF5_BOVIN	11.7818	15.2215	12.9311	13.761	12.9675	14.5853	13.3115	13.7713	0.45981	0.211425	0.700866
sp|Q4U5R3|PSME1_BOVIN	20.2768	20.395	20.395	21.1964	20.6823	20.5632	20.3556	20.814	0.458353	0.210088	0.0818262
sp|Q29RI6|CAB39_BOVIN	13.71	13.9421	13.894	14.7436	14.0845	14.0845	13.8487	14.3042	0.455461	0.207445	0.119701
sp|Q0VC53|DOHH_BOVIN	13.8538	14.5853	14.8915	15.1988	15.0923	14.3962	14.4435	14.8958	0.452248	0.204528	0.318891
sp|Q95M12|LGMN_BOVIN	15.1166	15.3379	15.3089	16.1204	15.7777	15.2125	15.2545	15.7035	0.449074	0.201667	0.176118
sp|Q3SZI4|1433T_BOVIN	19.5774	19.6614	19.508	20.2488	20.0053	19.8137	19.5823	20.0226	0.440326	0.193887	0.0299617
sp|Q3T0I2|CATH_BOVIN	19.0952	18.949	18.5559	19.3821	19.0952	19.4294	18.8667	19.3022	0.435519	0.189677	0.0857986
sp|P42028|NDUS8_BOVIN	15.4683	15.6388	14.7973	15.9135	16.1818	15.1107	15.3015	15.7353	0.433888	0.188259	0.351393
sp|Q5E9M1|PRAF3_BOVIN	18.3467	17.5606	17.7437	18.885	18.1721	17.8928	17.8837	18.3166	0.432945	0.187441	0.317083
sp|A5PJS6|UBP10_BOVIN	12.5258	12.438	11.4397	13.1118	12.0379	12.5258	12.1345	12.5585	0.424014	0.179788	0.414883
sp|A7YW45|ANM5_BOVIN	14.7288	14.6598	14.4874	15.0099	14.8487	15.2693	14.6253	15.0426	0.417288	0.174129	0.0424527
sp|Q2KIW6|PRS10_BOVIN	18.5781	18.749	17.9009	19.3989	18.8739	18.2047	18.4093	18.8258	0.416504	0.173475	0.389404
sp|Q02373|NDUBA_BOVIN	16.2902	16.3351	16.2968	16.6643	16.6412	16.8578	16.3074	16.7211	0.413758	0.171196	0.0041144
sp|Q58DW0|RL4_BOVIN	16.584	16.3581	16.2167	16.4904	16.3081	17.596	16.3863	16.7982	0.411895	0.169658	0.378515
sp|Q2KJE4|ETFA_BOVIN	17.7732	17.8712	17.9838	18.0412	19.1725	17.6262	17.8761	18.28	0.403861	0.163103	0.435065
sp|Q3ZBJ0|ENY2_BOVIN	15.0601	15.5254	15.1166	16.0374	16.1889	14.6816	15.234	15.636	0.401948	0.161562	0.467435
sp|Q3ZBZ1|CAB45_BOVIN	13.7936	13.9571	13.8538	14.636	14.1481	14.0194	13.8682	14.2678	0.399649	0.159719	0.108143
sp|Q2KJ46|PSMD3_BOVIN	16.8662	16.6137	16.5733	17.1189	16.9802	17.1432	16.6844	17.0808	0.396406	0.157137	0.0193637
sp|Q58DT1|RL7_BOVIN	18.0448	17.4258	17.3945	17.4258	17.6863	18.9184	17.6217	18.0102	0.388446	0.15089	0.486035
sp|Q5KR49|TPM1_BOVIN	16.8208	17.4081	17.9386	19.0211	17.532	16.769	17.3892	17.774	0.384865	0.148121	0.628603
sp|P02769|ALBU_BOVIN	19.7863	19.6745	19.1365	19.9032	20.1538	19.6835	19.5324	19.9135	0.381063	0.145209	0.190835
sp|Q58DU5|PSA3_BOVIN	17.6916	17.4729	17.0377	17.7732	17.5194	18.0515	17.4007	17.7814	0.380651	0.144895	0.196786
sp|P19858|LDHA_BOVIN	20.4317	20.1909	20.1195	20.3608	20.5632	20.9599	20.2474	20.628	0.380621	0.144872	0.12935
sp|P68509|1433F_BOVIN	18.1268	18.0448	18.0613	18.7576	18.6901	17.9252	18.0777	18.4577	0.379995	0.144396	0.22934
sp|Q32L52|GID8_BOVIN	13.318	12.7733	13.2728	14.0394	13.1449	13.318	13.1214	13.5008	0.379382	0.14393	0.307632
sp|Q3T133|TMED9_BOVIN	17.3035	17.0276	16.5156	17.374	17.1299	17.4609	16.9489	17.3216	0.372736	0.138932	0.211998
sp|O18824|SCRB1_BOVIN	13.7327	10.7757	16.0004	11.539	15.0316	15.0539	13.5029	13.8748	0.371936	0.138336	0.855173
sp|P48427|TBCA_BOVIN	17.0341	17.5209	18.1048	18.4157	17.6916	17.6519	17.5533	17.9197	0.366423	0.134266	0.407995
sp|Q9BGI3|PRDX2_BOVIN	20.8356	20.7873	20.7306	21.1471	21.2236	21.0604	20.7845	21.1437	0.359202	0.129026	0.00304517
sp|O77588|PLOD1_BOVIN	13.761	14.448	12.1259	13.6292	14.3908	13.3919	13.445	13.804	0.359012	0.12889	0.657875
sp|P13184|CX7A2_BOVIN	15.3379	15.5872	15.5107	16.0415	15.2693	16.1889	15.4786	15.8332	0.354627	0.12576	0.29495
sp|Q3SYT7|PSMD8_BOVIN	14.8811	14.9554	12.9535	14.9911	13.815	15.0463	14.2633	14.6175	0.354163	0.125431	0.668852
sp|Q0VCU1|ACOC_BOVIN	15.5785	15.3957	15.0025	16.1691	15.6738	15.1832	15.3256	15.6754	0.349771	0.12234	0.350853
sp|O02703|BAX_BOVIN	15.8853	15.4469	15.8914	16.1244	16.0616	16.0816	15.7412	16.0892	0.348031	0.121126	0.0787961
sp|Q29RZ0|THIL_BOVIN	16.7453	16.8662	16.8662	17.0822	17.1757	17.2606	16.8259	17.1728	0.346957	0.120379	0.00606318
sp|Q3SZ54|IF4A1_BOVIN	20.6361	20.3242	20.0702	20.6605	20.5771	20.8177	20.3435	20.6851	0.341599	0.11669	0.127758
sp|P63099|CANB1_BOVIN	14.9554	15.2252	16.0702	16.0004	15.9358	15.3379	15.4169	15.758	0.341129	0.116369	0.438116
sp|Q08DS7|AP1B1_BOVIN	19.6471	19.4681	19.1296	19.527	19.828	19.9032	19.4149	19.7527	0.337808	0.114114	0.150583
sp|Q8WN55|PTBP1_BOVIN	19.1473	18.7576	18.5994	18.9637	19.3149	19.2377	18.8348	19.1721	0.337323	0.113787	0.158015
sp|Q2KJC8|FKBP9_BOVIN	19.0211	19.2377	18.7095	19.5497	19.4195	19.0108	18.9894	19.3267	0.337271	0.113752	0.205438
sp|Q9XSI3|RL10_BOVIN	17.0968	16.5456	15.9268	17.0377	17.0236	16.5156	16.5231	16.859	0.335884	0.112818	0.425624
sp|Q5E9B7|CLIC1_BOVIN	19.4195	19.4962	19.1755	19.6307	19.7007	19.7669	19.3638	19.6994	0.335666	0.112672	0.032394
sp|Q3T122|EIF3D_BOVIN	15.1107	14.977	15.9584	15.3853	15.6243	16.0415	15.3487	15.6837	0.335002	0.112226	0.407386
sp|Q2HJ57|COTL1_BOVIN	18.0782	17.9764	18.102	18.5633	18.102	18.4947	18.0522	18.3867	0.334475	0.111874	0.0878262
sp|Q29460|PA1B3_BOVIN	18.0341	18.5396	18.4157	18.7746	18.7014	18.514	18.3298	18.6633	0.333508	0.111228	0.122508
sp|Q9TS87|TAGL_BOVIN	21.8367	22.1117	21.5537	22.3507	22.1574	21.9837	21.834	22.1639	0.329918	0.108846	0.162267
sp|Q2KJG2|UFM1_BOVIN	13.4811	12.9675	15.7812	13.9421	15.0099	14.2659	14.0766	14.406	0.329374	0.108487	0.738701
sp|Q3SZP2|MARE2_BOVIN	12.6929	13.4247	14.3378	14.0939	13.761	13.5778	13.4851	13.8109	0.325732	0.106101	0.549669
sp|P81947|TBA1B_BOVIN	24.3419	24.3419	23.8675	24.3419	24.3419	24.8327	24.1838	24.5055	0.321747	0.103521	0.230255
sp|Q3SZC0|ERH_BOVIN	16.9858	17.3508	17.2908	18.4947	16.0139	18.0782	17.2091	17.5289	0.319802	0.102274	0.701126
sp|P41976|SODM_BOVIN	16.1889	16.689	16.5331	17.2338	16.6643	16.4641	16.4703	16.7874	0.317087	0.100544	0.311338
sp|P00515|KAP2_BOVIN	17.3508	17.1574	16.584	17.7191	17.1574	17.1544	17.0307	17.3436	0.31291	0.0979128	0.351614
sp|P46193|ANXA1_BOVIN	22.5318	22.3239	22.0748	22.5949	22.5949	22.6727	22.3102	22.6208	0.310627	0.0964891	0.082286
sp|Q9GMB8|SYSC_BOVIN	15.9469	15.8589	15.4384	16.3427	16.2167	15.6147	15.748	16.058	0.31001	0.0961059	0.321129
sp|P11019|VATE1_BOVIN	17.3416	17.1617	16.7372	17.9089	17.3508	16.9065	17.0802	17.3887	0.308567	0.0952137	0.416551
sp|Q3SZE2|PFD1_BOVIN	15.2601	15.6585	16.2707	15.9719	15.9867	16.1544	15.7298	16.0377	0.307897	0.0948008	0.362271
sp|Q08E38|PRP19_BOVIN	15.4718	15.142	15.0463	15.3379	15.3853	15.8589	15.22	15.5274	0.307323	0.0944476	0.217885
sp|Q56JU9|RS24_BOVIN	14.9626	14.5577	14.6228	15.0203	14.5254	15.5185	14.7144	15.0214	0.307019	0.0942605	0.382154
sp|P62935|PPIA_BOVIN	22.6131	22.7854	22.1574	23.1789	22.6727	22.6131	22.5187	22.8216	0.302935	0.0917698	0.307835
sp|Q3MHY1|CSRP1_BOVIN	19.4828	19.7669	19.3262	20.2349	19.7486	19.4962	19.5253	19.8266	0.301275	0.0907664	0.298303
sp|P34955|A1AT_BOVIN	16.2276	16.6412	16.3184	17.1257	16.6137	16.3517	16.3958	16.697	0.301258	0.0907567	0.310456
sp|Q2KHU8|IF2G_BOVIN	17.2908	17.3631	16.946	17.2908	17.6453	17.5606	17.2	17.4989	0.298945	0.0893684	0.148465
sp|Q2TBQ8|6PGL_BOVIN	17.1789	17.3276	17.0685	17.4331	17.5518	17.487	17.1917	17.4906	0.298927	0.0893576	0.0223241
sp|Q3SYU6|CNN2_BOVIN	16.9405	17.2483	17.0764	17.957	17.2886	16.9155	17.0884	17.387	0.29863	0.0891801	0.400044
sp|A7YY28|ABHEB_BOVIN	15.9955	15.8772	15.5926	15.9469	16.0415	16.3722	15.8218	16.1202	0.298438	0.0890651	0.164867
sp|P17248|SYWC_BOVIN	18.6216	18.2647	18.0515	18.514	18.5396	18.7778	18.3126	18.6105	0.297858	0.0887191	0.185127
sp|Q645M6|FADD_BOVIN	14.2495	14.5697	14.5617	14.6816	15.0539	14.5254	14.4603	14.7536	0.293325	0.0860395	0.195493
sp|Q58DA7|GLRX3_BOVIN	18.851	18.7893	18.6216	19.0617	19.0386	19.0386	18.754	19.0463	0.292365	0.0854773	0.0132558
sp|Q1RMH8|SNX3_BOVIN	16.8368	16.8929	15.8389	16.769	16.7453	16.9288	16.5229	16.8144	0.291522	0.0849849	0.448339
sp|Q2KJ93|CDC42_BOVIN	16.6056	16.5561	16.8506	16.9505	17.1716	16.7572	16.6708	16.9598	0.288997	0.0835193	0.127044
sp|O02853|PTGDS_BOVIN	14.0394	14.0194	13.71	14.4874	14.9436	13.1902	13.9229	14.2071	0.28415	0.0807414	0.624037
sp|Q5E9B1|LDHB_BOVIN	21.2716	21.1964	20.9599	21.2236	21.4871	21.5695	21.1426	21.4267	0.2841	0.0807127	0.112966
sp|Q2KJH6|SERPH_BOVIN	22.198	22.0136	21.5976	22.2693	22.0379	22.3507	21.9364	22.2193	0.282914	0.0800404	0.231584
sp|Q2KJ25|PSD12_BOVIN	17.0894	16.946	16.9858	17.481	17.0822	17.3035	17.007	17.2889	0.281864	0.0794471	0.083726
sp|Q3SYX0|NDRG1_BOVIN	17.8928	18.2876	17.9154	18.5932	18.3671	17.9806	18.0319	18.3136	0.281678	0.0793423	0.269533
sp|Q3T057|RL23_BOVIN	18.5302	18.0782	17.957	18.2706	18.3068	18.823	18.1884	18.4668	0.278372	0.0774909	0.32704
sp|O18789|RS2_BOVIN	19.0386	18.7169	18.5717	18.8088	18.8831	19.4681	18.7758	19.0533	0.277572	0.0770464	0.329102
sp|A4FUD3|U5S1_BOVIN	16.3184	16.092	15.869	16.6137	16.2276	16.2647	16.0931	16.3687	0.275565	0.0759362	0.198081
sp|A7E3Q8|PLST_BOVIN	21.6893	21.8367	21.25	21.7797	22.0136	21.803	21.592	21.8654	0.273434	0.0747662	0.226014
sp|Q6B855|TKT_BOVIN	21.6329	21.4035	21.0604	21.4035	21.5976	21.9103	21.3656	21.6371	0.271537	0.0737324	0.289161
sp|Q3SWY3|IMDH2_BOVIN	15.3687	15.5107	15.4237	15.7208	15.5185	15.869	15.4344	15.7028	0.268378	0.0720268	0.0706419
sp|Q2HJG2|PUF60_BOVIN	15.9584	16.1396	16.262	16.6056	16.3661	16.1925	16.12	16.3881	0.26806	0.071856	0.145838
sp|Q8MJJ7|DCPS_BOVIN	14.8702	14.8143	14.3816	15.4718	15.5254	13.8718	14.6887	14.9563	0.267641	0.0716318	0.659875
sp|Q5E9A1|NACA_BOVIN	17.8182	17.8182	18.2047	18.4367	18.0341	18.1721	17.947	18.2143	0.267253	0.0714243	0.200999
sp|Q32LL2|STML2_BOVIN	13.4113	13.4811	13.3796	11.8446	15.2969	13.9281	13.424	13.6899	0.265842	0.070672	0.804283
sp|Q0VCL3|ATG3_BOVIN	14.0611	14.3962	13.8452	14.2088	15.0703	13.815	14.1008	14.3647	0.263909	0.069648	0.549092
sp|P79134|ANXA6_BOVIN	20.0873	20.0702	19.7007	20.0873	20.2007	20.3608	19.9527	20.2163	0.263547	0.0694571	0.151655
sp|Q32PB0|SSBP_BOVIN	14.6672	14.6322	14.4258	15.5587	14.7816	14.1648	14.5751	14.835	0.259968	0.0675833	0.560697
sp|P00727|AMPL_BOVIN	19.0521	18.9978	18.6402	18.8831	19.2377	19.3472	18.8967	19.156	0.259342	0.0672584	0.24513
sp|Q5E9D5|DEST_BOVIN	20.8177	20.4969	20.5487	20.7106	20.7306	21.1964	20.6211	20.8792	0.258111	0.0666214	0.240208
sp|Q0VCM4|PYGL_BOVIN	17.3919	17.0036	17.0341	17.596	17.1939	17.414	17.1432	17.4013	0.258099	0.0666152	0.204573
sp|Q2T9N1|F1142_BOVIN	15.9268	15.9399	15.8106	16.6278	16.1278	15.694	15.8924	16.1498	0.257426	0.0662683	0.398934
sp|P02584|PROF1_BOVIN	22.0379	21.5213	21.4035	21.7428	21.9103	22.0748	21.6542	21.9093	0.255044	0.0650476	0.305287
sp|Q3MHL3|RBBP4_BOVIN	16.2707	16.8017	16.3427	17.2283	16.676	16.2707	16.4717	16.725	0.253323	0.0641728	0.477403
sp|O97902|ASAP1_BOVIN	14.877	15.0316	15.5872	15.7719	15.4237	15.0601	15.1653	15.4186	0.253289	0.0641553	0.443043
sp|Q0IIM3|HS105_BOVIN	18.627	18.8325	18.485	18.9816	19.031	18.6901	18.6482	18.9009	0.252704	0.0638594	0.159763
sp|Q5E988|RS5_BOVIN	19.7919	19.6835	19.3367	19.8592	20.0316	19.6745	19.604	19.8551	0.251049	0.0630258	0.217519
sp|Q8HYI9|PFD5_BOVIN	15.9192	15.806	16.4296	16.8017	16.5018	15.6034	16.0516	16.3023	0.250734	0.0628677	0.572011
sp|P61223|RAP1B_BOVIN	16.5733	16.0816	16.689	17.0479	16.3517	16.6956	16.448	16.6984	0.250401	0.0627008	0.412469
sp|Q3B7M2|GLO2_BOVIN	15.8312	15.8431	15.8853	16.3661	16.1353	15.806	15.8532	16.1025	0.249296	0.0621485	0.201653
sp|A2VDL8|SC23A_BOVIN	17.2469	16.8691	16.5201	17.0072	17.0479	17.3276	16.8787	17.1276	0.248857	0.0619299	0.345261
sp|Q3ZC09|ENOB_BOVIN	15.4842	15.8389	15.3774	16.092	16.1544	15.1988	15.5668	15.8151	0.24824	0.0616229	0.504248
sp|P35478|CYTX_BOVIN	17.295	17.221	17.2069	17.9764	17.0968	17.3919	17.2409	17.4884	0.247433	0.0612233	0.395012
sp|P56658|ADA_BOVIN	14.2659	15.9648	17.2119	16.5069	15.8589	15.8162	15.8142	16.0606	0.246449	0.0607372	0.79389
sp|Q3T0F4|RS10_BOVIN	18.8088	18.6856	18.4111	18.9238	18.7746	18.9445	18.6352	18.8809	0.245759	0.0603973	0.129861
sp|Q5E959|STRAP_BOVIN	15.8772	15.7981	15.6823	15.8772	15.9554	16.262	15.7859	16.0315	0.245639	0.0603387	0.132613
sp|Q3ZBD7|G6PI_BOVIN	20.0316	19.7136	19.4828	19.7919	19.9032	20.2599	19.7427	19.985	0.242337	0.0587273	0.318111
sp|Q2KHU0|SERB_BOVIN	18.2907	18.514	17.9445	18.4682	18.7423	18.2647	18.2498	18.4917	0.241985	0.0585569	0.325015
sp|Q9TRY0|FKBP4_BOVIN	17.9089	17.7553	17.5779	18.0047	17.8712	18.0911	17.7474	17.989	0.241623	0.0583819	0.103667
sp|P23709|NDUS3_BOVIN	15.9036	15.7777	15.3307	16.0214	15.984	15.727	15.6707	15.9108	0.24013	0.0576623	0.289684
sp|P23935|NDUA5_BOVIN	13.1118	10.6692	10.8687	12.9756	12.8826	9.50807	11.5499	11.7887	0.238807	0.0570287	0.871347
sp|Q3SWY6|STK25_BOVIN	15.6823	16.0509	15.7424	16.3351	16.0816	15.7719	15.8252	16.0628	0.237648	0.0564766	0.298145
sp|P62958|HINT1_BOVIN	17.317	17.469	17.3692	18.0782	17.7055	17.0764	17.3851	17.62	0.234935	0.0551943	0.471409
sp|Q3T054|RAN_BOVIN	20.2488	19.6471	19.9594	20.0232	20.0232	20.4969	19.9518	20.1811	0.229305	0.0525806	0.384014
sp|P62248|MYDGF_BOVIN	16.5201	16.262	15.9955	16.7572	16.2542	16.4518	16.2592	16.4878	0.228555	0.0522374	0.338815
sp|Q3ZBH0|TCPB_BOVIN	20.5148	20.7306	20.2007	20.5632	20.8566	20.7106	20.482	20.7101	0.228084	0.0520224	0.263846
sp|P00514|KAP0_BOVIN	14.4378	14.8051	15.8247	15.7777	15.0463	14.927	15.0225	15.2503	0.227834	0.0519083	0.667868
sp|Q3MI05|PPGB_BOVIN	16.6278	16.9712	16.8128	17.6179	16.8691	16.6056	16.8039	17.0309	0.226971	0.051516	0.516104
sp|Q3T147|DX39B_BOVIN	19.6745	19.7007	19.2822	19.8716	19.7136	19.7486	19.5524	19.778	0.225509	0.0508541	0.1913
sp|Q5E983|EF1B_BOVIN	18.9637	19.3262	19.8027	20.0483	19.6949	19.0211	19.3642	19.5881	0.223893	0.0501282	0.593952
sp|P53710|ITA2_BOVIN	14.5026	15.1107	14.8412	15.0025	15.0766	15.0427	14.8181	15.0406	0.222475	0.0494951	0.277719
sp|Q9BGI2|PRDX4_BOVIN	17.7121	17.5779	16.9645	17.9386	17.4013	17.582	17.4182	17.6406	0.222433	0.0494764	0.470036
sp|Q58D55|BGAL_BOVIN	17.6691	17.4331	17.2886	17.6262	17.7292	17.6997	17.4636	17.685	0.221437	0.0490342	0.126556
sp|Q2NL22|IF4A3_BOVIN	14.5254	14.6187	14.6455	15.1335	14.5486	14.771	14.5965	14.8177	0.221187	0.0489238	0.273207
sp|Q5E984|TCTP_BOVIN	19.9594	20.1538	20.0873	20.7873	20.2349	19.8383	20.0669	20.2868	0.219972	0.0483876	0.477491
sp|Q05B62|SNX1_BOVIN	15.5587	15.8914	15.6585	16.1467	15.9777	15.6388	15.7028	15.9211	0.218245	0.047631	0.289592
sp|P07857|NLTP_BOVIN	18.276	18.3718	18.4786	18.7169	18.6072	18.4566	18.3755	18.5936	0.218087	0.0475622	0.0844557
sp|Q3SZV3|EF1G_BOVIN	19.7007	19.3642	19.5677	19.4962	19.6745	20.1113	19.5442	19.7607	0.216463	0.0468562	0.355287
sp|P68103|EF1A1_BOVIN	23.3726	23.1789	23.1789	23.4912	23.2726	23.6133	23.2435	23.459	0.215546	0.0464601	0.143669
sp|Q2NKU6|DPY30_BOVIN	14.7436	15.0099	16.0564	15.6388	15.5653	15.2462	15.2699	15.4834	0.213498	0.0455816	0.636719
sp|O77834|PRDX6_BOVIN	21.4035	21.3928	21.2888	21.4558	21.6329	21.6329	21.3617	21.5738	0.212132	0.0449999	0.0378559
sp|Q148N0|ODO1_BOVIN	15.3853	14.7006	15.0766	15.409	15.9719	14.416	15.0542	15.2656	0.211465	0.0447176	0.691828
sp|P10881|LA_BOVIN	18.4602	18.7746	19.158	19.3472	19.0521	18.6216	18.7976	19.007	0.20938	0.04384	0.512562
sp|Q3T0U1|MESD_BOVIN	15.4632	15.5388	15.7531	15.7345	15.7623	15.8853	15.585	15.794	0.209005	0.0436831	0.100856
sp|Q76I82|RS15A_BOVIN	19.1755	19.031	18.7994	18.9978	19.0108	19.6133	19.002	19.2073	0.20533	0.0421604	0.423721
sp|Q59HJ6|LONM_BOVIN	16.7609	16.809	16.7609	17.2886	17.0036	16.6527	16.7769	16.9816	0.204716	0.0419088	0.329612
sp|Q9BGI1|PRDX5_BOVIN	16.8929	17.0341	16.885	17.0036	17.6045	16.8128	16.9373	17.1403	0.202964	0.0411944	0.451258
sp|Q3MHM6|CTNA1_BOVIN	19.6133	20.1027	19.737	20.1195	20.2105	19.7294	19.8176	20.0198	0.202126	0.0408551	0.386659
sp|Q148F1|COF2_BOVIN	16.1353	16.1622	15.5254	16.2968	16.8208	15.3089	15.941	16.1422	0.201185	0.0404754	0.702187
sp|Q5E956|TPIS_BOVIN	22.2318	22.5318	22.0379	22.7854	22.5027	22.1117	22.2672	22.4666	0.199417	0.0397673	0.457037
sp|Q3ZCF0|DCTN2_BOVIN	19.1927	19.3989	19.527	19.9594	19.5774	19.1755	19.3729	19.5708	0.197908	0.0391675	0.466847
sp|Q3T0W4|PP1R7_BOVIN	17.9252	18.2344	17.8712	18.4483	18.3611	17.8129	18.0103	18.2074	0.19713	0.0388601	0.437511
sp|Q5E987|PSA5_BOVIN	19.0617	18.9238	18.8088	19.1639	18.9816	19.2255	18.9314	19.1237	0.192233	0.0369537	0.136754
sp|Q58DQ3|RL6_BOVIN	18.5897	18.0412	18.7576	18.4111	17.9838	19.5677	18.4628	18.6542	0.191372	0.0366231	0.731613
sp|Q3SYV4|CAP1_BOVIN	19.9274	19.737	19.5381	19.6614	20.0619	20.0483	19.7342	19.9239	0.18969	0.0359822	0.334053
sp|Q3ZCF3|SKP1_BOVIN	18.5994	18.9108	19.3821	19.7294	19.4399	18.2907	18.9641	19.1533	0.189215	0.0358022	0.721576
sp|Q2KI42|PSD11_BOVIN	17.8712	17.9838	17.7815	17.9838	18.0103	18.1995	17.8789	18.0645	0.185698	0.0344837	0.107037
sp|P20000|ALDH2_BOVIN	20.0483	19.7919	19.7294	19.8137	20.1711	20.1415	19.8565	20.0421	0.185557	0.0344314	0.284928
sp|P51122|AN32A_BOVIN	16.9288	17.2338	17.7087	17.8763	17.5606	16.9858	17.2905	17.4742	0.183775	0.0337732	0.62305
sp|Q95L46|IF4G2_BOVIN	14.6228	14.1381	14.7288	14.4258	14.5901	15.0203	14.4965	14.6787	0.182198	0.0331959	0.51271
sp|Q1LZA3|ASNS_BOVIN	15.5254	14.673	15.0826	14.8412	15.3379	15.6452	15.0937	15.2748	0.181097	0.0327963	0.62229
sp|Q08D83-2|RTN3_BOVIN	16.6412	16.8578	16.6056	17.1838	16.7609	16.7004	16.7015	16.8817	0.180142	0.0324511	0.352225
sp|P10575|GLRX1_BOVIN	17.414	17.9386	18.0267	18.2876	17.9921	17.6297	17.7931	17.9698	0.17672	0.0312298	0.548152
sp|A1A4J1|PFKAL_BOVIN	18.2312	17.8928	17.7055	18.2597	17.8505	18.2483	17.9432	18.1195	0.176316	0.0310875	0.436963
sp|P48734|CDK1_BOVIN	16.0509	15.7345	13.7515	15.5185	14.5617	15.984	15.179	15.3547	0.175768	0.0308945	0.843104
sp|Q32L22|RPAC1_BOVIN	14.8051	14.7973	14.7393	15.2036	14.9911	14.6672	14.7805	14.9539	0.173398	0.030067	0.332273
sp|A5PK65|DOPD_BOVIN	15.6738	14.9195	15.15	15.694	15.1988	15.3687	15.2478	15.4205	0.172709	0.0298285	0.551941
sp|Q3MHR7|ARPC2_BOVIN	16.918	16.7258	16.5069	17.0582	16.5201	17.0894	16.7169	16.8892	0.172322	0.029695	0.476593
sp|P53619|COPD_BOVIN	17.9009	17.7055	17.374	17.7516	17.9501	17.7882	17.6601	17.83	0.169837	0.0288446	0.362586
sp|P19120|HSP7C_BOVIN	21.4368	21.5976	21.0909	21.5537	21.5537	21.5213	21.3751	21.5429	0.167768	0.0281461	0.325619
sp|Q2KJD0|TBB5_BOVIN	20.2599	20.5148	20.0316	20.3242	20.5487	20.4317	20.2688	20.4349	0.16609	0.0275858	0.341176
sp|Q0IIF7|UBP14_BOVIN	16.1622	15.6452	15.6388	16.1101	15.7531	16.0762	15.8154	15.9798	0.164362	0.0270147	0.472443
sp|Q3MHL4|SAHH_BOVIN	19.2822	19.158	18.7169	19.1927	19.1296	19.3262	19.0524	19.2162	0.163825	0.0268386	0.416699
sp|Q2KJH4|WDR1_BOVIN	20.7306	20.5771	20.3116	20.6201	20.395	21.0909	20.5398	20.702	0.162223	0.0263164	0.534188
sp|O02691|HCD2_BOVIN	17.6997	17.5518	17.5194	17.8029	17.7087	17.7437	17.5903	17.7518	0.161507	0.0260846	0.0595789
sp|Q27954|COPA_BOVIN	17.0822	16.8506	17.1189	16.8662	17.374	17.295	17.0173	17.1784	0.161127	0.025962	0.418315
sp|A3KMV5|UBA1_BOVIN	19.1725	19.1639	18.7778	19.031	19.3821	19.1839	19.0381	19.199	0.160926	0.0258971	0.384966
sp|Q2HJ33|OLA1_BOVIN	15.1265	15.1903	14.8253	15.5521	15.1903	14.8811	15.0474	15.2078	0.160447	0.0257431	0.513766
sp|P02510|CRYAB_BOVIN	14.7903	14.6672	14.5697	14.877	14.6322	14.9911	14.6757	14.8334	0.157688	0.0248655	0.271184
sp|Q3ZBW4|PCNA_BOVIN	15.5107	15.7424	15.2693	15.4842	15.6668	15.8431	15.5075	15.6647	0.157207	0.0247139	0.410981
sp|Q3ZBF6|ACADS_BOVIN	16.3261	16.4047	16.1353	16.1396	16.3581	16.8368	16.2887	16.4448	0.156153	0.0243836	0.518608
sp|P81287|ANXA5_BOVIN	21.9388	21.9837	21.7874	21.9658	22.3239	21.8866	21.9033	22.0588	0.155519	0.024186	0.349878
sp|Q56JZ5|EIF3H_BOVIN	15.2252	15.2462	15.0703	14.9436	15.2601	15.7981	15.1806	15.334	0.153385	0.0235269	0.580671
sp|Q3ZC07|ACTC_BOVIN	15.9135	15.727	15.4683	15.7981	15.8431	15.9268	15.7029	15.856	0.153093	0.0234375	0.318517
sp|P61284|RL12_BOVIN	19.737	19.6307	19.26	19.6471	19.527	19.9109	19.5426	19.695	0.152428	0.0232342	0.453442
sp|Q3T0V4|RS11_BOVIN	17.7191	17.2991	17.3508	17.2991	17.4179	18.0975	17.4563	17.6049	0.148531	0.0220613	0.625889
sp|Q28021|ROCK2_BOVIN	11.3376	12.2359	13.1449	12.9311	11.539	12.6929	12.2395	12.3877	0.148176	0.0219562	0.837232
sp|P61356|RL27_BOVIN	18.3544	18.2228	18.3068	18.1086	18.0267	19.1927	18.2947	18.4426	0.147968	0.0218946	0.715244
sp|Q3MHH7|PALMD_BOVIN	14.1381	14.5026	15.5785	15.4632	15.0025	14.1941	14.7397	14.8866	0.146915	0.0215839	0.809222
sp|A2VDK6|WASF2_BOVIN	17.2283	17.487	17.481	17.7815	17.6076	17.2469	17.3988	17.5453	0.146556	0.0214786	0.45897
sp|Q32LG3|MDHM_BOVIN	21.9103	21.6329	21.4368	21.5213	21.8541	22.0379	21.66	21.8045	0.144449	0.0208656	0.518488
sp|Q2KIX5|ECSCR_BOVIN	16.092	15.9036	16.0816	15.899	15.9192	16.689	16.0257	16.1691	0.14332	0.0205405	0.620071
sp|P31408|VATB2_BOVIN	17.0582	16.7572	16.7572	16.8763	17.0072	17.1189	16.8576	17.0008	0.143263	0.0205242	0.306733
sp|A4IFE3|ACTY_BOVIN	16.3849	16.2819	16.2902	16.5507	16.2647	16.5687	16.319	16.4614	0.142349	0.0202633	0.242368
sp|Q5E971|TMEDA_BOVIN	18.5488	18.2095	17.8618	18.276	18.0654	18.7014	18.2067	18.3476	0.140888	0.0198494	0.632555
sp|Q3MHX5|SUCB2_BOVIN	18.1721	18.1048	17.8414	18.3153	18.2647	17.957	18.0394	18.179	0.139564	0.0194781	0.406868
sp|P17697|CLUS_BOVIN	16.4094	17.2886	17.6953	17.7393	17.1189	16.953	17.1311	17.2704	0.139313	0.0194081	0.771664
sp|P56701|PSMD2_BOVIN	18.885	18.9577	18.5633	18.9299	18.9299	18.9637	18.802	18.9411	0.139093	0.0193468	0.316869
sp|P80177|MIF_BOVIN	20.1909	20.0316	20.1415	20.0619	20.3242	20.395	20.1213	20.2604	0.139043	0.019333	0.281245
sp|Q863B3|SND1_BOVIN	18.9978	18.851	18.4602	18.8325	18.8957	18.9978	18.7696	18.9086	0.139011	0.0193241	0.453204
sp|Q3SZ18|HPRT_BOVIN	19.0108	19.1365	19.031	19.4828	19.199	18.9108	19.0594	19.1976	0.138111	0.0190747	0.461292
sp|Q24K02|IDE_BOVIN	14.3734	14.3734	13.761	13.9571	14.3176	14.6455	14.1692	14.3067	0.137505	0.0189077	0.654618
sp|Q1LZH9|GNS_BOVIN	18.0911	18.4157	18.2597	18.8385	18.393	17.9386	18.2555	18.39	0.134541	0.0181013	0.65163
sp|Q3T114|RIDA_BOVIN	16.8319	16.9288	16.6527	16.8506	17.1617	16.8017	16.8045	16.938	0.133514	0.0178259	0.390412
sp|P05307|PDIA1_BOVIN	23.07	23.3726	23.3726	23.6133	23.4912	23.1093	23.2718	23.4046	0.132836	0.0176453	0.506489
sp|A6QR56|A16A1_BOVIN	15.4575	15.3554	15.1988	15.9399	14.877	15.5926	15.3373	15.4698	0.132567	0.0175739	0.701514
sp|P37980|IPYR_BOVIN	18.4928	18.5781	18.3642	18.8632	18.485	18.4786	18.4784	18.6089	0.13059	0.0170537	0.408325
sp|Q58DN4|PPME1_BOVIN	16.2045	15.3479	16.1278	15.869	16.1396	16.0564	15.8934	16.0216	0.128239	0.0164454	0.676179
sp|Q28029|VATF_BOVIN	14.536	14.6228	14.9554	15.1559	14.6816	14.6598	14.7047	14.8324	0.127712	0.0163104	0.569272
sp|Q3SWX2|ACOT9_BOVIN	14.5901	14.3176	13.9739	14.3734	14.101	14.7903	14.2939	14.4216	0.127669	0.0162993	0.658961
sp|Q3B8S0|NH2L1_BOVIN	17.0413	17.1257	17.1355	17.0764	17.2574	17.3508	17.1008	17.2282	0.12734	0.0162155	0.212454
sp|Q3SWX7|ANXA3_BOVIN	17.6297	17.6519	17.634	17.414	17.8887	17.9921	17.6385	17.765	0.126439	0.0159867	0.516972
sp|A5D785|XPO2_BOVIN	15.4338	15.0601	15.2424	14.8253	15.2753	16.0139	15.2454	15.3715	0.126058	0.0158905	0.745818
sp|Q0VCX5|ERF1_BOVIN	17.1716	17.0479	17.0276	17.2386	17.1115	17.2699	17.0824	17.2067	0.124302	0.0154511	0.133198
sp|P26882|PPID_BOVIN	15.3184	15.6147	15.3815	15.8106	15.7345	15.1384	15.4382	15.5611	0.122951	0.0151169	0.622512
sp|Q3T0R7|THIM_BOVIN	17.3538	17.2283	17.0894	17.1355	17.3376	17.5667	17.2238	17.3466	0.122761	0.0150702	0.448025
sp|Q9N0T5|IF4E_BOVIN	16.2331	16.3849	15.4632	16.3081	16.0309	16.1101	16.0271	16.1497	0.122612	0.0150336	0.700877
sp|Q2KJ32|SBP1_BOVIN	18.385	18.1771	18.0341	18.1177	18.3718	18.4682	18.1987	18.3192	0.120493	0.0145187	0.455451
sp|A1A4K3|DDB1_BOVIN	15.5967	15.9268	15.502	16.2045	15.5926	15.5872	15.6752	15.7948	0.119621	0.0143093	0.646994
sp|Q32L40|TCPA_BOVIN	20.0786	19.7822	19.6949	19.8509	20.0702	19.9922	19.8519	19.9711	0.119208	0.0142105	0.419703
sp|Q2HJH9|PDCD5_BOVIN	17.9669	18.3068	19.3472	18.8957	18.7169	18.3642	18.5403	18.6589	0.118639	0.0140752	0.802351
sp|Q76LV2|HS90A_BOVIN	20.9948	20.9599	20.2983	20.8836	20.7873	20.9369	20.751	20.8692	0.118236	0.0139796	0.635425
sp|P12378|UGDH_BOVIN	16.0762	15.984	15.5521	15.8389	15.7812	16.3427	15.8707	15.9876	0.116869	0.0136583	0.65259
sp|Q2KJC1|CDC5L_BOVIN	12.0379	13.6292	13.0272	13.8718	12.6246	12.5482	12.8981	13.0149	0.116767	0.0136346	0.86238
sp|Q3MHP2|RB11B_BOVIN	17.7924	17.6212	17.612	17.5072	17.7249	18.1403	17.6752	17.7908	0.115635	0.0133715	0.584663
sp|Q9BH13|CD166_BOVIN	17.9838	17.6262	17.2386	17.3631	17.3945	18.4367	17.6162	17.7314	0.115191	0.013269	0.794227
sp|P12763|FETUA_BOVIN	18.9238	19.3014	18.851	18.823	19.6133	18.9816	19.0254	19.1393	0.113898	0.0129727	0.703847
sp|Q3ZBG0|PSA7_BOVIN	16.9155	16.953	16.7785	16.9802	17.0894	16.918	16.8823	16.9959	0.113577	0.0128998	0.194402
sp|P20811|ICAL_BOVIN	18.0215	18.1532	19.828	19.2432	19.0828	18.0155	18.6676	18.7805	0.112927	0.0127526	0.879236
sp|P35604|COPZ1_BOVIN	16.4518	16.3722	15.7919	16.1622	16.4247	16.3661	16.2053	16.3177	0.112387	0.0126307	0.640285
sp|P18493|PARP1_BOVIN	15.899	15.5785	15.5388	15.7919	15.3957	16.1622	15.6721	15.7833	0.111182	0.0123615	0.678287
sp|Q2YDE4|PSA6_BOVIN	18.0515	17.8029	17.6997	17.8182	17.7815	18.2876	17.8514	17.9624	0.111042	0.0123304	0.596828
sp|Q3ZCI9|TCPQ_BOVIN	21.0784	20.8836	20.6605	20.8177	20.9138	21.2236	20.8742	20.9851	0.110896	0.0122979	0.554123
sp|P26452|RSSA_BOVIN	20.3242	20.2488	19.8137	20.1711	20.3116	20.2349	20.1289	20.2392	0.110299	0.012166	0.538553
sp|P41563|IDH3A_BOVIN	20.4751	20.6201	20.1538	20.7408	20.5148	20.3242	20.4163	20.5266	0.110265	0.0121584	0.579233
sp|Q2TBQ5|RL7A_BOVIN	18.1995	17.8618	18.3294	17.8618	17.9009	18.9577	18.1302	18.2401	0.1099	0.0120781	0.789513
sp|P13135|CPNS1_BOVIN	19.9109	20.0873	19.5774	20.1027	20.0873	19.7007	19.8585	19.9635	0.105008	0.0110268	0.625851
sp|Q2KIY5|PLBL2_BOVIN	18.8325	19.1141	19.1029	19.26	19.2166	18.885	19.0165	19.1205	0.104034	0.010823	0.526071
sp|Q0VCU8|EIF3J_BOVIN	16.1732	16.4296	16.4247	17.1432	16.4169	15.7777	16.3425	16.4459	0.103445	0.0107009	0.810279
sp|A7MB16|EIF3B_BOVIN	18.3381	18.4682	18.0782	18.485	18.2047	18.5047	18.2948	18.3982	0.103353	0.0106819	0.528943
sp|P35705|PRDX3_BOVIN	18.0975	17.957	17.5278	18.0014	18.4255	17.4642	17.8608	17.9637	0.102921	0.0105927	0.768472
sp|Q32PE9|LSM3_BOVIN	16.0214	16.7142	17.1474	17.1474	16.8128	16.2276	16.6277	16.7293	0.101592	0.0103209	0.822409
sp|P60902|S10AA_BOVIN	18.4255	18.3181	18.9072	18.7778	18.3381	18.8325	18.5503	18.6495	0.0992115	0.00984293	0.699809
sp|A7YW98|SYRC_BOVIN	18.102	17.6045	17.9089	17.8414	17.9252	18.146	17.8718	17.9709	0.0990905	0.00981893	0.593246
sp|Q3SZC1|GRPE1_BOVIN	16.769	17.065	17.4945	17.6953	17.295	16.6323	17.1095	17.2075	0.0980218	0.00960828	0.806573
sp|P35605|COPB2_BOVIN	16.7785	16.7785	16.5687	16.809	16.7372	16.8691	16.7085	16.8051	0.0965725	0.00932625	0.292114
sp|Q32KY0|APOD_BOVIN	14.5577	14.5617	14.5026	14.6878	14.536	14.6878	14.5407	14.6372	0.0964938	0.00931106	0.148901
sp|Q5EAD6|RL15_BOVIN	17.9764	17.837	18.0654	17.7055	17.8029	18.6598	17.9596	18.0561	0.0964718	0.00930681	0.771452
sp|Q3T145|MDHC_BOVIN	19.5497	19.5381	19.3014	19.3149	19.6471	19.7136	19.4631	19.5585	0.0954692	0.00911438	0.552672
sp|Q3T169|RS3_BOVIN	20.9599	20.5632	20.5975	20.4609	20.6361	21.3088	20.7069	20.8019	0.0950729	0.00903886	0.757814
sp|Q3T0K2|TCPG_BOVIN	20.2983	20.4317	20.0619	20.1909	20.4317	20.4528	20.2639	20.3585	0.0945401	0.00893783	0.527832
sp|P63243|RACK1_BOVIN	20.3608	19.9739	19.4962	19.7486	19.9462	20.4153	19.9436	20.0367	0.0930963	0.00866692	0.784757
sp|Q2KHT7|RS27_BOVIN	17.1838	17.1474	16.6956	17.065	16.6956	17.5433	17.0089	17.1013	0.092379	0.00853388	0.767049
sp|Q3ZC12|EIF3G_BOVIN	14.7393	15.0923	15.4718	14.9195	15.3815	15.2753	15.1011	15.1921	0.0909817	0.00827767	0.737778
sp|Q3T0C6|AT1B3_BOVIN	16.0004	15.7719	15.984	16.2416	15.7649	16.0214	15.9187	16.0093	0.0905636	0.00820177	0.593088
sp|Q76LV1|HS90B_BOVIN	21.1964	21.1111	20.6823	20.9948	20.9948	21.2716	20.9966	21.0871	0.0905056	0.00819126	0.648393
sp|P16116|ALDR_BOVIN	18.4786	18.3544	18.1403	18.2344	18.146	18.8632	18.3245	18.4145	0.0900687	0.00811237	0.733256
sp|Q5E964|PSD13_BOVIN	16.2487	16.1101	16.0214	16.262	16.474	15.9135	16.1268	16.2165	0.0897392	0.00805312	0.637461
sp|Q5E947|PRDX1_BOVIN	22.1117	21.8541	21.803	21.9388	21.9658	22.1323	21.9229	22.0123	0.0893488	0.0079832	0.473566
sp|Q7YR75|RM12_BOVIN	16.946	17.3919	17.8182	17.7437	17.6212	17.0582	17.3854	17.4744	0.0889986	0.00792076	0.799893
sp|Q2HJ81|TBB6_BOVIN	18.9816	19.3472	18.6901	19.1365	19.2255	18.9238	19.0063	19.0953	0.0889855	0.00791843	0.693694
sp|P79103|RS4_BOVIN	19.5831	19.2486	19.1141	19.0386	19.2432	19.9274	19.3152	19.4031	0.0878608	0.00771951	0.786083
sp|Q2KI95|FHL2_BOVIN	16.809	17.1056	16.6137	16.8368	17.2283	16.7258	16.8428	16.9303	0.0875503	0.00766505	0.69678
sp|P80746|ITAV_BOVIN	18.7423	19.0521	18.4367	19.1725	18.949	18.3718	18.7437	18.8311	0.0874356	0.00764498	0.7834
sp|Q3MHG1|SPTC1_BOVIN	16.3427	16.3184	16.1691	16.2542	16.2819	16.5561	16.2767	16.3641	0.0873153	0.00762397	0.473884
sp|A6H767|NP1L1_BOVIN	18.9108	19.1029	19.2486	19.7822	19.3472	18.393	19.0875	19.1741	0.0866866	0.00751457	0.847185
sp|Q3ZBV8|SYTC_BOVIN	19.0743	18.9072	18.627	18.5717	18.7576	19.5381	18.8695	18.9558	0.086295	0.00744683	0.802853
sp|P20072|ANXA7_BOVIN	16.8128	16.9334	16.5507	16.5331	16.953	17.0685	16.7657	16.8516	0.085901	0.00737899	0.686848
sp|Q2HJ94|DNJA2_BOVIN	15.6511	15.4384	15.6091	15.6452	15.7719	15.5388	15.5662	15.652	0.0857834	0.00735879	0.411459
sp|P42899|RLA2_BOVIN	21.25	21.6893	22.1117	21.803	21.8866	21.6175	21.6837	21.769	0.0853711	0.00728822	0.760134
sp|Q56K03|RL27A_BOVIN	17.2119	16.9024	16.953	16.7142	16.9155	17.6916	17.0224	17.1071	0.084675	0.00716986	0.800136
sp|Q58DH9|NAGAB_BOVIN	18.514	18.7778	18.0448	18.5994	18.8125	18.1771	18.4456	18.5297	0.084088	0.00707079	0.782098
sp|Q3ZBT1|TERA_BOVIN	22.0748	22.1574	21.7514	22.0379	22.2318	21.9658	21.9945	22.0785	0.0839763	0.00705202	0.59873
sp|Q3ZCK1|EIF3L_BOVIN	17.221	17.1838	16.3261	16.9712	16.8017	17.2014	16.9103	16.9914	0.0811268	0.00658156	0.809114
sp|Q3T0E7|PP1A_BOVIN	16.7572	16.4385	16.2647	16.2819	16.5331	16.885	16.4868	16.5667	0.0798386	0.00637421	0.742471
sp|Q76I81|RS12_BOVIN	20.5975	20.8356	20.9369	20.9369	20.9369	20.7306	20.79	20.8682	0.0781818	0.00611239	0.556074
sp|A5D989|EF1D_BOVIN	19.8884	19.9875	20.0053	20.1415	20.1027	19.8716	19.9604	20.0386	0.0781719	0.00611084	0.44219
sp|Q3B7N2|ACTN1_BOVIN	21.5213	21.5695	21.1111	21.6329	21.6893	21.1111	21.4006	21.4778	0.0771375	0.00595019	0.758765
sp|Q95140|RLA0_BOVIN	20.5771	20.4751	20.2105	20.2599	20.5975	20.6361	20.4209	20.4978	0.0769348	0.00591897	0.659442
sp|A5PJN2|ERO1A_BOVIN	19.3262	19.5831	18.8385	19.4195	19.4681	19.0828	19.2493	19.3235	0.0742251	0.00550936	0.781082
sp|Q5E9R3|EHD1_BOVIN	17.1115	17.4945	17.1899	17.4609	17.4081	17.1474	17.2653	17.3388	0.0735132	0.00540419	0.653485
sp|P11116|LEG1_BOVIN	22.1323	22.2775	22.5027	22.4013	22.5318	22.198	22.3042	22.377	0.0728506	0.00530721	0.641921
sp|Q3T168|CYBP_BOVIN	16.9802	16.9947	17.0072	17.0968	16.9712	17.1299	16.994	17.066	0.0719332	0.00517438	0.215841
sp|P28801|GSTP1_BOVIN	21.2236	21.1637	20.8836	21.3597	21.4368	20.6823	21.0903	21.1596	0.0693075	0.00480353	0.80416
sp|Q0VCK0|PUR9_BOVIN	21.1471	20.6361	20.4317	20.6823	20.6605	21.0784	20.7383	20.8071	0.0687564	0.00472744	0.798797
sp|Q3T0X5|PSA1_BOVIN	18.726	18.4786	18.3153	18.2166	18.4786	19.031	18.5066	18.5754	0.0687446	0.00472582	0.810256
sp|P48818|ACADV_BOVIN	18.5559	18.4483	18.2399	18.3181	18.5245	18.6072	18.4147	18.4833	0.0685806	0.00470329	0.616438
sp|Q2T9X2|TCPD_BOVIN	20.3863	20.0786	19.9109	19.828	20.2768	20.4751	20.1253	20.1933	0.0680524	0.00463113	0.787984
sp|P61283|BAF_BOVIN	17.5072	17.8763	18.3467	18.6402	17.7595	17.532	17.9101	17.9772	0.0671373	0.00450742	0.879666
sp|Q3SX44|DDAH2_BOVIN	18.4483	18.7383	18.2818	18.6738	18.8088	18.1864	18.4894	18.5563	0.0669239	0.00447881	0.786754
sp|Q32PB9|RL38_BOVIN	18.2399	17.9445	18.0975	18.0155	18.0047	18.4602	18.094	18.1601	0.0661631	0.00437756	0.720985
sp|P80209|CATD_BOVIN	20.6201	20.4528	19.9922	20.4153	20.3863	20.4609	20.3551	20.4208	0.0657576	0.00432406	0.745409
sp|Q32LM2|SGTA_BOVIN	17.2574	17.8129	17.6262	18.1324	17.6262	17.1257	17.5655	17.6281	0.062622	0.00392151	0.86012
sp|Q27965|HS71B_BOVIN	21.9837	22.0379	21.6329	22.0748	22.0748	21.6893	21.8848	21.9463	0.0614812	0.00377994	0.750682
sp|Q5E963|ARP5L_BOVIN	17.0764	17.3376	17.0822	17.3035	17.2699	17.1056	17.1654	17.2263	0.060908	0.00370978	0.595048
sp|P0C1G6|SWP70_BOVIN	18.1864	18.3984	18.2483	18.4255	18.3467	18.2399	18.2777	18.3374	0.0596407	0.00355701	0.511196
sp|Q5E973|RL18_BOVIN	18.0412	17.582	17.6863	17.4945	17.469	18.5245	17.7698	17.8293	0.0595386	0.00354485	0.881361
sp|P33097|AATC_BOVIN	17.487	17.532	17.3919	17.582	17.454	17.5518	17.4703	17.5293	0.058949	0.00347499	0.355944
sp|Q3MHL7|TCPZ_BOVIN	20.0702	19.7863	19.7136	19.6949	19.9875	20.0619	19.8567	19.9148	0.0580581	0.00337075	0.728884
sp|Q3T087|RL11_BOVIN	19.1141	18.8385	18.8125	18.6493	18.9184	19.3703	18.9217	18.9793	0.0576531	0.00332389	0.815543
sp|Q5E9E1|PDLI1_BOVIN	21.3928	21.25	21.6893	21.5976	21.5695	21.3379	21.4441	21.5017	0.0575815	0.00331563	0.726314
sp|P61585|RHOA_BOVIN	18.6402	18.6738	18.393	18.393	18.5994	18.8831	18.569	18.6252	0.0561693	0.00315499	0.754057
sp|Q2YDE9|TES_BOVIN	13.894	14.4258	14.2312	14.1941	13.9739	14.5486	14.1837	14.2389	0.0552349	0.0030509	0.820795
sp|Q3T0D7|SAR1A_BOVIN	17.7516	17.7437	17.3631	17.221	17.6997	18.102	17.6195	17.6742	0.0547405	0.00299652	0.857096
sp|P02081|HBBF_BOVIN	18.1403	18.3294	18.0014	18.3984	18.2312	18.0047	18.1571	18.2114	0.0543924	0.00295853	0.73273
sp|A7MAZ3|UBA5_BOVIN	13.5202	13.2172	13.7936	13.6867	13.1118	13.894	13.5104	13.5642	0.0538063	0.00289511	0.860469
sp|O77784|IDH3B_BOVIN	16.5968	16.5968	16.4385	16.5201	16.5968	16.676	16.544	16.5977	0.0536247	0.00287561	0.482587
sp|P04272|ANXA2_BOVIN	23.1093	23.1093	22.8655	22.9565	23.1093	23.1789	23.028	23.0816	0.0535499	0.00286759	0.635356
sp|Q58CP9|STIM1_BOVIN	14.8487	15.1265	14.9843	14.858	15.3687	14.8915	14.9865	15.0394	0.0528898	0.00279733	0.787386
sp|Q2T9P4|NASP_BOVIN	16.5018	16.9858	17.2469	17.4729	16.8929	16.5201	16.9115	16.962	0.0504721	0.00254743	0.893169
sp|Q58DK5|HEM2_BOVIN	17.4179	17.3416	17.0479	17.1716	17.317	17.469	17.2691	17.3192	0.0500454	0.00250455	0.741865
sp|Q3MHM5|TBB4B_BOVIN	18.4947	18.7014	18.3181	18.4302	18.6493	18.5781	18.5047	18.5525	0.0478007	0.00228491	0.728115
sp|Q17QB3|ASAH1_BOVIN	19.2255	19.3821	18.9816	19.737	19.1927	18.7994	19.1964	19.243	0.0466513	0.00217634	0.88231
sp|Q3MHF7|MTAP_BOVIN	17.8681	17.7595	17.454	17.9806	17.438	17.8029	17.6939	17.7405	0.0466351	0.00217483	0.828884
sp|P68102|IF2A_BOVIN	18.3611	18.2483	18.0155	18.2312	18.2166	18.3153	18.2083	18.2544	0.0460502	0.00212062	0.687189
sp|Q3MHE8|SRPRA_BOVIN	13.6867	12.6246	12.3094	14.2659	13.251	11.2414	12.8736	12.9194	0.0458671	0.00210379	0.964968
sp|Q3T0D5|RL30_BOVIN	19.3014	19.2255	19.0521	18.949	19.1365	19.6307	19.193	19.2388	0.0457709	0.00209497	0.842757
sp|P35466|S10A4_BOVIN	23.4912	23.7696	24.3419	23.7696	23.985	23.985	23.8676	23.9132	0.0455955	0.00207895	0.86956
sp|Q3ZBF7|TEBP_BOVIN	19.6005	19.8137	19.8716	19.7669	19.9109	19.737	19.7619	19.8049	0.0430084	0.00184972	0.684577
sp|A0JN39|COPB_BOVIN	17.3692	17.2386	16.9155	17.2469	17.4331	16.9712	17.1744	17.2171	0.0426148	0.00181602	0.833735
sp|Q08DQ2|GFPT2_BOVIN	15.5872	15.3774	15.1903	15.1166	15.3999	15.7649	15.385	15.4271	0.0421579	0.00177729	0.857296
sp|O02739|SPB6_BOVIN	18.2047	18.3108	17.9252	18.2399	18.0014	18.3258	18.1469	18.189	0.0420964	0.00177211	0.793539
sp|F1N152|HTRA1_BOVIN	21.1637	20.9369	20.8177	20.7306	21.0204	21.2888	20.9728	21.0133	0.0404919	0.00163959	0.84202
sp|Q3T0U2|RL14_BOVIN	18.1771	17.6953	17.6045	17.1789	17.6691	18.749	17.8256	17.8657	0.0400485	0.00160389	0.939604
sp|P81623|ERP29_BOVIN	18.7095	18.8739	19.1639	19.1029	19.0211	18.7423	18.9157	18.9554	0.0396961	0.00157578	0.828737
sp|Q28851|ATPK_BOVIN	16.6527	16.7609	16.483	17.0547	16.5687	16.3913	16.6322	16.6716	0.0393858	0.00155124	0.863029
sp|Q2KHZ8|GLCM_BOVIN	17.3376	17.4179	17.1757	17.3232	17.4258	17.2991	17.3104	17.3494	0.0389752	0.00151907	0.656126
sp|Q5E9F7|COF1_BOVIN	21.8541	21.803	21.3597	21.9837	21.7428	21.4035	21.6723	21.71	0.0377074	0.00142185	0.877797
sp|Q17QQ1|LTOR3_BOVIN	15.0463	14.7393	15.1107	14.7529	14.832	15.4237	14.9654	15.0029	0.0374263	0.00140073	0.883964
sp|P23356|UCHL1_BOVIN	21.4558	21.8866	22.0136	22.3239	21.7514	21.3928	21.7853	21.8227	0.037406	0.00139921	0.912411
sp|P13214|ANXA4_BOVIN	19.3149	18.1864	18.4928	18.3671	18.823	18.9072	18.6647	18.6991	0.0344132	0.00118427	0.931547
sp|Q6Q137|SEPT7_BOVIN	16.3661	16.1976	16.1925	15.8247	16.2968	16.7372	16.2521	16.2862	0.0341581	0.00116678	0.905286
sp|Q58DS9|RAB5C_BOVIN	17.1757	17.675	17.5518	17.6076	16.9858	17.9089	17.4675	17.5008	0.0332796	0.00110753	0.919814
sp|Q9XTA2|PPCE_BOVIN	15.1757	15.231	15.0427	15.3307	15.1335	15.0826	15.1498	15.1823	0.0324764	0.00105472	0.747215
sp|Q2HJ58|PRPS1_BOVIN	16.7142	16.5687	16.4641	16.474	16.4904	16.8763	16.5823	16.6136	0.0312343	0.000975583	0.845377
sp|Q58DM8|ECHM_BOVIN	16.4047	16.1353	15.7208	15.5254	16.5733	16.2542	16.0869	16.1176	0.0307248	0.000944012	0.937543
sp|A3KN22|UBC12_BOVIN	16.5069	16.4518	16.2045	16.2503	16.4296	16.5733	16.3877	16.4177	0.029995	0.000899702	0.831121
sp|Q29423|CD44_BOVIN	16.8017	16.1467	16.769	15.8312	16.1141	17.8618	16.5725	16.6024	0.0298862	0.000893184	0.966548
sp|Q0VCK5|AP2A2_BOVIN	17.383	17.0822	16.8929	17.1115	17.0582	17.2779	17.1194	17.1492	0.0298179	0.000889106	0.858874
sp|Q3ZCH0|GRP75_BOVIN	21.9658	22.2318	21.8541	22.2775	22.1117	21.7514	22.0173	22.0469	0.0296168	0.000877154	0.884563
sp|Q3T094|ETHE1_BOVIN	17.2338	17.5194	17.6179	17.634	17.634	17.1899	17.457	17.486	0.0289316	0.000837037	0.884875
sp|A4FV08|GNPI1_BOVIN	15.0316	14.3378	14.771	14.6147	14.8811	14.7288	14.7135	14.7415	0.028026	0.000785458	0.903276
sp|P61286|PABP1_BOVIN	19.6949	19.2822	19.4681	19.1839	19.3703	19.9739	19.4817	19.5094	0.0276318	0.000763515	0.922438
sp|P62276|RS29_BOVIN	17.4446	17.454	17.596	17.1056	17.4945	17.9764	17.4982	17.5255	0.0273069	0.000745666	0.920371
sp|Q3T149|HSPB1_BOVIN	22.5027	22.4434	22.5318	22.4434	22.6131	22.5027	22.4926	22.5197	0.0271149	0.000735219	0.654273
sp|A6QLY7|PBIP1_BOVIN	16.3722	16.2968	16.0762	16.5156	16.5561	15.7531	16.2484	16.2749	0.0265455	0.000704664	0.927968
sp|Q56JX5|RS25_BOVIN	18.949	18.9299	19.1725	18.851	19.0617	19.2166	19.0171	19.0431	0.0259439	0.000673084	0.85321
sp|Q27968|DNJC3_BOVIN	15.0923	15.2424	14.9066	15.4926	14.9195	14.9066	15.0804	15.1062	0.0258006	0.00066567	0.910778
sp|Q148D5|SUCB1_BOVIN	17.2014	17.0547	16.6643	16.8208	17.0764	17.0968	16.9735	16.998	0.0245027	0.000600383	0.900071
sp|Q3T0Q4|NDKB_BOVIN	21.2888	21.3088	21.5695	21.25	21.3928	21.5976	21.389	21.4135	0.0244489	0.00059775	0.865536
sp|Q3SZR8|SRSF3_BOVIN	15.6147	15.899	15.8511	15.4575	16.0762	15.9036	15.7883	15.8124	0.024168	0.00058409	0.911485
sp|P05689|CATZ_BOVIN	14.9843	15.6624	15.0316	15.7623	15.1166	14.8702	15.2261	15.2497	0.0235965	0.000556794	0.948648
sp|Q3ZC42|ADHX_BOVIN	18.3108	18.3611	18.1532	18.5245	18.1606	18.2095	18.2751	18.2982	0.0231541	0.00053611	0.867377
sp|P63103|1433Z_BOVIN	20.7408	20.7564	20.5632	20.4751	20.7408	20.9138	20.6868	20.7099	0.0231175	0.00053442	0.878427
sp|P11064|PPAC_BOVIN	15.5653	15.3184	15.5072	15.2424	15.6388	15.5785	15.4636	15.4866	0.0229457	0.000526503	0.881194
sp|Q2TA40|NP1L4_BOVIN	17.7292	18.0911	18.2095	18.6598	18.2399	17.1939	18.0099	18.0312	0.0212312	0.000450763	0.965337
sp|Q32LE4|GGCT_BOVIN	13.5778	14.5157	14.7903	14.5617	14.2843	14.101	14.2946	14.3157	0.0210566	0.000443379	0.959609
sp|P67868|CSK2B_BOVIN	17.1432	17.1189	17.1115	16.8929	17.2779	17.265	17.1245	17.1452	0.0207008	0.000428521	0.878049
sp|Q2KJ81|AP1M1_BOVIN	15.7424	15.5185	15.4338	15.5872	15.2462	15.9192	15.5649	15.5842	0.0193058	0.000372712	0.932757
sp|Q9TU73|IL18_BOVIN	19.3989	19.2432	19.0828	19.199	19.2822	19.3014	19.2416	19.2609	0.0192551	0.000370758	0.851577
sp|P38657|PDIA3_BOVIN	23.6133	23.8675	23.4912	23.985	23.7696	23.2726	23.6573	23.6757	0.0183804	0.000337839	0.942215
sp|Q0VFX8|CRIP2_BOVIN	19.7669	19.8716	20.3242	19.9922	20.0786	19.9462	19.9876	20.0057	0.0181135	0.000328098	0.922705
sp|Q5E946|PARK7_BOVIN	20.2007	20.2105	20.0786	20.1538	20.1415	20.2488	20.1632	20.1814	0.0181024	0.000327698	0.755607
sp|P56965|DDAH1_BOVIN	20.0232	20.2599	20.1711	20.3116	20.1909	20.0053	20.1514	20.1693	0.0179069	0.000320657	0.881457
sp|Q1JQB5|FBLI1_BOVIN	18.2706	18.5932	18.3984	18.7095	18.5302	18.0728	18.4207	18.4375	0.0167432	0.000280336	0.940697
sp|A6QQ21|CSN6_BOVIN	15.6034	15.3687	15.3687	15.4469	15.3774	15.5653	15.4469	15.4632	0.0162708	0.00026474	0.873063
sp|A7MB35|ODPA_BOVIN	16.9505	16.1732	16.4094	16.5968	16.5456	16.4385	16.511	16.527	0.0159302	0.000253771	0.949152
sp|P49410|EFTU_BOVIN	19.4294	19.1296	18.9978	18.9445	19.1755	19.4828	19.1856	19.2009	0.0153168	0.000234606	0.943074
sp|Q3T0Z8|RUXF_BOVIN	15.4384	15.3853	15.3379	15.2215	15.2215	15.7623	15.3872	15.4018	0.0145669	0.000212195	0.940249
sp|Q29RM3|REEP5_BOVIN	18.3984	18.3258	18.3258	18.3544	18.3108	18.4255	18.35	18.3636	0.0135225	0.000182858	0.759523
sp|P39872|RL3_BOVIN	17.6179	17.265	17.065	16.6956	17.3416	17.9501	17.316	17.3291	0.0131158	0.000172023	0.975205
sp|Q56JY4|TOM6_BOVIN	14.9195	13.5983	13.7453	15.1107	13.2172	13.9739	14.0877	14.1006	0.0128974	0.000166344	0.986004
sp|Q3ZBD0|PSMD7_BOVIN	17.0547	16.8368	16.6323	16.4047	17.0377	17.1115	16.8413	16.8513	0.0100105	0.00010021	0.970605
sp|Q5EAE6|DAP1_BOVIN	13.7453	14.2088	14.832	15.0601	14.184	13.5669	14.262	14.2703	0.00830129	6.89114e-05	0.988374
sp|Q5E995|RS6_BOVIN	18.3153	17.8681	18.0215	17.612	17.7437	18.8739	18.0683	18.0765	0.00821301	6.74536e-05	0.985385
sp|Q04467|IDHP_BOVIN	17.5518	17.7191	17.3035	17.4013	17.7882	17.4081	17.5248	17.5325	0.00775043	6.00692e-05	0.966956
sp|Q1JQD2|GRWD1_BOVIN	14.7136	14.2659	14.977	14.5026	14.636	14.8412	14.6522	14.6599	0.00774143	5.99297e-05	0.974732
sp|P13909|PAI1_BOVIN	14.927	14.7816	14.0194	15.1689	15.1559	13.4247	14.576	14.5832	0.00717558	5.1489e-05	0.991643
sp|P79391|OLR1_BOVIN	16.6643	16.6056	16.5456	16.7004	16.4641	16.6643	16.6052	16.6096	0.00441378	1.94815e-05	0.959199
sp|Q3SX14|GELS_BOVIN	17.265	17.3945	16.5018	16.9947	16.9405	17.2386	17.0538	17.058	0.00417196	1.74052e-05	0.989329
sp|Q865V6|CAPG_BOVIN	19.6835	19.8027	19.6005	19.5774	19.8592	19.6614	19.6955	19.6993	0.00378823	1.43507e-05	0.972181
sp|P81125|SNAA_BOVIN	17.2699	17.1789	17.0547	17.2119	17.2119	17.0822	17.1678	17.1687	0.000836471	6.99685e-07	0.99173
sp|P48616|VIME_BOVIN	27.1189	27.1189	27.1189	27.1189	27.1189	27.1189	27.1189	27.1189	0	0	#DIV/0!
sp|Q08DP0|PGM1_BOVIN	19.4962	19.6133	19.2377	19.1296	19.6614	19.5497	19.449	19.4469	-0.00212871	4.53139e-06	0.991865
sp|Q5EA71|RM49_BOVIN	13.1902	13.2728	14.101	13.9739	13.6292	12.9535	13.5213	13.5189	-0.00245417	6.02296e-06	0.995592
sp|Q3SWW9|PP1B_BOVIN	15.5388	15.2601	14.9626	14.8915	15.15	15.7115	15.2538	15.251	-0.00284366	8.08643e-06	0.992738
sp|P50397|GDIB_BOVIN	20.6823	20.3863	20.1909	20.1289	20.4609	20.6605	20.4198	20.4168	-0.00306654	9.40365e-06	0.989089
sp|Q32LE5|ASGL1_BOVIN	19.031	19.1725	19.2166	19.1473	19.1141	19.1473	19.14	19.1362	-0.0037868	1.43399e-05	0.950283
sp|Q3SYW6|EIF3C_BOVIN	18.0654	17.9154	17.6611	17.8928	17.6953	18.0412	17.8806	17.8764	-0.00418729	1.75334e-05	0.979715
sp|Q3SYU2|EF2_BOVIN	23.2726	23.07	23.07	23.07	22.9565	23.3726	23.1376	23.1331	-0.00450404	2.02863e-05	0.97611
sp|Q3T0V3|EIF3K_BOVIN	14.416	14.4784	14.7529	14.9066	14.977	13.7453	14.5491	14.543	-0.00614691	3.77845e-05	0.988825
sp|P27595|HXK1_BOVIN	17.4609	17.1544	17.4013	17.5194	16.7258	17.7516	17.3389	17.3323	-0.00661565	4.37669e-05	0.984707
sp|Q09430|PROF2_BOVIN	15.9554	15.7649	15.727	15.6147	15.8162	15.9955	15.8157	15.8088	-0.00693768	4.81314e-05	0.960224
sp|Q32PB8|RS21_BOVIN	19.6307	19.8509	20.3608	19.9875	19.8716	19.9594	19.9475	19.9395	-0.00795033	6.32077e-05	0.972781
sp|P67774|PP2AA_BOVIN	17.8505	17.6691	17.438	17.5779	17.6297	17.7249	17.6525	17.6442	-0.0083387	6.9534e-05	0.950757
sp|Q3B7N0|CAD13_BOVIN	20.8566	21.0784	21.3088	21.4871	21.1111	20.6201	21.0813	21.0728	-0.00849698	7.21987e-05	0.977481
sp|Q1LZB6|CAPR1_BOVIN	17.7677	18.0267	18.2907	18.2095	18.1771	17.6691	18.0284	18.0186	-0.0098011	9.60615e-05	0.968206
sp|Q3T0B6|C1QBP_BOVIN	19.1365	19.4399	19.8509	20.0702	19.5381	18.7893	19.4758	19.4658	-0.00992828	9.85707e-05	0.982494
sp|Q3MHP1|UB2L3_BOVIN	18.0267	18.3153	18.5302	18.749	18.385	17.7055	18.2907	18.2798	-0.0108642	0.00011803	0.975955
sp|Q3T0F5|RAB7A_BOVIN	16.262	15.7812	15.5587	15.9268	15.5107	16.1278	15.8673	15.8551	-0.0121564	0.000147778	0.966962
sp|Q3SZ20|GLYM_BOVIN	17.7553	17.6863	17.6519	17.487	17.837	17.7292	17.6978	17.6844	-0.0134165	0.000180002	0.907008
sp|Q3SX40|PDLI7_BOVIN	18.4367	18.146	18.2344	17.8712	18.2597	18.6402	18.2724	18.257	-0.0153316	0.000235058	0.951743
sp|Q3ZBS8|TIM8A_BOVIN	15.6388	15.8162	16.3849	16.3722	16.0374	15.3815	15.9466	15.9304	-0.016254	0.000264191	0.966871
sp|Q2NKZ1|TCPH_BOVIN	19.0828	18.885	18.7893	18.4928	18.9637	19.2486	18.9191	18.9017	-0.0173666	0.000301599	0.945038
sp|Q2TBV3|ETFB_BOVIN	18.5717	18.5488	18.4682	18.2483	18.5633	18.7169	18.5296	18.5095	-0.0200517	0.00040207	0.894125
sp|A4IFB1|SRRT_BOVIN	14.6816	13.1118	14.7436	12.6527	15.4575	14.3651	14.179	14.1585	-0.0205322	0.000421572	0.984213
sp|A0JN52|SF3B3_BOVIN	15.2753	15.5653	15.4575	15.3554	15.5785	15.3022	15.4327	15.412	-0.0206687	0.000427197	0.871305
sp|P12344|AATM_BOVIN	20.4609	20.3608	20.1113	19.8027	20.2983	20.7564	20.311	20.2858	-0.0252181	0.000635953	0.935839
sp|Q5EAD2|SERA_BOVIN	19.9875	19.8884	19.8383	19.5677	19.9922	20.0786	19.9047	19.8795	-0.0252421	0.000637161	0.885024
sp|Q6B856|TBB2B_BOVIN	17.1189	17.2069	16.9288	16.9024	17.221	17.0547	17.0849	17.0594	-0.0255277	0.000651665	0.846049
sp|Q3SZ62|PGAM1_BOVIN	21.7797	21.7428	21.3928	21.2716	21.7797	21.7874	21.6385	21.6129	-0.0255475	0.000652675	0.909268
sp|Q3T199|RS23_BOVIN	17.0276	16.7907	17.3276	16.2276	17.0547	17.7815	17.0487	17.0213	-0.027358	0.000748463	0.956833
sp|Q0V8B7|MCM5_BOVIN	14.9066	14.939	14.4949	14.7973	14.6455	14.8143	14.7802	14.7524	-0.0278002	0.00077285	0.864379
sp|Q0P5A6|PSMD5_BOVIN	18.1606	17.9921	17.837	17.6863	18.0857	18.1324	17.9966	17.9681	-0.0284315	0.000808348	0.875039
sp|P25708|NDUV1_BOVIN	14.6147	14.3651	14.8051	13.6496	13.71	16.3351	14.5949	14.5649	-0.0300416	0.000902499	0.974814
sp|Q0VCX2|BIP_BOVIN	22.2775	22.5949	22.3507	22.5318	22.4434	22.1574	22.4077	22.3775	-0.030158	0.000909505	0.848704
sp|P08166|KAD2_BOVIN	17.7393	18.0103	18.1771	18.1888	18.0215	17.6212	17.9756	17.9438	-0.0317455	0.00100777	0.887824
sp|Q02375|NDUS4_BOVIN	15.1384	15.0463	16.3722	15.5072	15.4469	15.5072	15.519	15.4871	-0.0318355	0.0010135	0.944267
sp|Q28104|COPE_BOVIN	14.3962	14.3816	14.3535	14.327	14.327	14.3816	14.3771	14.3452	-0.0319066	0.00101803	0.221993
sp|Q3MHR5|SRSF2_BOVIN	18.1324	18.823	18.726	19.0952	18.4682	18.0215	18.5605	18.5283	-0.0321736	0.00103514	0.936411
sp|Q0VCX4|CTNB1_BOVIN	16.6323	16.4904	16.0047	15.8914	16.6056	16.5331	16.3758	16.3434	-0.0324239	0.00105131	0.918048
sp|P13696|PEBP1_BOVIN	21.8866	21.9103	21.7797	21.9103	21.7874	21.7797	21.8589	21.8258	-0.0330819	0.00109441	0.600934
sp|Q2HJ49|MOES_BOVIN	21.7874	21.4368	21.4871	21.4368	21.3379	21.8367	21.5704	21.5371	-0.0333172	0.00111004	0.867722
sp|A5PJZ1|SCMC1_BOVIN	15.6091	15.5343	15.7981	15.2189	15.5521	16.0702	15.6472	15.6137	-0.0334558	0.00111929	0.90375
sp|Q3T0X6|RS16_BOVIN	19.9032	19.4828	19.3703	19.2166	19.3367	20.1027	19.5854	19.552	-0.0334564	0.00111933	0.922109
sp|Q3ZBH8|RS20_BOVIN	18.1888	18.0857	18.146	18.0103	17.9089	18.3984	18.1402	18.1059	-0.0342842	0.00117541	0.832749
sp|Q3T0M7|RANG_BOVIN	18.8739	19.1755	19.2737	19.3642	18.9238	18.9299	19.1077	19.0726	-0.0350723	0.00123006	0.861839
sp|P00442|SODC_BOVIN	19.7294	20.1195	20.3863	20.4317	20.0483	19.6471	20.0784	20.0423	-0.0360392	0.00129883	0.909006
sp|P62261|1433E_BOVIN	21.3597	21.2888	21.3379	21.3379	21.2888	21.25	21.3288	21.2922	-0.0365488	0.00133581	0.329605
sp|Q5E9E6|RL10A_BOVIN	19.9462	19.6005	19.6133	19.3262	19.5677	20.1538	19.72	19.6826	-0.0373888	0.00139792	0.896758
sp|P52556|BLVRB_BOVIN	18.6493	18.726	18.3381	18.6216	18.627	18.3467	18.5711	18.5318	-0.0393186	0.00154595	0.806713
sp|A6QLP7|SSRA_BOVIN	18.6598	18.627	18.7383	18.8739	18.6738	18.3544	18.675	18.634	-0.0409872	0.00167995	0.804307
sp|Q3ZC13|AP2M1_BOVIN	14.8915	14.6878	15.2036	13.6165	14.8702	16.1691	14.9276	14.8853	-0.0423465	0.00179323	0.957795
sp|Q3ZCL8|SH3L3_BOVIN	20.1289	20.4153	20.2599	20.395	20.2488	20.0316	20.268	20.2251	-0.0429189	0.00184204	0.765017
sp|P49951|CLH1_BOVIN	21.803	21.3597	21.0784	21.0604	21.3088	21.7428	21.4137	21.3707	-0.043041	0.00185253	0.889289
sp|Q2TBU9|RUVB2_BOVIN	18.9299	18.8125	18.5932	18.6901	18.7778	18.7383	18.7785	18.7354	-0.0431163	0.00185901	0.693873
sp|Q3T0P6|PGK1_BOVIN	22.7428	22.8655	22.5949	22.5027	22.7854	22.7854	22.7344	22.6912	-0.043185	0.00186494	0.742194
sp|Q3MHP3|S10AE_BOVIN	9.14372	12.3094	10.2006	12.3094	9.50807	9.70567	10.5512	10.5077	-0.0435186	0.00189387	0.974829
sp|Q3ZCJ2|AK1A1_BOVIN	18.4157	18.0613	18.0103	17.9445	18.0728	18.3381	18.1624	18.1185	-0.0439634	0.00193278	0.811153
sp|A1A4P5|PFD2_BOVIN	17.3276	17.7087	18.1864	18.0857	17.7121	17.2886	17.7409	17.6955	-0.0454115	0.00206221	0.899824
sp|Q5E9F5|TAGL2_BOVIN	23.7696	23.985	23.6133	23.8675	23.8675	23.4912	23.7893	23.7421	-0.0472066	0.00222847	0.789431
sp|A2VDZ9|VAPB_BOVIN	16.1044	16.0139	15.9469	15.5785	15.727	16.6137	16.0217	15.9731	-0.0486348	0.00236535	0.888759
sp|Q29465|SYYC_BOVIN	18.7893	18.8831	18.7014	18.7994	18.885	18.5396	18.7913	18.7414	-0.0498939	0.00248941	0.690134
sp|P68399|CSK21_BOVIN	14.3651	14.5254	14.673	14.1381	14.7136	14.5617	14.5212	14.4711	-0.0500219	0.00250219	0.809057
sp|A4FUA8|CAZA1_BOVIN	17.454	17.4609	17.2283	17.3416	17.3276	17.3232	17.3811	17.3308	-0.0502897	0.00252905	0.547384
sp|Q58DR8|SUCA_BOVIN	16.3517	16.474	16.2503	15.9554	16.483	16.483	16.3587	16.3071	-0.0515358	0.00265594	0.796917
sp|P48034|AOXA_BOVIN	17.6076	17.5278	17.1257	17.317	17.5667	17.221	17.4204	17.3682	-0.0521346	0.00271802	0.787913
sp|Q32PC9|AR2BP_BOVIN	12.9535	14.159	13.4113	14.977	14.927	10.4626	13.5079	13.4555	-0.0524334	0.00274927	0.974424
sp|P07688|CATB_BOVIN	18.9184	19.1473	18.8632	19.1755	18.9072	18.6856	18.9763	18.9228	-0.0535112	0.00286345	0.76361
sp|Q1JQB2|BUB3_BOVIN	15.0427	15.0025	12.0612	12.3779	14.6228	14.9436	14.0355	13.9814	-0.0540429	0.00292063	0.968226
sp|Q32PA4|PHP14_BOVIN	15.6902	15.8511	15.899	16.0139	15.7115	15.5521	15.8134	15.7591	-0.0542886	0.00294725	0.73475
sp|Q0V8S0|HGS_BOVIN	15.2424	15.2902	15.2601	15.5926	15.231	14.8051	15.2642	15.2095	-0.0546942	0.00299146	0.822231
sp|P19803|GDIR1_BOVIN	20.4969	20.5487	20.5771	20.9138	20.4153	20.1289	20.5409	20.486	-0.0548637	0.00301002	0.823582
sp|Q9XSA7|CLIC4_BOVIN	20.6605	20.5975	20.4153	20.4528	20.4751	20.5771	20.5577	20.5017	-0.0560497	0.00314157	0.535954
sp|P48452-2|PP2BA_BOVIN	15.6334	15.5587	15.2189	15.3184	15.4842	15.4384	15.4703	15.4137	-0.0566742	0.00321197	0.699885
sp|P04258|CO3A1_BOVIN	17.6453	18.4111	18.3671	17.4179	18.6402	18.1888	18.1412	18.0823	-0.05885	0.00346332	0.898849
sp|Q56JX3|RL31_BOVIN	18.2597	18.3467	18.2706	18.1864	18.4483	18.0654	18.2923	18.2333	-0.0590014	0.00348117	0.638494
sp|Q3MIC0|RL37A_BOVIN	14.1238	13.4636	11.9246	13.1902	12.0612	14.0757	13.1706	13.109	-0.0616281	0.00379802	0.947187
sp|Q3SZB4|ACADM_BOVIN	16.9024	16.7372	16.8208	16.6323	16.7004	16.9405	16.8201	16.7577	-0.0623995	0.00389369	0.584125
sp|Q3ZCC9|SEC13_BOVIN	17.0479	17.3104	16.7453	16.7453	16.9334	17.2338	17.0346	16.9709	-0.0636958	0.00405716	0.783292
sp|Q29RK2|PYC_BOVIN	18.6901	18.4947	18.1995	18.2047	18.4947	18.4928	18.4614	18.3974	-0.0640222	0.00409885	0.728763
sp|P09867|ROA1_BOVIN	19.3642	18.8957	19.1839	19.2822	18.7095	19.26	19.1479	19.0839	-0.0640684	0.00410476	0.795888
sp|Q17QG2|NUDC_BOVIN	17.5209	17.6297	17.4446	17.3508	17.4729	17.5779	17.5317	17.4672	-0.064509	0.00416141	0.48923
sp|Q3T106|SRSF7_BOVIN	17.3475	17.7249	17.8928	17.8505	17.487	17.4331	17.6551	17.5902	-0.0648926	0.00421105	0.770431
sp|D3K0R6|AT2B4_BOVIN	15.8106	15.869	15.9036	15.3957	16.0564	15.9358	15.861	15.796	-0.0650692	0.004234	0.766733
sp|Q5E966|EIF3I_BOVIN	16.0309	16.0762	15.9719	15.8853	15.8914	16.1044	16.0263	15.9604	-0.065959	0.00435059	0.445959
sp|Q2KIK0|SGT1_BOVIN	13.5983	14.0939	14.3962	14.771	14.3734	12.7456	14.0295	13.9633	-0.0661383	0.00437428	0.925204
sp|P69678|CUTA_BOVIN	17.7815	18.1324	17.4609	17.8887	18.2818	17.0036	17.7916	17.7247	-0.0669528	0.00448268	0.882407
sp|P31081|CH60_BOVIN	22.1574	22.3507	21.9658	22.1323	22.198	21.9388	22.158	22.0897	-0.0682757	0.00466157	0.641159
sp|Q3T0B2|PSMD6_BOVIN	16.7372	16.6278	16.4047	16.2647	16.6487	16.6487	16.5899	16.5207	-0.0691813	0.00478605	0.689744
sp|Q5EA79|GALM_BOVIN	18.146	17.9669	17.7553	17.7924	17.8414	18.0267	17.9561	17.8868	-0.0692125	0.00479037	0.631656
sp|Q3T140|DLRB1_BOVIN	16.474	16.676	17.1789	16.9065	16.9024	16.3081	16.7763	16.7057	-0.070628	0.00498831	0.818866
sp|P14568|ASSY_BOVIN	20.1195	19.7486	19.6745	20.2007	19.2737	19.8509	19.8475	19.7751	-0.0724206	0.00524475	0.823016
sp|Q56JZ1|RL13_BOVIN	19.4399	19.2166	19.5831	19.0828	19.0743	19.8592	19.4132	19.3388	-0.0743856	0.00553322	0.804468
sp|P00366|DHE3_BOVIN	21.1111	20.9138	20.6201	20.6361	20.6201	21.1637	20.8817	20.8066	-0.0750381	0.00563071	0.759164
sp|Q3SZH7|LKHA4_BOVIN	18.5932	18.393	18.0412	18.3258	18.3153	18.1606	18.3425	18.2673	-0.0752142	0.00565718	0.680966
sp|P79136|CAPZB_BOVIN	19.1296	19.0617	18.949	18.9108	18.8385	19.158	19.0468	18.9691	-0.0776943	0.0060364	0.519436
sp|Q3SZ52|UB2V1_BOVIN	16.4296	16.2503	16.1044	16.2331	16.1101	16.2045	16.2614	16.1826	-0.0788442	0.0062164	0.479093
sp|A6H7G2|DBNL_BOVIN	12.2359	13.7936	13.8718	13.71	12.9756	12.9756	13.3005	13.2204	-0.0800736	0.00641178	0.897965
sp|Q2YDJ9|GMPPB_BOVIN	16.4904	16.5156	16.0415	16.1889	16.1925	16.4247	16.3492	16.2687	-0.0805048	0.00648103	0.665216
sp|P13272|UCRI_BOVIN	14.8253	14.8412	14.9195	14.6455	14.6672	15.0316	14.862	14.7814	-0.0805619	0.00649022	0.564957
sp|Q2TBG8|UCHL3_BOVIN	18.0014	18.4367	18.1606	18.3381	18.4928	17.5209	18.1996	18.1172	-0.082313	0.00677544	0.813789
sp|Q2KJC9|AL7A1_BOVIN	16.7907	17.2469	16.8578	17.3376	16.809	16.5018	16.9651	16.8828	-0.0823165	0.00677601	0.785231
sp|Q58DU7|SH3L1_BOVIN	16.8506	17.1432	17.1056	17.6212	16.9947	16.2331	17.0331	16.9496	-0.0834907	0.00697069	0.8492
sp|Q2KI84|SYHC_BOVIN	18.5047	18.6402	18.3611	18.3467	18.4111	18.485	18.502	18.4143	-0.0877315	0.00769682	0.384548
sp|P46196|MK01_BOVIN	17.1149	17.0582	16.9065	17.0341	16.8763	16.9024	17.0265	16.9376	-0.0889036	0.00790386	0.323804
sp|Q5EAC7|CPIN1_BOVIN	19.1839	19.5497	19.7919	19.6133	19.508	19.1365	19.5085	19.4193	-0.0892495	0.00796547	0.715818
sp|P43033|LIS1_BOVIN	16.1544	16.2487	15.9358	15.6902	16.0509	16.3261	16.113	16.0224	-0.0905418	0.00819782	0.683164
sp|P07589|FINC_BOVIN	22.2693	21.2236	21.4558	21.0784	21.1964	22.4013	21.6495	21.5587	-0.0908572	0.00825502	0.871815
sp|Q5E9K0|PSB2_BOVIN	15.0203	15.15	15.3554	15.0923	14.858	15.2969	15.1752	15.0824	-0.0928477	0.0086207	0.592797
sp|Q3MHH4|SYQ_BOVIN	16.6137	16.1544	15.7623	16.4247	15.9469	15.8772	16.1768	16.0829	-0.0939176	0.00882051	0.770051
sp|Q0VCY1|VAPA_BOVIN	17.596	17.6179	17.7121	17.265	17.5278	17.8505	17.642	17.5478	-0.094267	0.00888627	0.614801
sp|Q2KHX6|CRYM_BOVIN	15.7719	15.4926	15.3853	15.4338	15.7424	15.1903	15.5499	15.4555	-0.0944213	0.00891537	0.656682
sp|Q3T0D0|HNRPK_BOVIN	21.5976	21.7797	21.2716	21.2888	21.6175	21.4558	21.5496	21.454	-0.0956121	0.00914168	0.616479
sp|Q56JV6|TWF1_BOVIN	14.9911	14.7436	13.4636	13.442	14.7529	14.7136	14.3994	14.3028	-0.0965732	0.00932639	0.88734
sp|Q95M18|ENPL_BOVIN	22.9565	23.2726	22.7428	23.3726	22.8655	22.4434	22.9906	22.8938	-0.0967893	0.00936817	0.770178
sp|P21856|GDIA_BOVIN	17.1899	16.1244	16.1244	16.4296	17.0276	15.6902	16.4796	16.3825	-0.0971279	0.00943384	0.862255
sp|Q2KIZ8|MCM6_BOVIN	15.3774	15.3307	15.1384	15.1757	15.3022	15.0766	15.2821	15.1848	-0.0973164	0.00947048	0.377038
sp|Q2TBR6|PFD4_BOVIN	14.0845	14.474	15.4842	14.7816	14.8143	14.1481	14.6809	14.5813	-0.099549	0.00991001	0.842642
sp|Q3SYZ4|SYDC_BOVIN	18.4682	18.276	18.1888	18.1268	18.0515	18.4483	18.311	18.2089	-0.102109	0.0104263	0.525519
sp|Q3ZC84|CNDP2_BOVIN	15.1903	15.4575	15.6243	14.8702	15.6823	15.409	15.424	15.3205	-0.103545	0.0107215	0.720846
sp|P05630|ATPD_BOVIN	19.2166	19.508	19.7669	19.8383	19.5831	18.7576	19.4971	19.393	-0.10414	0.0108452	0.788334
sp|P19534|CADH2_BOVIN	14.6187	15.1832	14.9911	14.9554	14.9843	14.536	14.931	14.8252	-0.10578	0.0111893	0.655903
sp|Q32LC7|G3BP1_BOVIN	17.9806	18.0728	17.8029	18.0448	17.8182	17.675	17.9521	17.846	-0.106086	0.0112543	0.471762
sp|Q3SYT8|NCPR_BOVIN	16.0415	15.6823	15.9648	15.0766	15.9955	16.2968	15.8962	15.7896	-0.1066	0.0113635	0.794488
sp|P80513|MANF_BOVIN	18.7994	19.1839	19.3149	19.2255	19.158	18.5932	19.0994	18.9922	-0.107172	0.0114858	0.693893
sp|Q5E997|CAZA2_BOVIN	15.7115	15.6243	15.2462	15.15	15.409	15.7009	15.5273	15.42	-0.107358	0.0115258	0.641949
sp|P31404|VATA_BOVIN	17.469	17.0764	16.9024	16.9858	17.1056	17.0341	17.1492	17.0418	-0.107408	0.0115366	0.564325
sp|Q3ZBZ8|STIP1_BOVIN	20.4153	20.8177	20.9138	20.8566	20.7564	20.2105	20.7156	20.6078	-0.10781	0.011623	0.691089
sp|P20004|ACON_BOVIN	19.7822	19.527	19.4195	19.3367	19.4828	19.5831	19.5763	19.4675	-0.108735	0.0118232	0.447257
sp|A7MBJ5|CAND1_BOVIN	18.485	18.0975	18.2228	17.6519	18.1532	18.6738	18.2685	18.1596	-0.108817	0.0118411	0.748188
sp|Q0VCA3|LETM1_BOVIN	16.9712	16.9505	17.1432	17.0276	17.2908	16.4169	17.0216	16.9118	-0.10985	0.012067	0.700761
sp|Q5E9A3|PCBP1_BOVIN	20.3116	20.2983	20.2768	20.0053	20.3608	20.1909	20.2956	20.1857	-0.109876	0.0120726	0.346792
sp|Q6EWQ7|IF5A1_BOVIN	21.6175	21.7874	21.6175	21.6175	21.5213	21.5537	21.6741	21.5641	-0.109971	0.0120937	0.157319
sp|A1A4Q4|TMA7_BOVIN	15.7531	16.0309	17.295	16.676	16.1244	15.9469	16.3597	16.2491	-0.110551	0.0122215	0.842873
sp|Q58DA0|PSMD4_BOVIN	17.8129	18.0014	18.0047	18.0267	17.9386	17.5194	17.9396	17.8282	-0.111439	0.0124186	0.545327
sp|Q862I1|RL24_BOVIN	18.7746	18.4928	19.1473	18.2228	18.4302	19.4195	18.8049	18.6909	-0.114017	0.013	0.797141
sp|Q5BIN5|PIN1_BOVIN	13.4247	12.0379	10.7757	14.5577	10.6692	10.6692	12.0794	11.9654	-0.114021	0.0130007	0.94325
sp|P61157|ARP3_BOVIN	19.3472	19.3367	18.8831	18.9577	19.1029	19.1639	19.189	19.0748	-0.114151	0.0130304	0.52649
sp|Q5E958|RS8_BOVIN	18.4566	18.0341	18.0857	17.4081	17.7732	19.0521	18.1921	18.0778	-0.114342	0.0130742	0.835436
sp|P00432|CATA_BOVIN	16.5456	16.483	16.2276	16.1544	16.2503	16.5069	16.4188	16.3039	-0.114894	0.0132006	0.467553
sp|Q29RK4|RD23B_BOVIN	19.5381	19.9032	20.4751	20.2983	19.8884	19.3821	19.9721	19.8562	-0.115873	0.0134267	0.775755
sp|Q1JPJ2|XPP1_BOVIN	17.0072	17.317	17.0582	17.0236	17.1432	16.8662	17.1275	17.011	-0.116472	0.0135656	0.404375
sp|Q08E27|STRBP_BOVIN	15.9719	15.7009	15.6147	15.5107	15.5872	15.8389	15.7625	15.6456	-0.116893	0.013664	0.469118
sp|Q3T0C7|STMN1_BOVIN	20.5632	21.0204	21.7428	20.9599	21.1471	20.8566	21.1088	20.9879	-0.120961	0.0146316	0.749594
sp|Q2YDL5|FKB11_BOVIN	17.0377	16.8763	16.6487	16.2487	16.6323	17.317	16.8542	16.7327	-0.121566	0.0147783	0.732944
sp|A2VE14|SAE1_BOVIN	17.2606	17.383	17.2991	17.1757	17.3538	17.0479	17.3142	17.1925	-0.121778	0.0148299	0.272427
sp|Q2HJH2|RAB1B_BOVIN	19.4681	19.2737	19.1927	19.0743	19.2486	19.2432	19.3115	19.1887	-0.122784	0.015076	0.285798
sp|Q3ZBV1|IST1_BOVIN	14.474	15.9719	15.5653	14.8487	15.4384	15.3554	15.3371	15.2141	-0.122926	0.0151109	0.811917
sp|Q1JPB0|ILEU_BOVIN	17.675	17.7815	17.3475	17.469	17.582	17.383	17.6013	17.478	-0.123362	0.0152183	0.436225
sp|Q9XSJ4|ENOA_BOVIN	22.3507	22.5027	22.1323	22.0136	22.2775	22.3239	22.3286	22.205	-0.123548	0.015264	0.44093
sp|Q2KIW9|KCY_BOVIN	16.8763	17.1939	17.2574	17.0413	17.065	16.8506	17.1092	16.9856	-0.123549	0.0152644	0.414994
sp|Q3T0C8|PDLI2_BOVIN	14.3535	14.6055	14.6672	15.0826	14.4378	13.7327	14.5421	14.4177	-0.124372	0.0154684	0.772183
sp|Q2KJH9|AL9A1_BOVIN	17.7055	17.7677	17.7516	17.6691	17.5209	17.6611	17.7416	17.617	-0.124593	0.0155233	0.073244
sp|Q27977|ITA5_BOVIN	15.1559	15.694	15.3184	16.0762	15.1265	14.5901	15.3894	15.2643	-0.125156	0.0156641	0.800197
sp|Q0VCY0|AT2A1_BOVIN	14.1941	14.4378	14.6598	13.9149	14.3004	14.7006	14.4306	14.3053	-0.125274	0.0156937	0.659521
sp|Q3SYU7|TNPO1_BOVIN	15.7623	15.3815	15.694	14.939	15.4718	16.0509	15.6126	15.4872	-0.12538	0.0157201	0.732331
sp|P10096|G3P_BOVIN	23.8675	23.4912	23.2726	23.1093	23.3726	23.7696	23.5438	23.4172	-0.126611	0.0160304	0.650358
sp|Q148C9|HEBP1_BOVIN	18.4111	18.5559	18.4302	18.6072	18.5897	17.8182	18.4657	18.3383	-0.127377	0.0162248	0.654761
sp|Q32L92|CNN3_BOVIN	15.3022	15.9867	15.8772	15.9036	15.6452	15.231	15.722	15.5933	-0.128758	0.0165786	0.678851
sp|P27214|ANX11_BOVIN	15.2969	15.6738	15.2215	15.2125	15.142	15.4469	15.3974	15.2672	-0.130217	0.0169564	0.480422
sp|P31039|SDHA_BOVIN	15.8589	15.502	15.6624	15.8589	15.1107	15.6624	15.6744	15.544	-0.130419	0.0170092	0.624842
sp|Q3T035|ARPC3_BOVIN	18.0103	16.885	17.221	16.9645	17.2483	17.5072	17.3721	17.24	-0.1321	0.0174503	0.738119
sp|P52505|ACPM_BOVIN	17.5667	18.2312	19.199	18.7014	18.2907	17.6076	18.3323	18.1999	-0.132418	0.0175344	0.828078
sp|P30932|CD9_BOVIN	8.3116	17.1149	17.3376	15.6585	8.6714	18.0341	14.2547	14.1213	-0.133358	0.0177843	0.975552
sp|P08814|PTMS_BOVIN	18.9577	19.5774	20.7564	19.6835	19.8027	19.3989	19.7638	19.6284	-0.135473	0.0183529	0.81459
sp|Q3SZQ6|RL32_BOVIN	17.1474	17.1899	17.6916	17.1299	16.7785	17.7087	17.343	17.2057	-0.137253	0.0188383	0.692404
sp|Q2HJD7|3HIDH_BOVIN	16.3351	16.2331	16.1732	15.9867	16.1691	16.1732	16.2471	16.1097	-0.137459	0.0188948	0.150998
sp|Q29626|PTGIS_BOVIN	18.9445	18.3642	18.7746	18.0728	18.3984	19.199	18.6944	18.5568	-0.137632	0.0189425	0.733098
sp|Q66WT7|CAV2_BOVIN	15.8914	15.7531	16.2416	15.231	16.0004	16.2416	15.962	15.8243	-0.137715	0.0189655	0.704245
sp|A5D7D1|ACTN4_BOVIN	22.4434	22.6727	22.2775	22.6131	22.3507	22.0136	22.4645	22.3258	-0.138739	0.0192485	0.541151
sp|A6QPI6|TOM22_BOVIN	16.0139	15.9584	15.3957	15.7115	15.9036	15.3307	15.7893	15.6486	-0.140764	0.0198146	0.616296
sp|Q9XSG3|IDHC_BOVIN	21.0909	21.1471	20.7106	21.0909	20.8836	20.5487	20.9829	20.841	-0.141822	0.0201134	0.53495
sp|Q5E9C2|DAD1_BOVIN	14.771	13.815	14.8487	13.7327	14.4784	14.7973	14.4782	14.3361	-0.142127	0.0202	0.771924
sp|O97764|QOR_BOVIN	16.0564	15.9469	15.6902	15.6334	15.4926	16.1353	15.8978	15.7538	-0.144062	0.0207539	0.553797
sp|Q148J6|ARPC4_BOVIN	18.0155	17.7732	17.675	17.532	17.596	17.9009	17.8213	17.6763	-0.144977	0.0210182	0.394968
sp|P48644|AL1A1_BOVIN	23.1789	22.9565	22.7854	22.6727	22.7428	23.07	22.9736	22.8285	-0.14512	0.0210597	0.434513
sp|P62998|RAC1_BOVIN	17.2779	17.0413	17.2483	16.483	17.0413	17.6045	17.1891	17.0429	-0.146225	0.0213817	0.682538
sp|Q3ZCK3|BPNT1_BOVIN	15.6668	15.6034	15.6738	15.2969	15.806	15.3999	15.648	15.5009	-0.147063	0.0216276	0.401981
sp|P61955|SUMO2_BOVIN	17.7437	18.2818	18.749	18.3718	18.1177	17.8414	18.2582	18.1103	-0.147838	0.021856	0.675851
sp|Q3SZF3|HNRH2_BOVIN	17.5606	17.612	17.2606	17.2014	17.414	17.374	17.4777	17.3298	-0.147914	0.0218787	0.310599
sp|P36225-3|MAP4_BOVIN	20.9138	20.9948	21.5213	21.0204	21.0784	20.8836	21.1433	20.9941	-0.149182	0.0222554	0.49513
sp|Q32PF3|PCNP_BOVIN	12.438	13.6867	14.1238	13.5202	13.0272	13.251	13.4162	13.2661	-0.150003	0.022501	0.789211
sp|P34942|NDUAA_BOVIN	15.231	13.4113	14.1481	15.3999	11.9246	15.0099	14.2635	14.1115	-0.152025	0.0231115	0.906817
sp|Q32PI5|2AAA_BOVIN	19.1029	19.3703	18.5897	18.8125	19.26	18.5302	19.021	18.8675	-0.153432	0.0235414	0.649059
sp|Q58DW5|RL5_BOVIN	19.5677	19.1927	19.0952	18.726	18.8632	19.8027	19.2852	19.1306	-0.154599	0.0239009	0.695791
sp|Q08DA1|AT1A1_BOVIN	19.26	19.3149	18.8957	18.4566	19.1839	19.3642	19.1569	19.0016	-0.155283	0.0241128	0.639629
sp|Q9N0K1|CD47_BOVIN	14.7006	14.7136	12.0379	13.9281	12.438	14.6187	13.8174	13.6616	-0.155784	0.0242687	0.894038
sp|P79110|TXTP_BOVIN	14.327	13.5669	14.159	13.1764	13.7936	14.6147	14.0176	13.8615	-0.156076	0.0243596	0.759493
sp|Q3T165|PHB_BOVIN	19.2377	19.0108	18.885	18.385	19.1639	19.1141	19.0445	18.8877	-0.156874	0.0246093	0.595083
sp|O02675|DPYL2_BOVIN	22.3239	22.2693	21.8367	21.7874	21.9388	22.2318	22.1433	21.986	-0.157286	0.024739	0.479515
sp|Q2HJ54|PIPNA_BOVIN	16.3581	16.4094	15.9399	16.1353	16.1044	15.9867	16.2358	16.0755	-0.16033	0.0257057	0.360611
sp|Q5E9F8|H33_BOVIN	10.5865	11.8446	10.5865	12.7456	8.94734	10.8422	11.0059	10.845	-0.16087	0.0258791	0.897622
sp|A7MBG0|PURA2_BOVIN	18.7576	18.385	18.2166	18.1532	18.1324	18.5897	18.4531	18.2918	-0.161294	0.0260157	0.5015
sp|P13620|ATP5H_BOVIN	19.7486	20.0483	20.1289	19.9739	19.9594	19.508	19.9753	19.8138	-0.161502	0.0260829	0.447094
sp|Q3ZC10|SMD1_BOVIN	10.4626	11.0889	8.94734	10.6692	9.14372	10.2006	10.1663	10.0045	-0.161759	0.0261658	0.845751
sp|Q58D08|P5CR3_BOVIN	17.3631	17.6453	17.317	17.3945	17.4609	16.9802	17.4418	17.2786	-0.163246	0.0266491	0.420581
sp|Q2HJ60|ROA2_BOVIN	20.2349	19.9462	20.4528	20.0316	19.8137	20.2983	20.2113	20.0478	-0.163479	0.0267253	0.465538
sp|P26779|SAP_BOVIN	24.8327	24.8327	24.8327	24.8327	24.8327	24.3419	24.8327	24.6691	-0.163604	0.0267661	0.373901
sp|O02751|CFDP2_BOVIN	19.8383	19.9109	19.9032	19.5831	19.6835	19.8884	19.8841	19.7183	-0.165825	0.027498	0.148301
sp|Q5EAB4|CHID1_BOVIN	10.8687	13.0272	13.5983	12.8826	13.1902	10.9238	12.4981	12.3322	-0.165882	0.0275169	0.886718
sp|P53712|ITB1_BOVIN	20.4528	20.6605	20.6361	20.5975	20.4528	20.2007	20.5832	20.417	-0.166165	0.0276107	0.280184
sp|Q5E9D0|IF2B_BOVIN	17.1544	17.295	17.5072	17.2779	17.1838	16.9947	17.3189	17.1521	-0.166741	0.0278025	0.275427
sp|P29473|NOS3_BOVIN	18.0728	17.6611	17.8129	17.438	17.7191	17.8887	17.8489	17.6819	-0.166989	0.0278854	0.401577
sp|Q58CQ2|ARC1B_BOVIN	17.3104	17.0377	17.1299	16.953	16.8662	17.1574	17.1594	16.9922	-0.167167	0.0279449	0.228768
sp|Q3T102|EIF3E_BOVIN	17.3232	17.2119	17.0236	17.1899	16.8578	17.0072	17.1862	17.0183	-0.167932	0.028201	0.265621
sp|Q5E936|TXD12_BOVIN	17.6953	18.1177	18.5488	18.5302	17.957	17.3692	18.1206	17.9521	-0.168498	0.0283915	0.706151
sp|Q29S11|NUCKS_BOVIN	16.8691	17.414	18.385	17.6916	17.2991	17.1716	17.5561	17.3874	-0.168658	0.0284454	0.73792
sp|Q2KIE6|HMCS2_BOVIN	14.977	15.1166	15.1559	15.3815	14.7288	14.6322	15.0831	14.9142	-0.16898	0.0285542	0.522701
sp|Q27971|CAN2_BOVIN	20.2105	20.0232	19.7486	19.7136	19.737	20.0232	19.9941	19.8246	-0.169494	0.0287283	0.36754
sp|Q3SYX9|ARPC5_BOVIN	17.9445	18.0654	17.7595	17.7121	17.7516	17.7924	17.9231	17.7521	-0.171066	0.0292634	0.136277
sp|P11179|ODO2_BOVIN	18.7778	18.5897	18.4947	18.1995	18.5932	18.5488	18.6207	18.4472	-0.173591	0.0301338	0.31082
sp|P38409|GNA11_BOVIN	14.6598	14.877	14.858	14.6322	14.1238	15.1166	14.7983	14.6242	-0.174082	0.0303044	0.586734
sp|Q3ZBV2|DD19A_BOVIN	15.5926	15.4171	15.4926	15.5967	15.2036	15.1757	15.5008	15.3253	-0.175458	0.0307855	0.293211
sp|Q3ZBL4|LZTL1_BOVIN	15.9648	16.1278	16.474	16.3261	16.2487	15.4632	16.1889	16.0127	-0.176165	0.031034	0.604557
sp|A6H768|GALK1_BOVIN	16.1467	16.1044	15.8312	15.6034	15.9399	16.0047	16.0274	15.8493	-0.178093	0.0317172	0.325097
sp|Q56K04|CRIP1_BOVIN	18.3642	18.8632	19.3642	19.5381	18.2876	18.2312	18.8639	18.6856	-0.178228	0.0317653	0.746741
sp|A5PK39|TPP2_BOVIN	14.4949	14.3004	14.4432	14.0845	14.1648	14.448	14.4128	14.2324	-0.180423	0.0325524	0.221352
sp|Q28165|PABP2_BOVIN	15.6243	15.6511	16.7258	15.4384	15.9584	16.0616	16.0004	15.8195	-0.180912	0.0327291	0.682459
sp|P63097|GNAI1_BOVIN	17.374	17.2606	17.1939	16.7258	17.1899	17.3631	17.2762	17.0929	-0.183226	0.0335719	0.405824
sp|P31976|EZRI_BOVIN	17.4729	17.2699	17.3232	16.9405	17.1544	17.4179	17.3553	17.1709	-0.184379	0.0339956	0.288695
sp|Q56JX6|RS28_BOVIN	18.7383	19.0386	19.4294	19.1141	18.9108	18.627	19.0688	18.884	-0.184813	0.0341557	0.49249
sp|P62866|RS30_BOVIN	16.6956	16.3913	17.4258	16.0616	16.0214	17.8712	16.8376	16.6514	-0.186156	0.034654	0.798651
sp|P00426|COX5A_BOVIN	19.2486	19.5677	20.0483	19.4399	19.5497	19.3149	19.6215	19.4348	-0.186697	0.0348557	0.483636
sp|O46629|ECHB_BOVIN	15.9867	15.6091	15.6668	15.3022	15.4338	15.9648	15.7542	15.5669	-0.187272	0.0350709	0.468589
sp|Q71SP7|FAS_BOVIN	20.395	19.828	19.8884	19.6745	19.7822	20.0873	20.0371	19.848	-0.18915	0.0357779	0.434889
sp|Q3SZ73|ABHDB_BOVIN	14.7816	14.9066	14.2843	14.1648	14.3816	14.858	14.6575	14.4681	-0.189393	0.0358697	0.534984
sp|P13621|ATPO_BOVIN	19.2432	18.9184	18.9299	18.3294	18.851	19.3367	19.0305	18.839	-0.191488	0.0366675	0.569831
sp|Q3T189|SDHB_BOVIN	18.2647	18.5245	17.6076	17.837	18.2228	17.7553	18.1323	17.9384	-0.193922	0.0376056	0.563844
sp|P61603|CH10_BOVIN	21.3379	21.5537	22.2693	21.8866	21.25	21.4368	21.7203	21.5245	-0.19577	0.0383258	0.594552
sp|P61085|UBE2K_BOVIN	15.9777	16.3517	16.0509	16.2167	15.6034	15.9719	16.1268	15.9307	-0.196087	0.0384502	0.406942
sp|Q5W9D7|QKI_BOVIN	17.7595	17.9501	18.6856	17.9154	18.276	17.612	18.1317	17.9344	-0.197292	0.0389242	0.59432
sp|Q0P570|MVD1_BOVIN	16.2503	16.0004	15.7345	15.8511	15.7981	15.7424	15.9951	15.7972	-0.197876	0.0391548	0.263395
sp|Q29RK1|CISY_BOVIN	18.8831	18.8088	18.5245	18.102	18.7893	18.726	18.7388	18.5391	-0.199713	0.0398855	0.460783
sp|Q3SYU9|MVP_BOVIN	19.158	18.6901	18.6493	18.3068	18.6856	18.8957	18.8325	18.6294	-0.20307	0.0412375	0.440398
sp|P13213|SPRC_BOVIN	19.7136	20.1113	20.4969	20.4969	19.9274	19.2822	20.1073	19.9022	-0.205094	0.0420634	0.648924
sp|P08760|KAD3_BOVIN	18.3294	18.4602	18.0911	18.146	18.2483	17.8681	18.2936	18.0875	-0.20611	0.0424812	0.258926
sp|O46414|FRIH_BOVIN	17.2886	17.374	17.0968	17.7553	16.8319	16.5507	17.2531	17.046	-0.207168	0.0429185	0.608165
sp|Q3T0E5|APMAP_BOVIN	16.1141	15.9358	15.9554	15.9358	15.5967	15.8511	16.0017	15.7945	-0.207227	0.042943	0.149868
sp|P00829|ATPB_BOVIN	22.8655	22.6131	22.4013	22.1117	22.4013	22.7428	22.6266	22.4186	-0.208062	0.0432897	0.410149
sp|Q2TBW7|SNX2_BOVIN	17.532	17.8887	17.3538	17.5209	17.5072	17.1149	17.5915	17.381	-0.210527	0.0443214	0.364633
sp|A7MB62|ARP2_BOVIN	19.3367	19.0211	19.0743	18.7893	18.726	19.2737	19.144	18.9297	-0.214369	0.0459543	0.341129
sp|A5D7A0|EFHD2_BOVIN	15.5185	15.9192	16.4904	16.8578	15.869	14.5577	15.976	15.7615	-0.214548	0.0460309	0.781539
sp|Q5E938|EIF1_BOVIN	16.1204	16.5201	16.9802	16.3849	16.4094	16.1818	16.5402	16.3254	-0.214883	0.0461746	0.452871
sp|A5PK45|GT251_BOVIN	16.483	16.1925	16.1101	15.6243	16.262	16.2503	16.2619	16.0455	-0.216331	0.0467992	0.41675
sp|A6QPY0|OST48_BOVIN	17.8887	17.2779	17.5433	16.8128	17.2606	17.9838	17.57	17.3524	-0.21755	0.0473278	0.601535
sp|Q3MHN0|PSB6_BOVIN	18.5396	18.7095	18.5396	18.3611	18.5559	18.2166	18.5963	18.3779	-0.218389	0.0476939	0.126529
sp|P80311|PPIB_BOVIN	21.5537	21.4871	21.1471	21.1111	21.0604	21.3597	21.396	21.1771	-0.218891	0.0479133	0.233773
sp|P68002|VDAC2_BOVIN	20.1113	19.26	19.7863	19.0521	19.3262	20.1195	19.7192	19.4992	-0.219966	0.0483849	0.615827
sp|P26884|FKBP3_BOVIN	16.7004	16.9405	17.532	16.9155	16.8506	16.7453	17.0576	16.8371	-0.220503	0.0486216	0.431011
sp|A4IF69|NHLC2_BOVIN	13.5669	15.2125	15.1265	12.438	15.4171	15.3853	14.6353	14.4135	-0.221861	0.0492222	0.853057
sp|Q95114|MFGM_BOVIN	15.7919	15.3089	15.231	15.2462	15.0601	15.3479	15.4439	15.2181	-0.225855	0.0510106	0.310387
sp|P42029|NDUA8_BOVIN	16.9947	17.0072	16.5968	16.7609	17.265	15.8914	16.8662	16.6391	-0.227127	0.0515868	0.619941
sp|Q2HJH3|CK054_BOVIN	15.1335	15.0427	14.6147	14.5697	15.0427	14.4949	14.9303	14.7024	-0.227851	0.051916	0.386315
sp|Q5E9X4|LRC59_BOVIN	20.0619	20.0619	19.6307	19.158	20.1195	19.7919	19.9182	19.6898	-0.228397	0.0521652	0.510703
sp|P51176|TGM2_BOVIN	18.749	18.4566	18.3108	18.2907	18.1086	18.4302	18.5055	18.2765	-0.228971	0.0524277	0.223192
sp|Q17QE2|LMCD1_BOVIN	16.1818	16.5507	16.3661	16.0509	16.2331	16.1244	16.3662	16.1361	-0.230051	0.0529236	0.125161
sp|O97680|THIO_BOVIN	21.5695	22.198	23.1093	22.198	22.1323	21.8541	22.2923	22.0615	-0.230788	0.0532632	0.641698
sp|Q5E9T9|RTCB_BOVIN	18.2483	18.1995	18.1086	17.4446	18.0448	18.3611	18.1854	17.9502	-0.235272	0.0553529	0.435661
sp|Q2KIY7|BT3L4_BOVIN	16.7258	16.8319	17.2014	16.6487	16.9288	16.474	16.9197	16.6838	-0.235872	0.0556356	0.294676
sp|Q2HJG5|VPS35_BOVIN	17.7087	17.6076	16.9505	16.7372	17.383	17.438	17.4223	17.1861	-0.236206	0.0557933	0.510396
sp|Q8WMY2|FPPS_BOVIN	18.3671	18.2597	17.9921	17.6453	17.8928	18.3671	18.2063	17.9684	-0.237904	0.0565984	0.376451
sp|Q3SZ68|LTOR5_BOVIN	15.409	15.8853	16.3913	16.0564	15.6902	15.2215	15.8952	15.656	-0.239164	0.0571993	0.555882
sp|Q2TBX6|PSB1_BOVIN	17.7249	17.7516	17.4331	17.3919	17.4446	17.3538	17.6365	17.3968	-0.239789	0.0574986	0.0851692
sp|Q5E9D3|MIC19_BOVIN	15.806	16.2707	16.1204	15.6668	16.0702	15.7345	16.0657	15.8238	-0.241871	0.0585015	0.261565
sp|P00126|QCR6_BOVIN	17.6519	18.2399	18.9238	18.5897	18.3181	17.1757	18.2718	18.0278	-0.244018	0.059545	0.68967
sp|P20821|GCSH_BOVIN	16.1278	17.0894	17.6453	17.3538	16.769	16.0004	16.9542	16.7077	-0.246423	0.0607241	0.698424
sp|Q2T9W6|LRRF2_BOVIN	15.15	15.5967	16.2819	15.8162	15.3307	15.1335	15.6762	15.4268	-0.249404	0.0622021	0.554024
sp|P84080|ARF1_BOVIN	16.5331	15.9135	15.9777	15.7531	15.8247	16.092	16.1415	15.8899	-0.251541	0.063273	0.320701
sp|Q0P5K3|UBE2N_BOVIN	18.2095	18.3381	18.3544	17.9501	18.1864	18.0103	18.3007	18.0489	-0.251724	0.0633652	0.0406485
sp|A2VE53|IKIP_BOVIN	16.885	16.9155	16.7004	16.5456	16.6527	16.5456	16.8336	16.5813	-0.252269	0.0636399	0.0294914
sp|Q1JPH6|IF4H_BOVIN	18.3068	18.4255	18.8739	18.0341	18.5488	18.2597	18.5354	18.2809	-0.254511	0.0647761	0.3269
sp|Q3T0R1|RS18_BOVIN	19.6614	19.6949	19.6614	19.3014	18.9577	19.9875	19.6726	19.4156	-0.257017	0.0660577	0.443941
sp|Q3SZI6|RPN2_BOVIN	15.8162	16.6323	16.1467	16.4641	15.2424	16.1141	16.1984	15.9402	-0.258194	0.0666639	0.583685
sp|Q3Y5Z3|ADIPO_BOVIN	18.8125	18.5633	18.276	18.7423	18.514	17.6179	18.5506	18.2914	-0.259183	0.0671756	0.529073
sp|Q5E9F9|PRS7_BOVIN	18.1048	18.1403	18.2876	17.9669	18.0911	17.6863	18.1776	17.9147	-0.262852	0.0690911	0.117627
sp|Q3SZ19|PSMD9_BOVIN	17.1056	17.3475	17.7249	16.9288	17.3232	17.1355	17.3927	17.1292	-0.263481	0.0694224	0.284094
sp|Q2KJG3|SYNC_BOVIN	17.634	17.3692	17.4081	16.885	17.2386	17.4945	17.4704	17.206	-0.264409	0.0699122	0.24671
sp|P07107|ACBP_BOVIN	21.0204	21.3379	21.9388	21.7514	20.9599	20.7873	21.4324	21.1662	-0.266166	0.0708442	0.542935
sp|A6H7B5|CSN3_BOVIN	15.142	15.1757	14.3908	14.416	14.4874	15.0025	14.9028	14.6353	-0.267512	0.0715627	0.444752
sp|Q2HJ89|FKB10_BOVIN	20.1711	20.4609	19.9462	20.3863	19.7863	19.6005	20.1927	19.9244	-0.268366	0.0720202	0.39215
sp|Q3T160|NPM_BOVIN	20.9369	21.0909	21.2236	21.3088	20.8177	20.3116	21.0838	20.8127	-0.271089	0.073489	0.416672
sp|Q32PF2|ACLY_BOVIN	18.9072	18.7423	18.2312	18.1771	18.5047	18.385	18.6269	18.3556	-0.271295	0.0736009	0.294146
sp|Q2KID7|OSTC_BOVIN	15.2189	14.0611	14.4784	13.7936	14.2088	14.939	14.5861	14.3138	-0.272326	0.0741613	0.597964
sp|Q2KII4|ELOC_BOVIN	15.7649	15.7208	15.6511	15.6738	15.3554	15.2902	15.7122	15.4398	-0.272443	0.0742253	0.0911996
sp|P07514|NB5R3_BOVIN	19.2737	18.9445	19.0108	18.5047	18.8325	19.0743	19.0763	18.8038	-0.272488	0.0742496	0.231338
sp|Q5EAC6|CDC37_BOVIN	17.9154	18.0215	17.7292	17.7882	17.8763	17.1838	17.8887	17.6161	-0.272592	0.0743065	0.308433
sp|A7Z035|EPN4_BOVIN	15.0766	15.5521	15.0203	14.8988	14.9554	14.977	15.2163	14.9437	-0.272598	0.0743094	0.184612
sp|P62803|H4_BOVIN	23.985	23.6133	23.985	23.2726	23.6133	23.8675	23.8611	23.5845	-0.276609	0.0765124	0.26243
sp|P00428|COX5B_BOVIN	18.3181	18.6493	19.5497	18.9184	18.6598	18.1048	18.839	18.561	-0.278001	0.0772845	0.561247
sp|P41541|USO1_BOVIN	17.6262	17.7292	17.8681	17.454	17.481	17.4446	17.7412	17.4599	-0.281298	0.0791283	0.0165918
sp|Q3ZBU3|TEDC2_BOVIN	18.7014	18.3671	18.4255	17.9921	18.0975	18.5559	18.498	18.2152	-0.282783	0.079966	0.233024
sp|P10103|HMGB1_BOVIN	19.8137	20.1415	20.4609	19.9462	19.7919	19.828	20.1387	19.8554	-0.283281	0.0802484	0.215202
sp|A3KN12|PUR8_BOVIN	13.1764	13.3796	13.3919	12.9535	12.5258	13.6165	13.316	13.0319	-0.284028	0.0806718	0.43134
sp|Q0Z7W6|TMX1_BOVIN	17.065	17.2908	17.2699	16.8319	16.918	17.0236	17.2086	16.9245	-0.284035	0.0806761	0.0353532
sp|Q9TR36|PIPNB_BOVIN	14.6878	14.3908	14.1648	14.159	14.1381	14.0939	14.4144	14.1303	-0.28414	0.0807354	0.136168
sp|A1A4Q2|PRXD1_BOVIN	14.3378	15.0826	14.8988	15.0539	14.0394	14.3734	14.7731	14.4889	-0.28419	0.0807642	0.488821
sp|Q5KR48|TPM2_BOVIN	17.481	18.0047	18.6072	18.0654	17.8618	17.3104	18.031	17.7459	-0.285082	0.0812717	0.511279
sp|P42026|NDUS7_BOVIN	15.4237	14.9911	15.1689	14.3004	14.8915	15.5343	15.1946	14.9087	-0.285834	0.0817012	0.491392
sp|Q08DU9|HP1B3_BOVIN	15.9358	16.2647	15.8589	15.3687	15.502	16.3184	16.0198	15.7297	-0.290082	0.0841476	0.418465
sp|Q28034|GLU2B_BOVIN	19.828	20.1289	20.2488	20.0786	19.7294	19.527	20.0686	19.7783	-0.290248	0.0842439	0.22787
sp|P18203|FKB1A_BOVIN	20.1415	20.3116	20.7408	20.5148	20.1113	19.6949	20.398	20.107	-0.290939	0.0846453	0.38182
sp|Q2KHZ4|MIA40_BOVIN	13.815	14.7529	15.6034	14.5901	14.5697	14.1381	14.7238	14.4326	-0.291166	0.0847778	0.616526
sp|O18956|ENTP1_BOVIN	18.5633	18.7994	18.514	18.3108	18.4157	18.2706	18.6256	18.3324	-0.293223	0.0859799	0.0403777
sp|Q3ZBW5|RHOB_BOVIN	12.5482	13.894	13.1902	12.4739	11.7065	14.5697	13.2108	12.9167	-0.294089	0.0864886	0.769973
sp|Q3T0L2|ERP44_BOVIN	18.0857	18.4302	17.7677	17.9009	18.0155	17.4729	18.0946	17.7964	-0.29811	0.0888698	0.303484
sp|Q3SZF2|ARF4_BOVIN	18.6856	18.5302	18.2647	18.1403	18.1048	18.3294	18.4935	18.1915	-0.301982	0.0911932	0.0993481
sp|Q29RV1|PDIA4_BOVIN	20.1538	20.0053	19.9875	19.6005	19.8509	19.7863	20.0489	19.7459	-0.30299	0.0918029	0.029855
sp|Q3B7M5|LASP1_BOVIN	20.5487	20.7106	21.1964	20.1113	20.8356	20.5975	20.8185	20.5148	-0.30376	0.09227	0.351934
sp|Q3T0L7|RL28_BOVIN	17.6045	17.2014	17.469	16.0047	17.2469	18.1086	17.4249	17.1201	-0.304876	0.0929492	0.649693
sp|Q2KJJ8|PLD3_BOVIN	17.5779	17.634	17.3416	16.9334	17.3631	17.3416	17.5178	17.2127	-0.305121	0.093099	0.139959
sp|P52175|NDKA2_BOVIN	16.1396	16.2416	16.1544	15.7812	15.8772	15.9584	16.1785	15.8723	-0.306268	0.0938002	0.00708923
sp|P62894|CYC_BOVIN	18.7169	19.0743	19.4399	19.2486	18.7383	18.3181	19.077	18.7683	-0.308713	0.0953034	0.415873
sp|Q3ZBL5|PTH2_BOVIN	15.4926	14.8702	12.5258	11.3376	15.1384	15.4842	14.2962	13.9867	-0.309481	0.0957782	0.856609
sp|Q3T0F7|MTPN_BOVIN	17.1257	17.4642	18.1721	16.6527	18.1403	17.0377	17.5873	17.2769	-0.310402	0.0963497	0.5975
sp|P61257|RL26_BOVIN	18.8385	18.5994	18.9577	18.0215	18.3642	19.0617	18.7985	18.4825	-0.316082	0.0999078	0.384079
sp|A7MBC2|PDXD1_BOVIN	13.2728	13.5778	13.6292	13.2728	12.7733	13.4811	13.4933	13.1757	-0.317534	0.100828	0.252428
sp|Q05752|NDUA7_BOVIN	15.2693	15.409	15.2252	14.8811	15.0826	14.9843	15.3011	14.9827	-0.318477	0.101428	0.0166248
sp|A2VE99|SEP11_BOVIN	17.2991	17.3232	17.0036	16.946	16.7572	16.9645	17.2086	16.8892	-0.319358	0.101989	0.0592728
sp|P14790|68MP_BOVIN	16.5156	16.1889	16.3351	15.9648	15.8312	16.2819	16.3465	16.0259	-0.320564	0.102761	0.121757
sp|P19483|ATPA_BOVIN	22.6727	21.9658	22.2318	21.3928	21.9837	22.5318	22.2901	21.9694	-0.32067	0.102829	0.45512
sp|P00129|QCR7_BOVIN	17.4642	17.7121	18.0728	17.7292	17.3919	17.1617	17.7497	17.4276	-0.322122	0.103763	0.253316
sp|P61420|VA0D1_BOVIN	16.5561	16.4247	16.1889	15.4171	16.1976	16.584	16.3899	16.0662	-0.323626	0.104734	0.419027
sp|Q1RMU3|P4HA1_BOVIN	17.8029	17.8505	17.4729	18.1606	17.3475	16.6412	17.7088	17.3831	-0.325667	0.106059	0.513478
sp|Q29RL9|TCEA1_BOVIN	13.0272	13.8718	14.184	13.815	13.318	12.9675	13.6943	13.3668	-0.327486	0.107247	0.483058
sp|Q0III3|DC1I2_BOVIN	17.5194	17.5667	17.7882	17.1149	17.3692	17.4013	17.6247	17.2951	-0.32961	0.108643	0.0549686
sp|Q32LP2|RADI_BOVIN	17.9921	17.7882	17.9669	17.5518	17.5433	17.6453	17.9157	17.5801	-0.335584	0.112617	0.00959138
sp|Q56JV9|RS3A_BOVIN	20.8836	20.6823	20.5148	19.7863	20.2599	21.0204	20.6935	20.3556	-0.337983	0.114232	0.418311
sp|Q17QC0|PGRC1_BOVIN	18.1086	18.2166	18.4566	17.6611	17.9764	18.1268	18.2606	17.9214	-0.339122	0.115004	0.119144
sp|Q9XSK7|HDGF_BOVIN	18.2344	18.6072	19.6835	18.627	18.4602	18.4157	18.8417	18.501	-0.340739	0.116103	0.481151
sp|Q3SZK8|NHRF1_BOVIN	14.1481	14.6147	15.1757	14.3962	14.2312	14.2843	14.6462	14.3039	-0.342283	0.117157	0.318973
sp|P02465|CO1A2_BOVIN	15.7812	16.0374	16.3081	16.1278	15.6511	15.3184	16.0422	15.6991	-0.343139	0.117744	0.287389
sp|Q2M2T1|H2B1K_BOVIN	22.4013	22.1323	22.4434	21.8541	21.803	22.2775	22.3257	21.9782	-0.347423	0.120703	0.124534
sp|Q3SWY2|ILK_BOVIN	16.4641	16.6527	16.0616	15.6511	16.5069	15.9777	16.3928	16.0452	-0.347586	0.120816	0.316983
sp|Q3T0K1|CALU_BOVIN	21.0604	21.4558	22.3239	21.6893	21.2716	20.8356	21.6134	21.2655	-0.347888	0.121026	0.480081
sp|A6QLP2|SAHH3_BOVIN	15.1689	15.3022	15.0099	14.6598	14.6055	15.1689	15.1603	14.8114	-0.348914	0.121741	0.153331
sp|P68252|1433G_BOVIN	18.4302	18.485	18.1324	17.5278	18.1888	18.2818	18.3492	17.9995	-0.349768	0.122337	0.251897
sp|Q2KJ44|PTPA_BOVIN	14.4874	14.636	14.0394	14.3816	13.4113	14.3176	14.3876	14.0369	-0.350732	0.123013	0.38627
sp|P63212|GBG2_BOVIN	15.0099	15.2036	15.4469	15.2902	14.5577	14.7529	15.2201	14.8669	-0.353182	0.124738	0.235038
sp|P79342|S10AD_BOVIN	13.8802	14.3535	15.0539	14.2495	13.8538	14.1238	14.4292	14.0757	-0.353529	0.124983	0.382135
sp|A4FUG8|RABE2_BOVIN	15.2125	15.0703	15.7719	14.9843	14.7436	15.2601	15.3516	14.996	-0.355585	0.126441	0.244723
sp|Q9MZ08|BCAM_BOVIN	17.6212	17.596	17.487	17.2483	17.2014	17.1789	17.5681	17.2095	-0.358546	0.128555	0.00145773
sp|Q5E9J1|HNRPF_BOVIN	17.9386	18.1606	17.7191	17.7677	17.675	17.2908	17.9394	17.5779	-0.361588	0.130746	0.135484
sp|P40673|HMGB2_BOVIN	17.582	18.1888	19.0617	18.0975	17.8129	17.837	18.2775	17.9158	-0.361695	0.130823	0.456304
sp|Q3ZBM5|SNX5_BOVIN	14.673	15.4338	14.8811	14.4432	14.8253	14.6228	14.9959	14.6304	-0.365519	0.133604	0.221155
sp|P11966|ODPB_BOVIN	18.2876	18.1268	17.7732	17.5433	17.7677	17.7677	18.0626	17.6929	-0.369653	0.136643	0.0944263
sp|Q3ZBU2|CISD1_BOVIN	15.7208	15.2693	15.7009	14.7393	14.8051	16.0309	15.5637	15.1917	-0.371941	0.13834	0.450344
sp|Q0P569|NUCB1_BOVIN	19.508	19.9922	20.8356	20.2768	19.7669	19.1725	20.1119	19.7387	-0.373217	0.139291	0.498717
sp|P52193|CALR_BOVIN	21.7428	22.0748	22.198	21.5695	21.8367	21.4871	22.0052	21.6311	-0.374095	0.139947	0.095375
sp|Q6Y1E2|PLP2_BOVIN	15.8431	14.8487	15.4171	13.894	14.6598	16.4296	15.3696	14.9945	-0.375165	0.140749	0.665126
sp|P13753|HA1B_BOVIN	21.4871	21.6175	21.0204	20.8356	21.1637	20.9948	21.375	20.998	-0.376972	0.142108	0.13906
sp|A2VDN6|SF3A1_BOVIN	12.3094	12.9756	12.9756	12.9675	11.7818	12.3779	12.7535	12.3757	-0.377754	0.142698	0.406933
sp|Q3MHL8|SMAP_BOVIN	15.0539	15.4632	16.1622	15.6823	15.1832	14.673	15.5598	15.1795	-0.380315	0.144639	0.431721
sp|Q08E11|PPIC_BOVIN	14.6455	14.1238	14.1381	15.5388	14.7393	11.4823	14.3025	13.9201	-0.38234	0.146184	0.775373
sp|Q3T0Q6|CNBP_BOVIN	17.612	18.102	18.6598	18.0911	17.9154	17.2069	18.1246	17.7378	-0.386794	0.149609	0.394472
sp|Q3ZBD9|MARE1_BOVIN	15.984	16.5018	16.1141	15.9192	15.7208	15.7919	16.2	15.8106	-0.389358	0.1516	0.0789099
sp|Q27991|MYH10_BOVIN	22.7854	22.7428	22.6727	22.1574	22.2693	22.5949	22.7336	22.3405	-0.393127	0.154549	0.0438383
sp|P23004|QCR2_BOVIN	17.2069	16.9802	16.918	16.1818	16.7907	16.9505	17.0351	16.641	-0.394054	0.155278	0.190238
sp|Q2TBP0|PSB7_BOVIN	16.2542	16.0564	16.2331	15.142	16.0047	16.1976	16.1812	15.7814	-0.399799	0.159839	0.293042
sp|P23934|NDUS6_BOVIN	15.5072	16.1204	16.8017	16.0702	15.7009	15.4575	16.1431	15.7429	-0.400215	0.160172	0.388545
sp|Q32L93|GMPR2_BOVIN	14.4258	14.7288	14.2088	14.1238	13.6867	14.327	14.4545	14.0458	-0.408633	0.166981	0.166169
sp|A4FV37|CAVN3_BOVIN	19.9922	19.9594	19.7822	19.4294	19.6307	19.4399	19.9113	19.5	-0.411274	0.169146	0.0112357
sp|Q0VCY7|SRSF1_BOVIN	19.3821	19.4195	20.0232	19.4681	19.3014	18.8125	19.6083	19.194	-0.414261	0.171612	0.221201
sp|Q3T0S6|RL8_BOVIN	18.6072	16.7453	17.8887	16.4385	16.7142	18.8385	17.7471	17.3304	-0.416659	0.173605	0.678002
sp|Q3T0I4|THOC4_BOVIN	17.8618	18.2907	18.9184	18.0613	17.7553	18.0014	18.357	17.9393	-0.417647	0.174429	0.262856
sp|P07224|PROS_BOVIN	15.3554	14.9843	14.474	14.6672	14.448	14.4432	14.9379	14.5195	-0.41844	0.175092	0.190742
sp|F1N4E5|TOIP1_BOVIN	14.184	14.2495	13.8802	14.184	13.9421	12.9311	14.1045	13.6857	-0.418837	0.175424	0.354406
sp|Q02365|NDUB3_BOVIN	15.3307	15.2969	15.409	14.832	14.7973	15.15	15.3455	14.9264	-0.419087	0.175634	0.0231609
sp|Q2KJI7|AFG32_BOVIN	14.5617	14.5486	14.5486	13.7453	14.3962	14.2495	14.553	14.1303	-0.422688	0.178665	0.0986463
sp|Q3SZ59|RL36A_BOVIN	16.2819	16.0047	16.8691	15.6091	15.9135	16.3581	16.3852	15.9602	-0.425013	0.180636	0.273374
sp|Q32PD5|RS19_BOVIN	20.7106	20.8566	21.1637	20.2105	20.7106	20.5148	20.9103	20.4786	-0.431662	0.186332	0.0941377
sp|P11456|MPRD_BOVIN	18.6738	18.9816	18.8325	18.7383	18.5781	17.8763	18.8293	18.3976	-0.431742	0.186401	0.196929
sp|P67808|YBOX1_BOVIN	18.0047	18.1721	19.2255	17.7249	18.3258	18.0448	18.4674	18.0319	-0.435558	0.189711	0.357985
sp|P01251|THPS_BOVIN	15.8389	16.0415	16.3581	15.2753	15.694	15.9554	16.0795	15.6415	-0.43799	0.191835	0.153535
sp|Q2KIR1|SNRPA_BOVIN	16.2968	16.2045	16.9334	15.5343	16.3351	16.2487	16.4782	16.0394	-0.438887	0.192622	0.268579
sp|Q3T0Z7|DHPR_BOVIN	16.1691	16.2542	16.2487	15.7424	15.9268	15.6738	16.224	15.781	-0.443016	0.196263	0.00529404
sp|Q58DT4|P5CR1_BOVIN	16.0047	16.0214	15.5343	15.2601	15.3184	15.6511	15.8535	15.4099	-0.443628	0.196806	0.0917072
sp|P79251|VATG1_BOVIN	16.2647	16.6956	17.5606	16.3581	16.689	16.1396	16.8403	16.3956	-0.444723	0.197779	0.342336
sp|Q3MHM7|RL35_BOVIN	17.837	17.9252	18.9637	17.3276	17.6519	18.4111	18.2419	17.7969	-0.445096	0.19811	0.409516
sp|Q3SZI8|IVD_BOVIN	14.8143	14.8915	14.636	13.8452	14.416	14.7436	14.7806	14.3349	-0.445663	0.198616	0.178144
sp|Q2KIT4|DNJB4_BOVIN	15.2462	14.858	14.939	12.999	15.1757	15.5254	15.0144	14.5667	-0.447692	0.200428	0.605208
sp|Q2KJ39|RCN3_BOVIN	19.8027	20.2007	20.8566	20.5771	19.8383	19.0952	20.2866	19.8369	-0.449759	0.202283	0.441259
sp|Q2TBX5|SSRD_BOVIN	16.5687	16.1141	16.1818	15.7649	15.8389	15.899	16.2882	15.8342	-0.453942	0.206063	0.036496
sp|Q5E9E2|MYL9_BOVIN	22.0136	22.4013	21.8866	22.7428	21.4558	20.7408	22.1005	21.6465	-0.454033	0.206146	0.495267
sp|P01888|B2MG_BOVIN	19.8716	19.8592	20.2349	19.508	19.4962	19.5774	19.9886	19.5272	-0.461391	0.212882	0.0214265
sp|Q2TA49|VASP_BOVIN	17.438	17.3538	16.9947	16.4518	17.1149	16.8319	17.2621	16.7995	-0.462615	0.214013	0.120743
sp|Q2KIT5|CREL2_BOVIN	13.9281	14.6816	14.8143	14.5157	14.0757	13.442	14.4747	14.0111	-0.463503	0.214835	0.327887
sp|Q3T171|RL36_BOVIN	18.2228	18.2047	18.9108	17.4642	17.8681	18.5994	18.4461	17.9772	-0.468885	0.219853	0.311847
sp|Q8SQH5|ADT2_BOVIN	15.1832	14.8811	12.4739	14.0611	14.4432	12.6246	14.1794	13.7096	-0.469755	0.220669	0.669176
sp|P15690|NDUS1_BOVIN	17.2483	16.9645	17.414	16.4169	16.946	16.809	17.2089	16.724	-0.484969	0.235195	0.0779817
sp|Q24JY1|RL23A_BOVIN	18.1177	17.7924	18.6738	17.2069	17.612	18.3068	18.1947	17.7086	-0.486119	0.236312	0.302966
sp|P98107|LYAM2_BOVIN	15.9399	15.9777	16.5561	15.727	15.7919	15.4718	16.1579	15.6635	-0.49435	0.244382	0.0899617
sp|A4FUI1|CCD58_BOVIN	14.2088	14.536	14.416	14.3378	13.5669	13.7515	14.3869	13.8854	-0.501544	0.251546	0.116648
sp|Q2TBL6|TALDO_BOVIN	18.393	18.6216	18.1177	17.2606	18.1268	18.2228	18.3775	17.8701	-0.50739	0.257444	0.208696
sp|P61285|DYL1_BOVIN	16.0816	16.4169	16.1396	15.9584	15.4632	15.6668	16.2127	15.6961	-0.516558	0.266832	0.0433585
sp|Q6URK6|CADH5_BOVIN	16.9065	17.0685	17.4179	16.584	16.8368	16.4094	17.131	16.6101	-0.520916	0.271353	0.0560084
sp|Q2T9L8|SYMC_BOVIN	16.0702	15.4718	16.0309	15.0316	14.939	16.0374	15.8576	15.336	-0.521584	0.27205	0.26355
sp|Q3ZCJ8|CATC_BOVIN	13.3437	13.7453	13.6496	13.4113	13.5202	12.2359	13.5796	13.0558	-0.523716	0.274279	0.288838
sp|Q28141|DHX9_BOVIN	17.7882	17.5072	17.6297	17.0685	16.885	17.3945	17.6417	17.116	-0.525685	0.276345	0.0363375
sp|Q17Q89|PFD6_BOVIN	16.953	17.1757	17.9806	17.5606	17.3104	15.6585	17.3697	16.8432	-0.526551	0.277256	0.47797
sp|Q3SZ63|NOP56_BOVIN	13.2172	13.3919	13.442	12.2359	12.5482	13.6634	13.3504	12.8158	-0.534545	0.285738	0.289879
sp|P23196|APEX1_BOVIN	18.3718	18.6598	18.5781	17.7595	18.0613	18.1532	18.5366	17.9913	-0.545214	0.297258	0.0204871
sp|P00429|CX6B1_BOVIN	17.1355	17.481	17.1838	17.1544	17.1789	15.8247	17.2668	16.7193	-0.547464	0.299717	0.300011
sp|P0C8B3|GON7_BOVIN	13.1449	14.2843	14.7136	15.3089	14.0194	11.1481	14.0476	13.4921	-0.555482	0.308561	0.694604
sp|P60519|GBRL2_BOVIN	15.2036	15.1384	15.6334	14.7136	14.673	14.9195	15.3251	14.7687	-0.556404	0.309585	0.0324159
sp|Q28009|FUS_BOVIN	18.823	19.199	19.9739	18.4602	19.1473	18.7095	19.332	18.7723	-0.559648	0.313206	0.228369
sp|Q3ZC50|CCD47_BOVIN	15.3957	15.6334	15.3999	14.6228	15.2252	14.8988	15.4763	14.9156	-0.560764	0.314456	0.0425521
sp|Q28024|GBG12_BOVIN	15.869	15.7115	15.0601	14.5486	15.2902	15.0703	15.5468	14.9697	-0.577114	0.333061	0.156331
sp|P32007|ADT3_BOVIN	17.4331	17.0236	17.5209	16.3517	16.584	17.2574	17.3259	16.731	-0.594844	0.35384	0.129108
sp|Q2NL24|PSMG2_BOVIN	13.8718	13.539	14.2659	11.2414	14.4258	14.2088	13.8923	13.292	-0.600248	0.360298	0.597627
sp|P04973|CLCA_BOVIN	17.4013	17.9089	18.7423	17.8129	17.6611	16.7609	18.0175	17.4116	-0.605905	0.367121	0.300924
sp|A6H7F6|GLP3L_BOVIN	10.0745	10.4626	10.0745	10.7757	9.70567	8.3116	10.2038	9.59764	-0.606203	0.367482	0.450112
sp|Q2HJ97|PHB2_BOVIN	17.957	17.1716	17.582	16.1732	16.9645	17.7191	17.5702	16.9523	-0.617878	0.381773	0.284674
sp|Q3T025|RL17_BOVIN	16.5507	16.5733	16.7142	14.927	16.2416	16.7907	16.6127	15.9864	-0.626336	0.392297	0.322425
sp|Q56JV1|RS26_BOVIN	18.2166	17.9009	17.6691	15.9955	17.5779	18.3108	17.9288	17.2947	-0.634117	0.402104	0.41708
sp|A6QQF5|QORL2_BOVIN	16.8578	16.6643	15.8431	15.9777	15.1689	16.2902	16.4551	15.8123	-0.642768	0.41315	0.231886
sp|Q3ZBA6|DJB11_BOVIN	15.7777	15.9554	16.0139	14.4378	15.6334	15.7208	15.9157	15.264	-0.651671	0.424675	0.195647
sp|Q2T9U1|SRP54_BOVIN	15.7981	15.4842	15.5185	15.4683	14.771	14.6055	15.6003	14.9483	-0.652031	0.425144	0.0821626
sp|Q3SZF8|SMD2_BOVIN	15.7009	15.8247	16.092	14.1481	15.8511	15.6091	15.8725	15.2028	-0.669767	0.448588	0.285919
sp|A6QP55|SFXN3_BOVIN	15.1988	14.832	14.7816	13.2172	14.069	15.4683	14.9375	14.2515	-0.685948	0.470525	0.363314
sp|P00423|COX41_BOVIN	17.8414	17.5433	17.8505	17.1574	17.0685	16.946	17.7451	17.0573	-0.68776	0.473014	0.00432427
sp|P62157|CALM_BOVIN	20.1027	21.2716	21.9103	20.5487	20.4969	20.1711	21.0948	20.4055	-0.689312	0.475151	0.272576
sp|Q05204|LAMP1_BOVIN	19.8509	20.1711	20.1027	19.7007	19.3642	18.949	20.0415	19.338	-0.703568	0.495008	0.0418012
sp|Q27976|CALD1_BOVIN	15.6585	15.9955	15.806	16.1141	15.0203	14.159	15.82	15.0978	-0.722196	0.521568	0.276819
sp|Q56K10|RS15_BOVIN	15.3815	15.2753	15.9135	13.5669	16.3427	14.4378	15.5234	14.7825	-0.740977	0.549047	0.429084
sp|P48035|FABP4_BOVIN	20.7873	20.7408	20.9948	19.8884	20.1289	20.2768	20.841	20.098	-0.742914	0.551921	0.00568273
sp|Q07536|MMSA_BOVIN	15.727	15.7919	14.6816	14.5254	15.6147	13.7936	15.4001	14.6446	-0.755584	0.570908	0.303033
sp|Q1RMH4|PRAF1_BOVIN	13.9149	13.8802	13.9281	12.1259	13.5983	13.71	13.9077	13.1448	-0.762954	0.582098	0.209464
sp|P82925|RT31_BOVIN	11.539	12.999	13.4811	10.2006	13.6634	11.8446	12.673	11.9029	-0.770162	0.59315	0.542389
sp|Q3ZCD7|TECR_BOVIN	12.1259	11.4397	12.9675	8.6714	11.8446	13.6496	12.1777	11.3885	-0.789166	0.622783	0.631177
sp|P31800|QCR1_BOVIN	18.8632	18.5717	18.5047	17.7087	17.7393	18.1177	18.6465	17.8553	-0.791283	0.626129	0.00992327
sp|O18739|CTGF_BOVIN	19.3703	19.0828	19.2432	18.4786	18.2706	18.5717	19.2321	18.4403	-0.791787	0.626926	0.00289161
sp|A7YWE4|AL4A1_BOVIN	16.2416	16.2902	16.6412	14.069	16.2707	16.3849	16.391	15.5749	-0.816141	0.666086	0.345638
sp|Q3ZC71|DPM3_BOVIN	14.6055	14.4949	14.327	13.318	13.8802	13.761	14.4758	13.653	-0.822731	0.676886	0.0121766
sp|P13619|AT5F1_BOVIN	17.4945	17.1355	16.9405	15.3774	16.6278	17.0413	17.1902	16.3488	-0.841387	0.707932	0.18482
sp|Q3T003|RL18A_BOVIN	15.5521	15.1335	14.8702	14.6187	13.9281	14.4258	15.1852	14.3242	-0.861046	0.741401	0.0394863
sp|Q3SWX1|CNPY4_BOVIN	13.3796	13.6634	13.2172	13.5983	11.1481	12.8826	13.4201	12.543	-0.877081	0.76927	0.300964
sp|P79132|CAV1_BOVIN	19.527	19.4294	19.3989	18.2647	18.6216	18.7746	19.4518	18.5536	-0.898127	0.806631	0.00450518
sp|Q3ZCD0|CD81_BOVIN	14.5853	14.927	14.536	13.5778	13.3437	14.3908	14.6827	13.7708	-0.911967	0.831684	0.0552223
sp|Q5EA98|MFAP1_BOVIN	12.6246	13.71	14.1941	12.0379	12.3094	13.4113	13.5096	12.5862	-0.923394	0.852656	0.214125
sp|Q3T134|SPCS1_BOVIN	14.8988	14.8253	14.5254	12.7733	13.8718	14.832	14.7498	13.8257	-0.924139	0.854033	0.201711
sp|Q8MJG1|PSIP1_BOVIN	12.4739	12.5258	12.5482	13.6634	10.4142	10.5865	12.516	11.5547	-0.961274	0.924047	0.414056
sp|Q5KR47-2|TPM3_BOVIN	21.3088	21.9388	22.9565	20.7564	21.4035	21.1471	22.068	21.1023	-0.965702	0.93258	0.134352
sp|P45879|VDAC1_BOVIN	18.1532	17.4013	17.8763	17.3692	16.3722	16.7785	17.8103	16.84	-0.97032	0.94152	0.0557591
sp|Q3T178|VPS28_BOVIN	14.101	12.0612	13.5202	11.4823	11.4397	13.8452	13.2275	12.2557	-0.971726	0.944251	0.386191
sp|P62326|TYB4_BOVIN	15.7345	17.7393	17.3104	16.5561	15.6585	15.5967	16.9281	15.9371	-0.991029	0.982138	0.220845
sp|P05631|ATPG_BOVIN	17.3945	16.8208	17.2338	15.3479	15.8853	17.2283	17.1497	16.1538	-0.995901	0.991819	0.163741
sp|Q32LA7|H2AV_BOVIN	17.0685	17.1115	17.1716	16.5733	16.1204	15.5587	17.1172	16.0841	-1.03309	1.06729	0.024844
sp|Q5E9C0|RSU1_BOVIN	16.1101	16.2167	15.9192	13.0272	16.9065	15.0923	16.082	15.0087	-1.07331	1.15199	0.393706
sp|P42201|LYAM3_BOVIN	13.539	13.9739	14.3734	13.3796	12.4739	12.7733	13.9621	12.8756	-1.0865	1.18048	0.0389792
sp|Q3SZA0|CSN4_BOVIN	16.1244	16.1691	16.4169	14.7903	15.2125	15.2252	16.2368	15.076	-1.1608	1.34745	0.00237316
sp|Q3SZC2|PSB9_BOVIN	14.0194	14.184	13.5778	10.0745	13.894	14.2312	13.927	12.7332	-1.19382	1.4252	0.424957
sp|P68250|1433B_BOVIN	20.0053	19.9274	19.8592	18.1048	18.9978	19.1029	19.9307	18.7352	-1.1955	1.42923	0.0200756
sp|Q08E20|ESTD_BOVIN	15.3089	15.0766	15.2125	13.3437	15.5388	13.1118	15.1994	13.9981	-1.20124	1.44297	0.196618
sp|Q3ZCF7|UB2D3_BOVIN	16.6487	16.7004	16.4518	16.6412	12.1259	17.3475	16.6003	15.3715	-1.22876	1.50985	0.494709
sp|P80724|BASP1_BOVIN	16.3913	16.3081	17.6212	13.4247	16.1732	17.0276	16.7735	15.5419	-1.23169	1.51706	0.350711
sp|Q08E57|BABA1_BOVIN	12.7456	13.6496	14.0757	9.50807	13.7515	13.4636	13.4903	12.241	-1.24926	1.56065	0.429883
sp|P12624|MARCS_BOVIN	14.4432	14.327	15.1335	11.6526	13.7327	14.5157	14.6346	13.3003	-1.33423	1.78016	0.20847
sp|P68301|MT2_BOVIN	18.0613	18.5047	19.6471	15.6624	18.3544	17.9445	18.7377	17.3204	-1.41727	2.00864	0.214465
sp|P03929|ATP8_BOVIN	11.7065	11.7065	13.9149	7.65743	12.999	12.0379	12.4426	10.8981	-1.54448	2.38542	0.439526
sp|Q2NKR1|TIM10_BOVIN	14.9436	15.7623	16.3517	11.4397	15.6091	15.2189	15.6859	14.0892	-1.59662	2.5492	0.314964
sp|Q9XSK2|CD63_BOVIN	15.5343	15.2189	15.7115	10.9238	14.8988	15.8312	15.4882	13.8846	-1.60362	2.57161	0.348534
sp|Q95KV7|NDUAD_BOVIN	15.0826	14.0757	14.7006	13.8802	10.0745	14.8487	14.6197	12.9344	-1.68522	2.83996	0.320216
sp|Q3ZBI6|FHL3_BOVIN	14.5157	14.9436	15.1832	14.3908	13.5778	11.539	14.8808	13.1692	-1.71167	2.92982	0.120647
sp|P29105|HPCL1_BOVIN	14.2312	13.8538	15.2969	13.251	10.8422	14.0611	14.4606	12.7181	-1.74255	3.03648	0.175168
sp|Q1JPJ8|THOP1_BOVIN	13.251	13.318	13.6165	9.14372	12.3779	13.3796	13.3952	11.6338	-1.7614	3.10253	0.241754
sp|Q0P5D2|CPSF6_BOVIN	10.4142	10.0745	10.8422	8.94734	8.3116	8.6714	10.4436	8.64345	-1.80016	3.24058	0.00335962
sp|Q3T0V7|EDF1_BOVIN	15.3999	15.5926	16.676	10.8687	15.5587	15.7812	15.8895	14.0695	-1.82003	3.31249	0.331957
sp|Q3T108|PSB4_BOVIN	14.3908	14.4874	13.9421	14.6055	7.65743	14.9554	14.2734	12.4061	-1.86733	3.48692	0.476971
sp|Q1JQA5|NENF_BOVIN	12.8826	9.89816	12.3779	10.4626	9.89816	9.14372	11.7195	9.83482	-1.88472	3.55217	0.132057
sp|Q2KIQ2|MNS1_BOVIN	14.159	13.6165	13.3437	11.0889	11.2414	13.0272	13.7064	11.7858	-1.92056	3.68856	0.0449983
sp|A5PKI3|FAM3C_BOVIN	13.6165	13.9281	12.438	13.7515	10.2006	9.89816	13.3275	11.2834	-2.04412	4.17842	0.195782
sp|Q32LN7|WDR61_BOVIN	13.6496	13.7515	13.9571	10.5865	10.7757	13.5983	13.7861	11.6535	-2.13255	4.54776	0.0947227
sp|Q32PA8|AAMDC_BOVIN	14.3176	14.7903	14.5853	8.3116	14.474	14.3004	14.5644	12.362	-2.2024	4.85058	0.339061
sp|Q3T0W9|RL19_BOVIN	17.1299	16.918	17.4642	10.4142	16.5507	17.7732	17.1707	14.9127	-2.25802	5.09865	0.378497
sp|Q58DW3|RL29_BOVIN	16.1925	15.8312	17.1149	9.70567	15.3479	16.8929	16.3795	13.9821	-2.39738	5.74742	0.340459
sp|P01252|PTMA_BOVIN	19.199	19.7294	20.7873	14.8051	19.4294	17.4258	19.9052	17.2201	-2.68511	7.20983	0.131195
sp|P12234-2|MPCP_BOVIN	17.6863	11.539	17.1617	12.5258	10.9238	13.2172	15.4623	12.2223	-3.24	10.4976	0.194551
